# Supplementary material for: Collection and Curation of Transcriptional Regulatory Interactions in Aspergillus nidulans and Neurospora crassa Reveal Structural and Evolutionary Features of the Regulatory Networks
Source: Front Microbiol. 2018 Jan 19;9:27. doi: 10.3389/fmicb.2018.00027 (PMC5780447; doi:10.3389/fmicb.2018.00027)
Supplement: Table S1 — Curated transcriptional regulatory interactions in A. nidulans and N. crassa. [file Table1.XLSX]

## Sheet: A. nidulans
Table S1 Curated transcriptional regulatory interactions in A. nidulans and N. crassa.
TF Protein ID	TF name	Target Prtein ID	Target name	Evidence	Evidence type	Throughput	Regulatory function	Reference	Pubmed ID
AN0098	NirA	AN0399	NrtB	TFdown-RNA blot hybridization	TF perturbation	Low	Positive	EMBO J. 2001 Nov 15;20(22):6246-55.	11707396
AN0098	NirA	AN0399	NrtB	TFup-RNA blot hybridization	TF perturbation	Low	Positive	EMBO J. 2001 Nov 15;20(22):6246-55.	11707396
AN0098	NirA	AN1006	NiaD	EMSA	Binding	Low	-	Mol Cell Biol. 1995 Oct;15(10):5688-99.	7565720
AN0098	NirA	AN1006	NiaD	EMSA	Binding	Low	-	Mol Cell Biol. 1998 Mar;18(3):1339-48.	9488449
AN0098	NirA	AN1006	NiaD	DNA footprinting	Binding	Low	-	Mol Cell Biol. 1995 Oct;15(10):5688-99.	7565720
AN0098	NirA	AN1006	NiaD	DNA footprinting	Binding	Low	-	Mol Cell Biol. 1998 Mar;18(3):1339-48.	9488449
AN0098	NirA	AN1006	NiaD	TFdown-PCR	TF perturbation	Low	Positive	Mol Microbiol. 2016 Jan;99(1):15-33.	26353949
AN0098	NirA	AN1006	NiaD	TFdown-reporter	TF perturbation	Low	Positive	Mol Cell Biol. 1995 Oct;15(10):5688-99.	7565720
AN0098	NirA	AN1006	NiaD	TFdown-RNA blot hybridization	TF perturbation	Low	Positive	Mol Gen Genet. 1992 Feb;231(3):485-8.	1538701
AN0098	NirA	AN1006	NiaD	TFdown-RNA blot hybridization	TF perturbation	Low	Positive	Mol Cell Biol. 1991 Feb;11(2):795-802.	1990284
AN0098	NirA	AN1006	NiaD	TFdown-RNA blot hybridization	TF perturbation	Low	Positive	EMBO J. 1999 Mar 15;18(6):1584-97.	10075929
AN0098	NirA	AN1006	NiaD	TFdown-RNA blot hybridization	TF perturbation	Low	Positive	EMBO J. 2001 Nov 15;20(22):6246-55.	11707396
AN0098	NirA	AN1006	NiaD	TFdown-RNA blot hybridization	TF perturbation	Low	Positive	Mol Microbiol. 2010 Nov;78(3):720-38.	20969648
AN0098	NirA	AN1006	NiaD	TFup-reporter	TF perturbation	Low	Positive	Mol Cell Biol. 1995 Oct;15(10):5688-99.	7565720
AN0098	NirA	AN1006	NiaD	TFup-RNA blot hybridization	TF perturbation	Low	Positive	Mol Gen Genet. 1992 Feb;231(3):485-8.	1538701
AN0098	NirA	AN1006	NiaD	TFup-RNA blot hybridization	TF perturbation	Low	Positive	Mol Cell Biol. 1991 Nov;11(11):5746-55.	1922075
AN0098	NirA	AN1006	NiaD	TFup-RNA blot hybridization	TF perturbation	Low	Positive	Mol Cell Biol. 1991 Feb;11(2):795-802.	1990284
AN0098	NirA	AN1006	NiaD	TFup-RNA blot hybridization	TF perturbation	Low	Positive	EMBO J. 2001 Nov 15;20(22):6246-55.	11707396
AN0098	NirA	AN1006	NiaD	TFup-RNA blot hybridization	TF perturbation	Low	Positive	Mol Cell Biol. 2007 Feb;27(3):791-802.	17116695
AN0098	NirA	AN1007	NiiA	EMSA	Binding	Low	-	Mol Cell Biol. 1995 Oct;15(10):5688-99.	7565720
AN0098	NirA	AN1007	NiiA	EMSA	Binding	Low	-	Mol Cell Biol. 1998 Mar;18(3):1339-48.	9488449
AN0098	NirA	AN1007	NiiA	DNA footprinting	Binding	Low	-	Mol Cell Biol. 1995 Oct;15(10):5688-99.	7565720
AN0098	NirA	AN1007	NiiA	DNA footprinting	Binding	Low	-	Mol Cell Biol. 1998 Mar;18(3):1339-48.	9488449
AN0098	NirA	AN1007	NiiA	TFdown-reporter	TF perturbation	Low	Positive	Mol Cell Biol. 1995 Oct;15(10):5688-99.	7565720
AN0098	NirA	AN1007	NiiA	TFdown-RNA blot hybridization	TF perturbation	Low	Positive	Mol Gen Genet. 1992 Feb;231(3):485-8.	1538701
AN0098	NirA	AN1007	NiiA	TFdown-RNA blot hybridization	TF perturbation	Low	Positive	EMBO J. 1999 Mar 15;18(6):1584-97.	10075929
AN0098	NirA	AN1007	NiiA	TFdown-RNA blot hybridization	TF perturbation	Low	Positive	Mol Microbiol. 2010 Nov;78(3):720-38.	20969648
AN0098	NirA	AN1007	NiiA	TFdown-RNA blot hybridization	TF perturbation	Low	Positive	Fungal Genet Biol. 2013 May;54:34-41.	23454548
AN0098	NirA	AN1007	NiiA	TFup-reporter	TF perturbation	Low	Positive	Mol Cell Biol. 1995 Oct;15(10):5688-99.	7565720
AN0098	NirA	AN1007	NiiA	TFup-RNA blot hybridization	TF perturbation	Low	Positive	Mol Gen Genet. 1992 Feb;231(3):485-8.	1538701
AN0098	NirA	AN1007	NiiA	TFup-RNA blot hybridization	TF perturbation	Low	Positive	Mol Cell Biol. 1991 Feb;11(2):795-802.	1990284
AN0098	NirA	AN1007	NiiA	TFup-RNA blot hybridization	TF perturbation	Low	Positive	Mol Cell Biol. 2007 Feb;27(3):791-802.	17116695
AN0098	NirA	AN1008	CrnA	TFdown-RNA blot hybridization	TF perturbation	Low	Positive	Proc Natl Acad Sci U S A. 1991 Jan 1;88(1):204-8.	1986367
AN0098	NirA	AN1008	CrnA	TFup-RNA blot hybridization	TF perturbation	Low	Positive	Proc Natl Acad Sci U S A. 1991 Jan 1;88(1):204-8.	1986367
AN0098	NirA	AN7169	FhbA	TFdown-PCR	TF perturbation	Low	Negative	Mol Microbiol. 2016 Jan;99(1):15-33.	26353949
AN0098	NirA	AN7169	FhbA	TFdown-RNA blot hybridization	TF perturbation	Low	Positive	Mol Microbiol. 2010 Nov;78(3):720-38.	20969648
AN0098	NirA	AN7169	FhbA	TFdown-RNA blot hybridization	TF perturbation	Low	Positive	Fungal Genet Biol. 2013 May;54:34-41.	23454548
AN0098	NirA	AN8647	NitA	TFup-RNA blot hybridization	TF perturbation	Low	Positive	Fungal Genet Biol. 2008 Feb;45(2):94-102.	18024100
AN0176	SreA	AN0241	SodA	TFdown-RNA blot hybridization	TF perturbation	Low	Negative	FEBS Lett. 2000 Nov 24;485(2-3):113-6.	11094151
AN0176	SreA	AN0241	SodA	TFdown-RNA blot hybridization	TF perturbation	Low	Negative	Mol Microbiol. 2001 Sep;41(5):1077-89.	11555288
AN0176	SreA	AN0241	SodA	TFdown-RNA blot hybridization	TF perturbation	Low	Negative	Biochem Soc Trans. 2002 Aug;30(4):781-3.	12196195
AN0176	SreA	AN0607	SidC	TFdown-RNA blot hybridization	TF perturbation	Low	Negative	Biochem Soc Trans. 2002 Aug;30(4):781-3.	12196195
AN0176	SreA	AN0607	SidC	TFdown-RNA blot hybridization	TF perturbation	Low	Negative	Eukaryot Cell. 2006 Oct;5(10):1596-603.	17030991
AN0176	SreA	AN5525	AcoA	TFdown-RNA blot hybridization	TF perturbation	Low	Negative	Appl Environ Microbiol. 2002 Nov;68(11):5769-72.	12406779
AN0176	SreA	AN5577	SodB	TFdown-RNA blot hybridization	TF perturbation	Low	Negative	Mol Microbiol. 2001 Sep;41(5):1077-89.	11555288
AN0176	SreA	AN5577	SodB	TFdown-RNA blot hybridization	TF perturbation	Low	Negative	Biochem Soc Trans. 2002 Aug;30(4):781-3.	12196195
AN0176	SreA	AN5823	SidA	TFdown-RNA blot hybridization	TF perturbation	Low	Negative	Biochem Soc Trans. 2002 Aug;30(4):781-3.	12196195
AN0176	SreA	AN6246	CycA	TFdown-RNA blot hybridization	TF perturbation	Low	Negative	Appl Environ Microbiol. 2002 Nov;68(11):5769-72.	12406779
AN0176	SreA	AN6521	LysF	TFdown-RNA blot hybridization	TF perturbation	Low	Negative	Appl Environ Microbiol. 2002 Nov;68(11):5769-72.	12406779
AN0176	SreA	AN7485	MirC	TFdown-RNA blot hybridization	TF perturbation	Low	Negative	Biochem Soc Trans. 2002 Aug;30(4):781-3.	12196195
AN0176	SreA	AN7485	MirC	TFdown-RNA blot hybridization	TF perturbation	Low	Negative	Biochem J. 2003 Apr 15;371(Pt 2):505-13.	12487628
AN0176	SreA	AN7800	MirA	TFdown-RNA blot hybridization	TF perturbation	Low	Negative	Mol Microbiol. 2001 Sep;41(5):1077-89.	11555288
AN0176	SreA	AN7800	MirA	TFdown-RNA blot hybridization	TF perturbation	Low	Negative	Biochem Soc Trans. 2002 Aug;30(4):781-3.	12196195
AN0176	SreA	AN7800	MirA	TFdown-RNA blot hybridization	TF perturbation	Low	Negative	Appl Environ Microbiol. 2002 Nov;68(11):5769-72.	12406779
AN0176	SreA	AN7800	MirA	TFdown-RNA blot hybridization	TF perturbation	Low	Negative	Biochem J. 2003 Apr 15;371(Pt 2):505-13.	12487628
AN0176	SreA	AN7801	EstA	TFdown-RNA blot hybridization	TF perturbation	Low	Negative	Biochem Soc Trans. 2002 Aug;30(4):781-3.	12196195
AN0176	SreA	AN8251	HapX	TFdown-RNA blot hybridization	TF perturbation	Low	Negative	EMBO J. 2007 Jul 11;26(13):3157-68.	17568774
AN0176	SreA	AN8540	MirB	TFdown-RNA blot hybridization	TF perturbation	Low	Negative	Biochem Soc Trans. 2002 Aug;30(4):781-3.	12196195
AN0176	SreA	AN8540	MirB	TFdown-RNA blot hybridization	TF perturbation	Low	Negative	Biochem J. 2003 Apr 15;371(Pt 2):505-13.	12487628
AN0176	SreA	AN8540	MirB	TFdown-RNA blot hybridization	TF perturbation	Low	Negative	Eukaryot Cell. 2006 Oct;5(10):1596-603.	17030991
AN0176	SreA	AN8540	MirB	TFdown-RNA blot hybridization	TF perturbation	Low	Negative	EMBO J. 2007 Jul 11;26(13):3157-68.	17568774
AN0176	SreA	AN8751	SidB	TFdown-RNA blot hybridization	TF perturbation	Low	Negative	Biochem Soc Trans. 2002 Aug;30(4):781-3.	12196195
AN0176	SreA	AN8881	Amc-1;AmcA	TFdown-RNA blot hybridization	TF perturbation	Low	Negative	Mol Microbiol. 2001 Sep;41(5):1077-89.	11555288
AN0176	SreA	AN8881	Amc-1;AmcA	TFdown-RNA blot hybridization	TF perturbation	Low	Negative	Biochem Soc Trans. 2002 Aug;30(4):781-3.	12196195
AN0176	SreA	AN9339	CatB	TFdown-RNA blot hybridization	TF perturbation	Low	Negative	Mol Microbiol. 2001 Sep;41(5):1077-89.	11555288
AN0176	SreA	AN9339	CatB	TFdown-RNA blot hybridization	TF perturbation	Low	Negative	Biochem Soc Trans. 2002 Aug;30(4):781-3.	12196195
AN0202	ArcA	AN1810	OtaA	TFup-activity measurement	TF perturbation	Low	Positive	Fungal Genet Biol. 2003 Mar;38(2):175-86.	12620254
AN0202	ArcA	AN2901	AgaA	TFdown-RNA blot hybridization	TF perturbation	Low	Positive	Mol Genet Genomics. 2001 Dec;266(4):591-7.	11810230
AN0202	ArcA	AN2901	AgaA	TFup-RNA blot hybridization	TF perturbation	Low	Positive	Mol Genet Genomics. 2001 Dec;266(4):591-7.	11810230
AN0273	RsrA	AN0170	TrxA;ThiO	TFdown-RNA blot hybridization	TF perturbation	Low	Negative	BMC Genomics. 2014 Nov 22;15:1011.	25416206
AN0273	RsrA	AN0807	LaeA	TFdown-RNA blot hybridization	TF perturbation	Low	Positive	BMC Genomics. 2014 Nov 22;15:1011.	25416206
AN0273	RsrA	AN0932	GlrA	TFdown-RNA blot hybridization	TF perturbation	Low	Negative	BMC Genomics. 2014 Nov 22;15:1011.	25416206
AN0273	RsrA	AN2846	GpxA	TFdown-RNA blot hybridization	TF perturbation	Low	Negative	BMC Genomics. 2014 Nov 22;15:1011.	25416206
AN0273	RsrA	AN2911	AtfA	TFdown-RNA blot hybridization	TF perturbation	Low	Negative	BMC Genomics. 2014 Nov 22;15:1011.	25416206
AN0273	RsrA	AN3581	TrxR	TFdown-RNA blot hybridization	TF perturbation	Low	Negative	BMC Genomics. 2014 Nov 22;15:1011.	25416206
AN0273	RsrA	AN4034	HapC	TFdown-RNA blot hybridization	TF perturbation	Low	Negative	BMC Genomics. 2014 Nov 22;15:1011.	25416206
AN0273	RsrA	AN7513	NapA	TFdown-RNA blot hybridization	TF perturbation	Low	Negative	BMC Genomics. 2014 Nov 22;15:1011.	25416206
AN0273	RsrA	AN8692	PrxA	TFdown-RNA blot hybridization	TF perturbation	Low	Negative	BMC Genomics. 2014 Nov 22;15:1011.	25416206
AN0273	RsrA	AN9339	CatB	TFdown-RNA blot hybridization	TF perturbation	Low	Negative	BMC Genomics. 2014 Nov 22;15:1011.	25416206
AN0279	FlbD	AN0973	BrlA	ChIP-PCR	Binding	Low	-	Mol Microbiol. 2010 Mar;75(5):1314-24.	20132447
AN0279	FlbD	AN0973	BrlA	EMSA	Binding	Low	-	Mol Microbiol. 2010 Mar;75(5):1314-24.	20132447
AN0279	FlbD	AN0973	BrlA	TFdown-reporter	TF perturbation	Low	Positive	Curr Genet. 1994 Dec;27(1):62-9.	7750148
AN0279	FlbD	AN0973	BrlA	TFdown-RNA blot hybridization	TF perturbation	Low	Positive	Genetics. 2002 Jan;160(1):159-68.	11805053
AN0279	FlbD	AN0973	BrlA	TFdown-RNA blot hybridization	TF perturbation	Low	Positive	Genetics. 2015 Apr;199(4):1127-42.	25701285
AN0279	FlbD	AN0973	BrlA	TFup-RNA blot hybridization	TF perturbation	Low	Positive	Genes Dev. 1995 Feb 15;9(4):491-502.	7883170
AN0279	FlbD	AN4394	UrdA	TFdown-RNA blot hybridization	TF perturbation	Low	Positive	Genetics. 2015 Apr;199(4):1127-42.	25701285
AN0279	FlbD	AN7542	FlbB	TFdown-RNA blot hybridization	TF perturbation	Low	Positive	Mol Microbiol. 2010 Mar;75(5):1314-24.	20132447
AN0279	FlbD	AN7895	CipB	TFdown-RNA blot hybridization	TF perturbation	Low	Negative	Genetics. 2015 Apr;199(4):1127-42.	25701285
AN0279	FlbD	AN7898	DbaD	TFdown-RNA blot hybridization	TF perturbation	Low	Negative	Genetics. 2015 Apr;199(4):1127-42.	25701285
AN0388	AraR	AN0423	XyrA	TFdown-PCR	TF perturbation	Low	Negative	PLoS One. 2015 Nov 18;10(11):e0143200.	26580075
AN0388	AraR	AN0942	LadA	TFdown-PCR	TF perturbation	Low	Positive	PLoS One. 2015 Nov 18;10(11):e0143200.	26580075
AN0388	AraR	AN0942	LadA	TFdown-RNA blot hybridization	TF perturbation	Low	Positive	Appl Microbiol Biotechnol. 2011 Jul;91(2):387-97.	21484208
AN0388	AraR	AN10169	LxrA	TFdown-PCR	TF perturbation	Low	Positive	PLoS One. 2015 Nov 18;10(11):e0143200.	26580075
AN0388	AraR	AN10169	LxrA	TFdown-RNA blot hybridization	TF perturbation	Low	Positive	Appl Microbiol Biotechnol. 2011 Jul;91(2):387-97.	21484208
AN0388	AraR	AN10550	GalR	TFdown-PCR	TF perturbation	Low	Negative	PLoS One. 2015 Nov 18;10(11):e0143200.	26580075
AN0388	AraR	AN2666	SdhA	TFdown-PCR	TF perturbation	Low	Positive	PLoS One. 2015 Nov 18;10(11):e0143200.	26580075
AN0388	AraR	AN4336	LadB	TFdown-PCR	TF perturbation	Low	Negative	PLoS One. 2015 Nov 18;10(11):e0143200.	26580075
AN0388	AraR	AN4957	GalE	TFdown-PCR	TF perturbation	Low	Positive	PLoS One. 2015 Nov 18;10(11):e0143200.	26580075
AN0388	AraR	AN7193	LarA	TFdown-PCR	TF perturbation	Low	Positive	PLoS One. 2015 Nov 18;10(11):e0143200.	26580075
AN0388	AraR	AN7193	LarA	TFdown-RNA blot hybridization	TF perturbation	Low	Positive	Appl Microbiol Biotechnol. 2011 Jul;91(2):387-97.	21484208
AN0388	AraR	AN7914	Red1	TFdown-PCR	TF perturbation	Low	Positive	PLoS One. 2015 Nov 18;10(11):e0143200.	26580075
AN0388	AraR	AN8790	XkiA	TFdown-RNA blot hybridization	TF perturbation	Low	Positive	Appl Microbiol Biotechnol. 2011 Jul;91(2):387-97.	21484208
AN0388	AraR	AN9064	XdhA	TFdown-RNA blot hybridization	TF perturbation	Low	Positive	Appl Microbiol Biotechnol. 2011 Jul;91(2):387-97.	21484208
AN0388	AraR	AN9148	GalF	TFdown-PCR	TF perturbation	Low	Negative	PLoS One. 2015 Nov 18;10(11):e0143200.	26580075
AN0422	AbaA	AN0363	VelB	EMSA	Binding	Low	-	PLoS One. 2012;7(9):e45935.	23049895
AN0422	AbaA	AN0363	VelB	TFdown-RNA blot hybridization	TF perturbation	Low	Positive	PLoS One. 2012;7(9):e45935.	23049895
AN0422	AbaA	AN0363	VelB	TFup-RNA blot hybridization	TF perturbation	Low	Positive	PLoS One. 2012;7(9):e45935.	23049895
AN0422	AbaA	AN0422	AbaA	TFdown-RNA blot hybridization	TF perturbation	Low	Positive	Mol Cell Biol. 1987 Sep;7(9):3113-8.	2823119
AN0422	AbaA	AN0422	AbaA	TFup-reporter	TF perturbation	Low	Positive	Mol Cell Biol. 1994 Apr;14(4):2503-15.	8139553
AN0422	AbaA	AN0453	PclA	TFup-RNA blot hybridization	TF perturbation	Low	Positive	Mol Cell Biol. 2001 Jun;21(12):4075-88.	11359914
AN0422	AbaA	AN0554	AldA	TFup-RNA blot hybridization	TF perturbation	Low	Negative	Proc Natl Acad Sci U S A. 1990 Jul;87(14):5405-9.	2196567
AN0422	AbaA	AN0973	BrlA	TFdown-reporter	TF perturbation	Low	Negative	Mol Microbiol. 1993 Apr;8(2):211-8.	8316075
AN0422	AbaA	AN0973	BrlA	TFdown-reporter	TF perturbation	Low	Positive	Mol Genet Genomics. 2001 Oct;266(2):260-70.	11683268
AN0422	AbaA	AN0973	BrlA	TFdown-RNA blot hybridization	TF perturbation	Low	Positive	Mol Cell Biol. 1987 Sep;7(9):3113-8.	2823119
AN0422	AbaA	AN0973	BrlA	TFup-reporter	TF perturbation	Low	Positive	Mol Cell Biol. 1994 Apr;14(4):2503-15.	8139553
AN0422	AbaA	AN0973	BrlA	TFup-RNA blot hybridization	TF perturbation	Low	Positive	Mol Cell Biol. 2001 Jun;21(12):4075-88.	11359914
AN0422	AbaA	AN1555	ChsD	TFdown-RNA blot hybridization	TF perturbation	Low	Positive	FEMS Microbiol Lett. 2003 Mar 28;220(2):241-6.	12670687
AN0422	AbaA	AN1937	WetA	TFdown-RNA blot hybridization	TF perturbation	Low	Positive	Mol Cell Biol. 1987 Sep;7(9):3113-8.	2823119
AN0422	AbaA	AN1937	WetA	TFup-reporter	TF perturbation	Low	Positive	Mol Cell Biol. 1994 Apr;14(4):2503-15.	8139553
AN0422	AbaA	AN1959	VosA	EMSA	Binding	Low	-	PLoS One. 2012;7(9):e45935.	23049895
AN0422	AbaA	AN1959	VosA	TFdown-RNA blot hybridization	TF perturbation	Low	Positive	PLoS One. 2012;7(9):e45935.	23049895
AN0422	AbaA	AN4566	ChsC	EMSA	Binding	Low	-	FEMS Microbiol Lett. 2003 Mar 28;220(2):241-6.	12670687
AN0422	AbaA	AN4566	ChsC	TFdown-reporter	TF perturbation	Low	Positive	Curr Genet. 2005 Sep;48(3):171-83.	16082523
AN0422	AbaA	AN4566	ChsC	TFdown-RNA blot hybridization	TF perturbation	Low	Positive	FEMS Microbiol Lett. 2003 Mar 28;220(2):241-6.	12670687
AN0422	AbaA	AN4566	ChsC	TFup-reporter	TF perturbation	Low	Positive	FEMS Microbiol Lett. 2003 Mar 28;220(2):241-6.	12670687
AN0422	AbaA	AN6635	YA	EMSA	Binding	Low	-	Mol Cell Biol. 1994 Apr;14(4):2503-15.	8139553
AN0422	AbaA	AN6635	YA	DNA footprinting	Binding	Low	-	Mol Cell Biol. 1994 Apr;14(4):2503-15.	8139553
AN0422	AbaA	AN6635	YA	TFdown-reporter	TF perturbation	Low	Positive	EMBO J. 1993 May;12(5):2039-48.	8491194
AN0422	AbaA	AN6635	YA	TFup-reporter	TF perturbation	Low	Positive	Mol Cell Biol. 1994 Apr;14(4):2503-15.	8139553
AN0422	AbaA	AN6635	YA	TFup-reporter	TF perturbation	Low	Positive	EMBO J. 1993 May;12(5):2039-48.	8491194
AN0422	AbaA	AN7032	ChsA	TFdown-RNA blot hybridization	TF perturbation	Low	Positive	FEMS Microbiol Lett. 2003 Mar 28;220(2):241-6.	12670687
AN0422	AbaA	AN8006	DewA	TFdown-RNA blot hybridization	TF perturbation	Low	Positive	Mol Microbiol. 1995 Apr;16(1):33-44.	7651135
AN0422	AbaA	AN8803	RodA	TFup-reporter	TF perturbation	Low	Positive	Mol Cell Biol. 1994 Apr;14(4):2503-15.	8139553
AN0422	AbaA	AN8979	AlcA	TFup-RNA blot hybridization	TF perturbation	Low	Negative	Proc Natl Acad Sci U S A. 1990 Jul;87(14):5405-9.	2196567
AN0689	FacB	AN1050	AN1050	TFdown-RNA blot hybridization	TF perturbation	Low	Positive	Eukaryot Cell. 2006 May;5(5):794-805.	16682457
AN0689	FacB	AN1059	FacC	EMSA	Binding	Low	-	J Bacteriol. 1998 Dec;180(23):6242-51.	9829933
AN0689	FacB	AN1059	FacC	TFdown-RNA blot hybridization	TF perturbation	Low	Positive	J Bacteriol. 1998 Dec;180(23):6242-51.	9829933
AN0689	FacB	AN1059	FacC	TFdown-RNA blot hybridization	TF perturbation	Low	Positive	Eukaryot Cell. 2006 May;5(5):794-805.	16682457
AN0689	FacB	AN10834	AcdB	TFdown-RNA blot hybridization	TF perturbation	Low	Positive	Eukaryot Cell. 2006 May;5(5):794-805.	16682457
AN0689	FacB	AN1918	AcuF	TFdown-reporter	TF perturbation	Low	Positive	J Bacteriol. 2002 Jan;184(1):183-90.	11741859
AN0689	FacB	AN1918	AcuF	TFdown-RNA blot hybridization	TF perturbation	Low	Positive	J Bacteriol. 2002 Jan;184(1):183-90.	11741859
AN0689	FacB	AN1921	PexK	TFdown-RNA blot hybridization	TF perturbation	Low	Positive	Eukaryot Cell. 2006 May;5(5):794-805.	16682457
AN0689	FacB	AN3741	AlcB	TFdown-activity staining	TF perturbation	Low	Negative	Fungal Genet Biol. 2001 Feb;32(1):33-43.	11277624
AN0689	FacB	AN3741	AlcB	TFdown-activity staining	TF perturbation	Low	Positive	Fungal Genet Biol. 2001 Feb;32(1):33-43.	11277624
AN0689	FacB	AN5226	AcpA	TFdown-RNA blot hybridization	TF perturbation	Low	Positive	Biochem J. 2008 Jun 15;412(3):485-93.	18302536
AN0689	FacB	AN5356	AcuH	TFdown-RNA blot hybridization	TF perturbation	Low	Positive	Eukaryot Cell. 2006 May;5(5):794-805.	16682457
AN0689	FacB	AN5626	FacA	EMSA	Binding	Low	-	EMBO J. 1998 Apr 1;17(7):2042-54.	9524126
AN0689	FacB	AN5626	FacA	TFdown-RNA blot hybridization	TF perturbation	Low	Positive	Mol Gen Genet. 1989 Jul;218(1):87-92.	2571070
AN0689	FacB	AN5626	FacA	TFdown-RNA blot hybridization	TF perturbation	Low	Positive	Eukaryot Cell. 2006 May;5(5):794-805.	16682457
AN0689	FacB	AN5634	AcuD	EMSA	Binding	Low	-	Fungal Genet Biol. 1997 Oct;22(2):92-102.	9367656
AN0689	FacB	AN5634	AcuD	EMSA	Binding	Low	-	EMBO J. 1998 Apr 1;17(7):2042-54.	9524126
AN0689	FacB	AN5634	AcuD	DNA footprinting	Binding	Low	-	EMBO J. 1998 Apr 1;17(7):2042-54.	9524126
AN0689	FacB	AN5634	AcuD	TFdown-RNA blot hybridization	TF perturbation	Low	Positive	Eukaryot Cell. 2006 May;5(5):794-805.	16682457
AN0689	FacB	AN5634	AcuD	TFdown-RNA blot hybridization	TF perturbation	Low	Negative	Eukaryot Cell. 2006 May;5(5):794-805.	16682457
AN0689	FacB	AN6279	AcuJ	EMSA	Binding	Low	-	Eukaryot Cell. 2006 May;5(5):794-805.	16682457
AN0689	FacB	AN6279	AcuJ	TFdown-RNA blot hybridization	TF perturbation	Low	Positive	Eukaryot Cell. 2006 May;5(5):794-805.	16682457
AN0689	FacB	AN6279	AcuJ	TFdown-RNA blot hybridization	TF perturbation	Low	Negative	Eukaryot Cell. 2006 May;5(5):794-805.	16682457
AN0689	FacB	AN6525	AciA	TFdown-reporter	TF perturbation	Low	Negative	Mol Gen Genet. 1992 Nov;235(2-3):349-58.	1465107
AN0689	FacB	AN6653	AcuE	EMSA	Binding	Low	-	EMBO J. 1998 Apr 1;17(7):2042-54.	9524126
AN0689	FacB	AN6653	AcuE	DNA footprinting	Binding	Low	-	EMBO J. 1998 Apr 1;17(7):2042-54.	9524126
AN0689	FacB	AN6653	AcuE	TFdown-RNA blot hybridization	TF perturbation	Low	Positive	Mol Gen Genet. 1989 Jul;218(1):87-92.	2571070
AN0689	FacB	AN6653	AcuE	TFdown-RNA blot hybridization	TF perturbation	Low	Positive	Eukaryot Cell. 2006 May;5(5):794-805.	16682457
AN0689	FacB	AN6653	AcuE	TFdown-RNA blot hybridization	TF perturbation	Low	Negative	Eukaryot Cell. 2006 May;5(5):794-805.	16682457
AN0689	FacB	AN6653	AcuE	TFdown-RNA blot hybridization	TF perturbation	Low	Positive	Biochem J. 2008 Jun 15;412(3):485-93.	18302536
AN0689	FacB	AN7111	FoxA	TFdown-RNA blot hybridization	TF perturbation	Low	Negative	Eukaryot Cell. 2006 May;5(5):794-805.	16682457
AN0689	FacB	AN8777	AmdS	EMSA	Binding	Low	-	Fungal Genet Biol. 1997 Oct;22(2):92-102.	9367656
AN0689	FacB	AN8777	AmdS	EMSA	Binding	Low	-	EMBO J. 1998 Apr 1;17(7):2042-54.	9524126
AN0689	FacB	AN8777	AmdS	DNA footprinting	Binding	Low	-	EMBO J. 1998 Apr 1;17(7):2042-54.	9524126
AN0689	FacB	AN8777	AmdS	TFdown-reporter	TF perturbation	Low	Positive	Mol Microbiol. 1997 Feb;23(3):591-602.	9044292
AN0689	FacB	AN8777	AmdS	TFdown-reporter	TF perturbation	Low	Positive	Mol Gen Genet. 1997 May 20;254(5):495-504.	9197408
AN0689	FacB	AN8777	AmdS	TFdown-reporter	TF perturbation	Low	Positive	Fungal Genet Biol. 1997 Oct;22(2):92-102.	9367656
AN0689	FacB	AN8979	AlcA	TFdown-activity staining	TF perturbation	Low	Positive	Fungal Genet Biol. 2001 Feb;32(1):33-43.	11277624
AN0766	PacX	AN2855	PacC	TFdown-RNA blot hybridization	TF perturbation	Low	Negative	Mol Microbiol. 2015 Dec;98(6):1051-72.	26303777
AN0891	UaY	AN0070	UaW	TFdown-RNA blot hybridization	TF perturbation	Low	Positive	Fungal Genet Biol. 2011 Aug;48(8):840-8.	21419234
AN0891	UaY	AN0070	UaW	TFup-RNA blot hybridization	TF perturbation	Low	Positive	Fungal Genet Biol. 2011 Aug;48(8):840-8.	21419234
AN0891	UaY	AN10081	XanA	TFdown-RNA blot hybridization	TF perturbation	Low	Positive	Mol Microbiol. 2007 Mar;63(6):1577-87.	17367381
AN0891	UaY	AN10081	XanA	TFup-RNA blot hybridization	TF perturbation	Low	Positive	Mol Microbiol. 2007 Mar;63(6):1577-87.	17367381
AN0891	UaY	AN10767	FcyB	TFdown-RNA blot hybridization	TF perturbation	Low	Positive	Mol Microbiol. 2008 May;68(4):959-77.	18384518
AN0891	UaY	AN10767	FcyB	TFup-RNA blot hybridization	TF perturbation	Low	Positive	Mol Microbiol. 2008 May;68(4):959-77.	18384518
AN0891	UaY	AN1637	HxB	EMSA	Binding	Low	-	Mol Microbiol. 1999 Feb;31(4):1065-73.	10096075
AN0891	UaY	AN1637	HxB	TFdown-RNA blot hybridization	TF perturbation	Low	Positive	Mol Microbiol. 1999 Feb;31(4):1065-73.	10096075
AN0891	UaY	AN1637	HxB	TFup-RNA blot hybridization	TF perturbation	Low	Positive	Mol Microbiol. 1999 Feb;31(4):1065-73.	10096075
AN0891	UaY	AN2910	UaX	TFdown-RNA blot hybridization	TF perturbation	Low	Positive	Fungal Genet Biol. 2011 Aug;48(8):840-8.	21419234
AN0891	UaY	AN2910	UaX	TFup-RNA blot hybridization	TF perturbation	Low	Positive	Fungal Genet Biol. 2011 Aug;48(8):840-8.	21419234
AN0891	UaY	AN5613	HxA	EMSA	Binding	Low	-	EMBO J. 1995 Apr 3;14(7):1453-67.	7729421
AN0891	UaY	AN5613	HxA	EMSA	Binding	Low	-	Fungal Genet Biol. 2012 Sep;49(9):731-43.	22760060
AN0891	UaY	AN5613	HxA	DNA footprinting	Binding	Low	-	EMBO J. 1995 Apr 3;14(7):1453-67.	7729421
AN0891	UaY	AN5613	HxA	TFdown-RNA blot hybridization	TF perturbation	Low	Positive	J Biol Chem. 1995 Feb 24;270(8):3534-50.	7876088
AN0891	UaY	AN5613	HxA	TFdown-RNA blot hybridization	TF perturbation	Low	Positive	Mol Microbiol. 1997 Jun;24(6):1189-99.	9218768
AN0891	UaY	AN5613	HxA	TFdown-RNA blot hybridization	TF perturbation	Low	Positive	Genetics. 2009 Apr;181(4):1261-72.	19221200
AN0891	UaY	AN5613	HxA	TFdown-RNA blot hybridization	TF perturbation	Low	Positive	Fungal Genet Biol. 2012 Sep;49(9):731-43.	22760060
AN0891	UaY	AN5613	HxA	TFup-RNA blot hybridization	TF perturbation	Low	Positive	J Mol Biol. 1995 Jun 16;249(4):693-9.	7602582
AN0891	UaY	AN6078	NadA	TFdown-RNA blot hybridization	TF perturbation	Low	Positive	Fungal Genet Biol. 2008 May;45(5):760-75.	18055231
AN0891	UaY	AN6078	NadA	TFup-RNA blot hybridization	TF perturbation	Low	Positive	Fungal Genet Biol. 2008 May;45(5):760-75.	18055231
AN0891	UaY	AN6730	UapC	TFdown-RNA blot hybridization	TF perturbation	Low	Positive	J Biol Chem. 1995 Apr 14;270(15):8610-22.	7721763
AN0891	UaY	AN6730	UapC	TFdown-RNA blot hybridization	TF perturbation	Low	Positive	J Biol Chem. 2004 Jan 30;279(5):3132-41.	14597637
AN0891	UaY	AN6730	UapC	TFdown-RNA blot hybridization	TF perturbation	Low	Positive	Fungal Genet Biol. 2012 Sep;49(9):731-43.	22760060
AN0891	UaY	AN6932	UapA	EMSA	Binding	Low	-	EMBO J. 1995 Apr 3;14(7):1453-67.	7729421
AN0891	UaY	AN6932	UapA	EMSA	Binding	Low	-	Mol Microbiol. 1999 Feb;31(4):1065-73.	10096075
AN0891	UaY	AN6932	UapA	EMSA	Binding	Low	-	Fungal Genet Biol. 2012 Sep;49(9):731-43.	22760060
AN0891	UaY	AN6932	UapA	DNA footprinting	Binding	Low	-	EMBO J. 1995 Apr 3;14(7):1453-67.	7729421
AN0891	UaY	AN6932	UapA	TFdown-RNA blot hybridization	TF perturbation	Low	Positive	EMBO J. 1995 Apr 3;14(7):1453-67.	7729421
AN0891	UaY	AN6932	UapA	TFdown-RNA blot hybridization	TF perturbation	Low	Positive	J Biol Chem. 1993 Nov 5;268(31):23376-81.	8226862
AN0891	UaY	AN6932	UapA	TFdown-RNA blot hybridization	TF perturbation	Low	Positive	Mol Microbiol. 1997 Jun;24(6):1189-99.	9218768
AN0891	UaY	AN6932	UapA	TFdown-RNA blot hybridization	TF perturbation	Low	Positive	J Biol Chem. 2004 Jan 30;279(5):3132-41.	14597637
AN0891	UaY	AN6932	UapA	TFdown-RNA blot hybridization	TF perturbation	Low	Positive	Mol Microbiol. 2007 Mar;63(6):1577-87.	17367381
AN0891	UaY	AN6932	UapA	TFdown-RNA blot hybridization	TF perturbation	Low	Positive	Fungal Genet Biol. 2008 May;45(5):760-75.	18055231
AN0891	UaY	AN6932	UapA	TFdown-RNA blot hybridization	TF perturbation	Low	Positive	Genetics. 2009 Apr;181(4):1261-72.	19221200
AN0891	UaY	AN6932	UapA	TFdown-RNA blot hybridization	TF perturbation	Low	Positive	Fungal Genet Biol. 2011 Aug;48(8):840-8.	21419234
AN0891	UaY	AN6932	UapA	TFdown-RNA blot hybridization	TF perturbation	Low	Positive	Fungal Genet Biol. 2012 Sep;49(9):731-43.	22760060
AN0891	UaY	AN6932	UapA	TFup-RNA blot hybridization	TF perturbation	Low	Positive	J Mol Biol. 1995 Jun 16;249(4):693-9.	7602582
AN0891	UaY	AN6932	UapA	TFup-RNA blot hybridization	TF perturbation	Low	Positive	J Biol Chem. 2004 Jan 30;279(5):3132-41.	14597637
AN0891	UaY	AN6932	UapA	TFup-RNA blot hybridization	TF perturbation	Low	Positive	Mol Microbiol. 2007 Mar;63(6):1577-87.	17367381
AN0891	UaY	AN6932	UapA	TFup-RNA blot hybridization	TF perturbation	Low	Positive	Fungal Genet Biol. 2008 May;45(5):760-75.	18055231
AN0891	UaY	AN6932	UapA	TFup-RNA blot hybridization	TF perturbation	Low	Positive	Fungal Genet Biol. 2011 Aug;48(8):840-8.	21419234
AN0891	UaY	AN8534	AzgA	TFdown-RNA blot hybridization	TF perturbation	Low	Positive	J Biol Chem. 2004 Jan 30;279(5):3132-41.	14597637
AN0891	UaY	AN8534	AzgA	TFdown-RNA blot hybridization	TF perturbation	Low	Positive	Fungal Genet Biol. 2012 Sep;49(9):731-43.	22760060
AN0891	UaY	AN9470	UaZ	EMSA	Binding	Low	-	EMBO J. 1995 Apr 3;14(7):1453-67.	7729421
AN0891	UaY	AN9470	UaZ	EMSA	Binding	Low	-	Fungal Genet Biol. 2012 Sep;49(9):731-43.	22760060
AN0891	UaY	AN9470	UaZ	DNA footprinting	Binding	Low	-	EMBO J. 1995 Apr 3;14(7):1453-67.	7729421
AN0891	UaY	AN9470	UaZ	DNA footprinting	Binding	Low	-	Fungal Genet Biol. 2012 Sep;49(9):731-43.	22760060
AN0891	UaY	AN9470	UaZ	TFdown-RNA blot hybridization	TF perturbation	Low	Positive	J Biol Chem. 1993 Nov 5;268(31):23382-9.	8226863
AN0891	UaY	AN9470	UaZ	TFdown-RNA blot hybridization	TF perturbation	Low	Positive	Mol Microbiol. 1997 Jun;24(6):1189-99.	9218768
AN0891	UaY	AN9470	UaZ	TFdown-RNA blot hybridization	TF perturbation	Low	Positive	Fungal Genet Biol. 2008 May;45(5):760-75.	18055231
AN0891	UaY	AN9470	UaZ	TFdown-RNA blot hybridization	TF perturbation	Low	Positive	Genetics. 2009 Apr;181(4):1261-72.	19221200
AN0891	UaY	AN9470	UaZ	TFdown-RNA blot hybridization	TF perturbation	Low	Positive	Fungal Genet Biol. 2011 Aug;48(8):840-8.	21419234
AN0891	UaY	AN9470	UaZ	TFdown-RNA blot hybridization	TF perturbation	Low	Positive	Fungal Genet Biol. 2012 Sep;49(9):731-43.	22760060
AN0891	UaY	AN9470	UaZ	TFup-RNA blot hybridization	TF perturbation	Low	Positive	J Mol Biol. 1995 Jun 16;249(4):693-9.	7602582
AN0891	UaY	AN9470	UaZ	TFup-RNA blot hybridization	TF perturbation	Low	Positive	Fungal Genet Biol. 2008 May;45(5):760-75.	18055231
AN0891	UaY	AN9470	UaZ	TFup-RNA blot hybridization	TF perturbation	Low	Positive	Fungal Genet Biol. 2011 Aug;48(8):840-8.	21419234
AN0973	BrlA	AN0363	VelB	TFdown-RNA blot hybridization	TF perturbation	Low	Positive	PLoS One. 2012;7(9):e45935.	23049895
AN0973	BrlA	AN0422	AbaA	TFdown-RNA blot hybridization	TF perturbation	Low	Positive	Mol Cell Biol. 1990 Apr;10(4):1815-7.	2108321
AN0973	BrlA	AN0422	AbaA	TFdown-RNA blot hybridization	TF perturbation	Low	Positive	Mol Cell Biol. 1987 Sep;7(9):3113-8.	2823119
AN0973	BrlA	AN0422	AbaA	TFdown-RNA blot hybridization	TF perturbation	Low	Positive	PLoS One. 2012;7(9):e45935.	23049895
AN0973	BrlA	AN0453	PclA	TFup-RNA blot hybridization	TF perturbation	Low	Positive	Mol Cell Biol. 2001 Jun;21(12):4075-88.	11359914
AN0973	BrlA	AN0472	EngA	TFdown-PCR	TF perturbation	Low	Positive	J Appl Microbiol. 2010 Nov;109(5):1498-508.	20602653
AN0973	BrlA	AN0554	AldA	TFup-RNA blot hybridization	TF perturbation	Low	Negative	Proc Natl Acad Sci U S A. 1990 Jul;87(14):5405-9.	2196567
AN0973	BrlA	AN0973	BrlA	TFdown-reporter	TF perturbation	Low	Positive	Mol Microbiol. 1993 Apr;8(2):211-8.	8316075
AN0973	BrlA	AN0973	BrlA	TFdown-reporter	TF perturbation	Low	Positive	Mol Genet Genomics. 2001 Oct;266(2):260-70.	11683268
AN0973	BrlA	AN0973	BrlA	TFdown-RNA blot hybridization	TF perturbation	Low	Positive	Mol Cell Biol. 1987 Sep;7(9):3113-8.	2823119
AN0973	BrlA	AN1937	WetA	TFdown-RNA blot hybridization	TF perturbation	Low	Positive	Mol Cell Biol. 1987 Sep;7(9):3113-8.	2823119
AN0973	BrlA	AN1959	VosA	TFdown-RNA blot hybridization	TF perturbation	Low	Positive	PLoS One. 2012;7(9):e45935.	23049895
AN0973	BrlA	AN2228	AN2228	TFup-reporter	TF perturbation	Low	Positive	Genetics. 1993 Jan;133(1):29-38.	8417986
AN0973	BrlA	AN2290	SteA	TFdown-RNA blot hybridization	TF perturbation	Low	Negative	Mol Microbiol. 2000 Apr;36(2):290-301.	10792717
AN0973	BrlA	AN3648	NimE	TFup-RNA blot hybridization	TF perturbation	Low	Positive	EMBO J. 1999 Dec 15;18(24):6994-7001.	10601021
AN0973	BrlA	AN4182	NimX	TFup-RNA blot hybridization	TF perturbation	Low	Positive	EMBO J. 1999 Dec 15;18(24):6994-7001.	10601021
AN0973	BrlA	AN4394	UrdA	TFdown-RNA blot hybridization	TF perturbation	Low	Negative	Genetics. 2015 Apr;199(4):1127-42.	25701285
AN0973	BrlA	AN4566	ChsC	TFdown-reporter	TF perturbation	Low	Positive	Curr Genet. 2005 Sep;48(3):171-83.	16082523
AN0973	BrlA	AN4871	ChiB	TFdown-RNA blot hybridization	TF perturbation	Low	Positive	J Appl Microbiol. 2009 Aug;107(2):514-23.	19486415
AN0973	BrlA	AN5028	PpoC	TFdown-RNA blot hybridization	TF perturbation	Low	Positive	Eukaryot Cell. 2004 Dec;3(6):1398-411.	15590815
AN0973	BrlA	AN5558	PrtA	TFdown-PCR	TF perturbation	Low	Positive	J Basic Microbiol. 2011 Dec;51(6):625-34.	21953444
AN0973	BrlA	AN5836	StuA	TFdown-reporter	TF perturbation	Low	Positive	Genes Dev. 1992 Sep;6(9):1770-82.	1516832
AN0973	BrlA	AN5836	StuA	TFdown-reporter	TF perturbation	Low	Positive	Mol Cell Biol. 1997 Oct;17(10):6191-201.	9315680
AN0973	BrlA	AN5836	StuA	TFup-reporter	TF perturbation	Low	Positive	Mol Cell Biol. 1997 Oct;17(10):6191-201.	9315680
AN0973	BrlA	AN6187	AN6187	TFup-reporter	TF perturbation	Low	Positive	Genetics. 1993 Jan;133(1):29-38.	8417986
AN0973	BrlA	AN7895	CipB	TFdown-PCR	TF perturbation	Low	Negative	Genetics. 2015 Apr;199(4):1127-42.	25701285
AN0973	BrlA	AN7896	DbaA	TFdown-PCR	TF perturbation	Low	Negative	Genetics. 2015 Apr;199(4):1127-42.	25701285
AN0973	BrlA	AN7901	DbaG	TFdown-PCR	TF perturbation	Low	Negative	Genetics. 2015 Apr;199(4):1127-42.	25701285
AN0973	BrlA	AN7962	PepJ	TFdown-PCR	TF perturbation	Low	Positive	J Basic Microbiol. 2011 Dec;51(6):625-34.	21953444
AN0973	BrlA	AN8006	DewA	TFdown-RNA blot hybridization	TF perturbation	Low	Positive	Mol Microbiol. 1995 Apr;16(1):33-44.	7651135
AN0973	BrlA	AN8803	RodA	TFdown-RNA blot hybridization	TF perturbation	Low	Positive	Mol Cell Biol. 1990 Apr;10(4):1815-7.	2108321
AN0973	BrlA	AN8803	RodA	TFdown-RNA blot hybridization	TF perturbation	Low	Positive	Genetics. 1993 Jan;133(1):29-38.	8417986
AN0973	BrlA	AN8803	RodA	TFup-reporter	TF perturbation	Low	Positive	Genetics. 1993 Jan;133(1):29-38.	8417986
AN0973	BrlA	AN8979	AlcA	TFup-RNA blot hybridization	TF perturbation	Low	Negative	Proc Natl Acad Sci U S A. 1990 Jul;87(14):5405-9.	2196567
AN0973	BrlA	AN9504	NimA	TFup-RNA blot hybridization	TF perturbation	Low	Positive	EMBO J. 1999 Dec 15;18(24):6994-7001.	10601021
AN10550	GalR	AN0942	LadA	TFdown-RNA blot hybridization	TF perturbation	Low	Positive	Appl Environ Microbiol. 2011 Oct;77(19):7084-7.	21821745
AN10550	GalR	AN4336	LadB	TFdown-PCR	TF perturbation	Low	Negative	PLoS One. 2015 Nov 18;10(11):e0143200.	26580075
AN10550	GalR	AN4336	LadB	TFdown-RNA blot hybridization	TF perturbation	Low	Positive	Appl Environ Microbiol. 2011 Oct;77(19):7084-7.	21821745
AN10550	GalR	AN4957	GalE	TFdown-RNA blot hybridization	TF perturbation	Low	Positive	Appl Environ Microbiol. 2011 Oct;77(19):7084-7.	21821745
AN10550	GalR	AN6182	GalD	TFdown-RNA blot hybridization	TF perturbation	Low	Positive	Appl Environ Microbiol. 2011 Oct;77(19):7084-7.	21821745
AN10550	GalR	AN7459	HxkA	TFdown-PCR	TF perturbation	Low	Negative	PLoS One. 2015 Nov 18;10(11):e0143200.	26580075
AN10550	GalR	AN8138	AglC	TFdown-RNA blot hybridization	TF perturbation	Low	Positive	Appl Environ Microbiol. 2011 Oct;77(19):7084-7.	21821745
AN10550	GalR	AN8790	XkiA	TFdown-PCR	TF perturbation	Low	Negative	PLoS One. 2015 Nov 18;10(11):e0143200.	26580075
AN1132	QutR	AN1132	QutR	TFdown-RNA blot hybridization	TF perturbation	Low	Negative	Microbiology. 1996 Jan;142 ( Pt 1):87-98.	8581174
AN1132	QutR	AN1134	QutA	TFdown-RNA blot hybridization	TF perturbation	Low	Negative	Microbiology. 1996 Jan;142 ( Pt 1):87-98.	8581174
AN1132	QutR	AN1137	QutB	TFdown-RNA blot hybridization	TF perturbation	Low	Negative	Microbiology. 1996 Jan;142 ( Pt 1):87-98.	8581174
AN1134	QutA	AN1134	QutA	TFdown-RNA blot hybridization	TF perturbation	Low	Positive	Microbiology. 1996 Jan;142 ( Pt 1):87-98.	8581174
AN1134	QutA	AN1135	QutE	EMSA	Binding	Low	-	Biochem J. 2000 Aug 15;350 Pt 1:189-97.	10926843
AN1267	HmbB	AN0241	SodA	TFdown-PCR	TF perturbation	Low	Negative	Microbiology. 2015 Oct;161(10):1897-908.	26297166
AN1267	HmbB	AN0785	SodM	TFdown-PCR	TF perturbation	Low	Positive	Microbiology. 2015 Oct;161(10):1897-908.	26297166
AN1267	HmbB	AN0815	AN0815	TFdown-PCR	TF perturbation	Low	Negative	Microbiology. 2015 Oct;161(10):1897-908.	26297166
AN1267	HmbB	AN0932	GlrA	TFdown-PCR	TF perturbation	Low	Negative	Microbiology. 2015 Oct;161(10):1897-908.	26297166
AN1267	HmbB	AN10273	Gst3	TFdown-PCR	TF perturbation	Low	Negative	Microbiology. 2015 Oct;161(10):1897-908.	26297166
AN1267	HmbB	AN2343	AN2343	TFdown-PCR	TF perturbation	Low	Negative	Microbiology. 2015 Oct;161(10):1897-908.	26297166
AN1267	HmbB	AN2846	GpxA	TFdown-PCR	TF perturbation	Low	Negative	Microbiology. 2015 Oct;161(10):1897-908.	26297166
AN1267	HmbB	AN2948	AN2948	TFdown-PCR	TF perturbation	Low	Negative	Microbiology. 2015 Oct;161(10):1897-908.	26297166
AN1267	HmbB	AN3581	TrxR	TFdown-PCR	TF perturbation	Low	Negative	Microbiology. 2015 Oct;161(10):1897-908.	26297166
AN1267	HmbB	AN4215	AN4215	TFdown-PCR	TF perturbation	Low	Negative	Microbiology. 2015 Oct;161(10):1897-908.	26297166
AN1267	HmbB	AN4304	AN4304	TFdown-PCR	TF perturbation	Low	Negative	Microbiology. 2015 Oct;161(10):1897-908.	26297166
AN1267	HmbB	AN4905	GstA	TFdown-PCR	TF perturbation	Low	Negative	Microbiology. 2015 Oct;161(10):1897-908.	26297166
AN1267	HmbB	AN5577	SodB	TFdown-PCR	TF perturbation	Low	Negative	Microbiology. 2015 Oct;161(10):1897-908.	26297166
AN1267	HmbB	AN5831	AN5831	TFdown-PCR	TF perturbation	Low	Negative	Microbiology. 2015 Oct;161(10):1897-908.	26297166
AN1267	HmbB	AN6024	GstB	TFdown-PCR	TF perturbation	Low	Positive	Microbiology. 2015 Oct;161(10):1897-908.	26297166
AN1267	HmbB	AN6158	AN6158	TFdown-PCR	TF perturbation	Low	Negative	Microbiology. 2015 Oct;161(10):1897-908.	26297166
AN1267	HmbB	AN7169	FhbA	TFdown-PCR	TF perturbation	Low	Negative	Microbiology. 2015 Oct;161(10):1897-908.	26297166
AN1267	HmbB	AN7806	StcU	TFdown-PCR	TF perturbation	Low	Negative	Mol Microbiol. 2014 Oct;94(2):383-402.	25156107
AN1267	HmbB	AN7811	StcO	TFdown-PCR	TF perturbation	Low	Negative	Mol Microbiol. 2014 Oct;94(2):383-402.	25156107
AN1267	HmbB	AN7820	AflR	TFdown-PCR	TF perturbation	Low	Negative	Mol Microbiol. 2014 Oct;94(2):383-402.	25156107
AN1267	HmbB	AN9339	CatB	TFdown-PCR	TF perturbation	Low	Negative	Microbiology. 2015 Oct;161(10):1897-908.	26297166
AN1303	ScfA	AN1050	AN1050	TFdown-RNA blot hybridization	TF perturbation	Low	Positive	Eukaryot Cell. 2006 May;5(5):794-805.	16682457
AN1303	ScfA	AN1050	AN1050	TFdown-RNA blot hybridization	TF perturbation	Low	Negative	Eukaryot Cell. 2006 May;5(5):794-805.	16682457
AN1303	ScfA	AN1059	FacC	TFdown-RNA blot hybridization	TF perturbation	Low	Positive	Eukaryot Cell. 2006 May;5(5):794-805.	16682457
AN1303	ScfA	AN10834	AcdB	TFdown-RNA blot hybridization	TF perturbation	Low	Positive	Eukaryot Cell. 2006 May;5(5):794-805.	16682457
AN1303	ScfA	AN10834	AcdB	TFdown-RNA blot hybridization	TF perturbation	Low	Negative	Eukaryot Cell. 2006 May;5(5):794-805.	16682457
AN1303	ScfA	AN1921	PexK	TFdown-RNA blot hybridization	TF perturbation	Low	Positive	Eukaryot Cell. 2006 May;5(5):794-805.	16682457
AN1303	ScfA	AN1921	PexK	TFdown-RNA blot hybridization	TF perturbation	Low	Negative	Eukaryot Cell. 2006 May;5(5):794-805.	16682457
AN1303	ScfA	AN5356	AcuH	TFdown-RNA blot hybridization	TF perturbation	Low	Positive	Eukaryot Cell. 2006 May;5(5):794-805.	16682457
AN1303	ScfA	AN5356	AcuH	TFdown-RNA blot hybridization	TF perturbation	Low	Negative	Eukaryot Cell. 2006 May;5(5):794-805.	16682457
AN1303	ScfA	AN5626	FacA	TFdown-RNA blot hybridization	TF perturbation	Low	Positive	Eukaryot Cell. 2006 May;5(5):794-805.	16682457
AN1303	ScfA	AN5634	AcuD	TFdown-RNA blot hybridization	TF perturbation	Low	Positive	Eukaryot Cell. 2006 May;5(5):794-805.	16682457
AN1303	ScfA	AN5634	AcuD	TFdown-RNA blot hybridization	TF perturbation	Low	Negative	Eukaryot Cell. 2006 May;5(5):794-805.	16682457
AN1303	ScfA	AN6279	AcuJ	TFdown-reporter	TF perturbation	Low	Positive	Eukaryot Cell. 2006 May;5(5):794-805.	16682457
AN1303	ScfA	AN6279	AcuJ	TFdown-RNA blot hybridization	TF perturbation	Low	Positive	Eukaryot Cell. 2006 May;5(5):794-805.	16682457
AN1303	ScfA	AN6279	AcuJ	TFdown-RNA blot hybridization	TF perturbation	Low	Negative	Eukaryot Cell. 2006 May;5(5):794-805.	16682457
AN1303	ScfA	AN6653	AcuE	TFdown-RNA blot hybridization	TF perturbation	Low	Positive	Eukaryot Cell. 2006 May;5(5):794-805.	16682457
AN1303	ScfA	AN6653	AcuE	TFdown-RNA blot hybridization	TF perturbation	Low	Negative	Eukaryot Cell. 2006 May;5(5):794-805.	16682457
AN1303	ScfA	AN6752	AoxA	TFdown-reporter	TF perturbation	Low	Positive	Curr Genet. 2010 Apr;56(2):139-50.	20043225
AN1303	ScfA	AN6752	AoxA	TFdown-RNA blot hybridization	TF perturbation	Low	Negative	Eukaryot Cell. 2006 May;5(5):794-805.	16682457
AN1303	ScfA	AN6765	AoxB	TFdown-reporter	TF perturbation	Low	Positive	Curr Genet. 2010 Apr;56(2):139-50.	20043225
AN1303	ScfA	AN7111	FoxA	TFdown-RNA blot hybridization	TF perturbation	Low	Negative	Eukaryot Cell. 2006 May;5(5):794-805.	16682457
AN1414	XprG	AN0190	AN0190	TFdown-microarray	TF perturbation	High	Negative	F1000Res. 2013 Mar 4;2:72.	24358888
AN1414	XprG	AN0338	CYP680A1	TFdown-microarray	TF perturbation	High	Negative	F1000Res. 2013 Mar 4;2:72.	24358888
AN1414	XprG	AN0528	AN0528	TFdown-microarray	TF perturbation	High	Negative	F1000Res. 2013 Mar 4;2:72.	24358888
AN1414	XprG	AN0602	AN0602	TFdown-microarray	TF perturbation	High	Positive	F1000Res. 2013 Mar 4;2:72.	24358888
AN1414	XprG	AN0734	H4.1	TFdown-microarray	TF perturbation	High	Positive	F1000Res. 2013 Mar 4;2:72.	24358888
AN1414	XprG	AN0940	DewD	TFdown-microarray	TF perturbation	High	Positive	F1000Res. 2013 Mar 4;2:72.	24358888
AN1414	XprG	AN0954	AN0954	TFdown-microarray	TF perturbation	High	Positive	F1000Res. 2013 Mar 4;2:72.	24358888
AN1414	XprG	AN0973	BrlA	TFdown-microarray	TF perturbation	High	Positive	F1000Res. 2013 Mar 4;2:72.	24358888
AN1414	XprG	AN0973	BrlA	TFdown-PCR	TF perturbation	Low	Positive	F1000Res. 2013 Mar 4;2:72.	24358888
AN1414	XprG	AN10109	AN10109	TFdown-microarray	TF perturbation	High	Positive	F1000Res. 2013 Mar 4;2:72.	24358888
AN1414	XprG	AN10113	AN10113	TFdown-microarray	TF perturbation	High	Positive	F1000Res. 2013 Mar 4;2:72.	24358888
AN1414	XprG	AN10296	AN10296	TFdown-microarray	TF perturbation	High	Negative	F1000Res. 2013 Mar 4;2:72.	24358888
AN1414	XprG	AN10488	AN10488	TFdown-microarray	TF perturbation	High	Positive	F1000Res. 2013 Mar 4;2:72.	24358888
AN1414	XprG	AN1052	VeA	TFdown-microarray	TF perturbation	High	Negative	F1000Res. 2013 Mar 4;2:72.	24358888
AN1414	XprG	AN1052	VeA	TFdown-PCR	TF perturbation	Low	Negative	F1000Res. 2013 Mar 4;2:72.	24358888
AN1414	XprG	AN10537	AN10537	TFdown-microarray	TF perturbation	High	Negative	F1000Res. 2013 Mar 4;2:72.	24358888
AN1414	XprG	AN10573	IvoC	TFdown-microarray	TF perturbation	High	Positive	F1000Res. 2013 Mar 4;2:72.	24358888
AN1414	XprG	AN10575	AN10575	TFdown-microarray	TF perturbation	High	Negative	F1000Res. 2013 Mar 4;2:72.	24358888
AN1414	XprG	AN10748	AN10748	TFdown-microarray	TF perturbation	High	Negative	F1000Res. 2013 Mar 4;2:72.	24358888
AN1414	XprG	AN10815	AN10815	TFdown-microarray	TF perturbation	High	Negative	F1000Res. 2013 Mar 4;2:72.	24358888
AN1414	XprG	AN10930	AN10930	TFdown-microarray	TF perturbation	High	Positive	F1000Res. 2013 Mar 4;2:72.	24358888
AN1414	XprG	AN11013	StcL	TFdown-microarray	TF perturbation	High	Positive	F1000Res. 2013 Mar 4;2:72.	24358888
AN1414	XprG	AN11017	AN11017	TFdown-microarray	TF perturbation	High	Positive	F1000Res. 2013 Mar 4;2:72.	24358888
AN1414	XprG	AN11021	AN11021	TFdown-microarray	TF perturbation	High	Positive	F1000Res. 2013 Mar 4;2:72.	24358888
AN1414	XprG	AN11062	AN11062	TFdown-microarray	TF perturbation	High	Positive	F1000Res. 2013 Mar 4;2:72.	24358888
AN1414	XprG	AN11079	AN11079	TFdown-microarray	TF perturbation	High	Negative	F1000Res. 2013 Mar 4;2:72.	24358888
AN1414	XprG	AN11233	AN11233	TFdown-microarray	TF perturbation	High	Positive	F1000Res. 2013 Mar 4;2:72.	24358888
AN1414	XprG	AN1131	AN1131	TFdown-microarray	TF perturbation	High	Negative	F1000Res. 2013 Mar 4;2:72.	24358888
AN1414	XprG	AN11721	AN11721	TFdown-microarray	TF perturbation	High	Positive	F1000Res. 2013 Mar 4;2:72.	24358888
AN1414	XprG	AN1186	AN1186	TFdown-microarray	TF perturbation	High	Positive	F1000Res. 2013 Mar 4;2:72.	24358888
AN1414	XprG	AN1253	AN1253	TFdown-microarray	TF perturbation	High	Positive	F1000Res. 2013 Mar 4;2:72.	24358888
AN1414	XprG	AN1415	AN1415	TFdown-microarray	TF perturbation	High	Negative	F1000Res. 2013 Mar 4;2:72.	24358888
AN1414	XprG	AN1418	AN1418	TFdown-microarray	TF perturbation	High	Positive	F1000Res. 2013 Mar 4;2:72.	24358888
AN1414	XprG	AN1427	AN1427	TFdown-microarray	TF perturbation	High	Positive	F1000Res. 2013 Mar 4;2:72.	24358888
AN1414	XprG	AN1428	AN1428	TFdown-microarray	TF perturbation	High	Positive	F1000Res. 2013 Mar 4;2:72.	24358888
AN1414	XprG	AN1502	NagA	TFdown-microarray	TF perturbation	High	Positive	F1000Res. 2013 Mar 4;2:72.	24358888
AN1414	XprG	AN1532	AN1532	TFdown-microarray	TF perturbation	High	Positive	F1000Res. 2013 Mar 4;2:72.	24358888
AN1414	XprG	AN1719	AN1719	TFdown-microarray	TF perturbation	High	Negative	F1000Res. 2013 Mar 4;2:72.	24358888
AN1414	XprG	AN1828	AN1828	TFdown-microarray	TF perturbation	High	Positive	F1000Res. 2013 Mar 4;2:72.	24358888
AN1414	XprG	AN1837	DewB	TFdown-microarray	TF perturbation	High	Positive	F1000Res. 2013 Mar 4;2:72.	24358888
AN1414	XprG	AN1899	HpdA	TFdown-microarray	TF perturbation	High	Negative	F1000Res. 2013 Mar 4;2:72.	24358888
AN1414	XprG	AN1941	AN1941	TFdown-microarray	TF perturbation	High	Positive	F1000Res. 2013 Mar 4;2:72.	24358888
AN1414	XprG	AN2004	AN2004	TFdown-microarray	TF perturbation	High	Negative	F1000Res. 2013 Mar 4;2:72.	24358888
AN1414	XprG	AN2044	AN2044	TFdown-microarray	TF perturbation	High	Negative	F1000Res. 2013 Mar 4;2:72.	24358888
AN1414	XprG	AN2300	AtrD	TFdown-microarray	TF perturbation	High	Positive	F1000Res. 2013 Mar 4;2:72.	24358888
AN1414	XprG	AN2358	XtrC	TFdown-microarray	TF perturbation	High	Negative	F1000Res. 2013 Mar 4;2:72.	24358888
AN1414	XprG	AN2565	AN2565	TFdown-microarray	TF perturbation	High	Negative	F1000Res. 2013 Mar 4;2:72.	24358888
AN1414	XprG	AN2606	AN2606	TFdown-microarray	TF perturbation	High	Positive	F1000Res. 2013 Mar 4;2:72.	24358888
AN1414	XprG	AN2962	GabA	TFdown-microarray	TF perturbation	High	Negative	F1000Res. 2013 Mar 4;2:72.	24358888
AN1414	XprG	AN3115	AN3115	TFdown-microarray	TF perturbation	High	Positive	F1000Res. 2013 Mar 4;2:72.	24358888
AN1414	XprG	AN3226	PkfC	TFdown-microarray	TF perturbation	High	Positive	F1000Res. 2013 Mar 4;2:72.	24358888
AN1414	XprG	AN3301	AN3301	TFdown-microarray	TF perturbation	High	Negative	F1000Res. 2013 Mar 4;2:72.	24358888
AN1414	XprG	AN3377	AN3377	TFdown-microarray	TF perturbation	High	Positive	F1000Res. 2013 Mar 4;2:72.	24358888
AN1414	XprG	AN3667	AN3667	TFdown-microarray	TF perturbation	High	Negative	F1000Res. 2013 Mar 4;2:72.	24358888
AN1414	XprG	AN3722	AN3722	TFdown-microarray	TF perturbation	High	Positive	F1000Res. 2013 Mar 4;2:72.	24358888
AN1414	XprG	AN3813	AN3813	TFdown-microarray	TF perturbation	High	Negative	F1000Res. 2013 Mar 4;2:72.	24358888
AN1414	XprG	AN3856	AN3856	TFdown-microarray	TF perturbation	High	Positive	F1000Res. 2013 Mar 4;2:72.	24358888
AN1414	XprG	AN3916	AN3916	TFdown-microarray	TF perturbation	High	Negative	F1000Res. 2013 Mar 4;2:72.	24358888
AN1414	XprG	AN4055	AN4055	TFdown-microarray	TF perturbation	High	Positive	F1000Res. 2013 Mar 4;2:72.	24358888
AN1414	XprG	AN4190	AN4190	TFdown-microarray	TF perturbation	High	Negative	F1000Res. 2013 Mar 4;2:72.	24358888
AN1414	XprG	AN4239	AN4239	TFdown-microarray	TF perturbation	High	Positive	F1000Res. 2013 Mar 4;2:72.	24358888
AN1414	XprG	AN4255	HxkC	TFdown-microarray	TF perturbation	High	Positive	F1000Res. 2013 Mar 4;2:72.	24358888
AN1414	XprG	AN4256	AN4256	TFdown-microarray	TF perturbation	High	Positive	F1000Res. 2013 Mar 4;2:72.	24358888
AN1414	XprG	AN4319	AN4319	TFdown-microarray	TF perturbation	High	Negative	F1000Res. 2013 Mar 4;2:72.	24358888
AN1414	XprG	AN4354	AN4354	TFdown-microarray	TF perturbation	High	Positive	F1000Res. 2013 Mar 4;2:72.	24358888
AN1414	XprG	AN4577	FmdS	TFup-reporter	TF perturbation	Low	Positive	Fungal Genet Biol. 2006 Mar;43(3):190-9.	16464624
AN1414	XprG	AN4795	AN4795	TFdown-microarray	TF perturbation	High	Negative	F1000Res. 2013 Mar 4;2:72.	24358888
AN1414	XprG	AN4807	AN4807	TFdown-microarray	TF perturbation	High	Positive	F1000Res. 2013 Mar 4;2:72.	24358888
AN1414	XprG	AN4815	AN4815	TFdown-microarray	TF perturbation	High	Negative	F1000Res. 2013 Mar 4;2:72.	24358888
AN1414	XprG	AN4818	Hk-8-4	TFdown-microarray	TF perturbation	High	Negative	F1000Res. 2013 Mar 4;2:72.	24358888
AN1414	XprG	AN4825	AN4825	TFdown-microarray	TF perturbation	High	Positive	F1000Res. 2013 Mar 4;2:72.	24358888
AN1414	XprG	AN4839	AN4839	TFdown-microarray	TF perturbation	High	Positive	F1000Res. 2013 Mar 4;2:72.	24358888
AN1414	XprG	AN4852	AN4852	TFdown-microarray	TF perturbation	High	Positive	F1000Res. 2013 Mar 4;2:72.	24358888
AN1414	XprG	AN4871	ChiB	TFdown-microarray	TF perturbation	High	Positive	F1000Res. 2013 Mar 4;2:72.	24358888
AN1414	XprG	AN4871	ChiB	TFdown-PCR	TF perturbation	Low	Positive	F1000Res. 2013 Mar 4;2:72.	24358888
AN1414	XprG	AN4871	ChiB	TFdown-PCR	TF perturbation	Low	Positive	Fungal Genet Biol. 2015 Oct;83:10-8.	26296599
AN1414	XprG	AN4871	ChiB	TFup-PCR	TF perturbation	Low	Positive	Fungal Genet Biol. 2015 Oct;83:10-8.	26296599
AN1414	XprG	AN5015	ConJ	TFdown-microarray	TF perturbation	High	Positive	F1000Res. 2013 Mar 4;2:72.	24358888
AN1414	XprG	AN5046	Anisin1	TFdown-microarray	TF perturbation	High	Positive	F1000Res. 2013 Mar 4;2:72.	24358888
AN1414	XprG	AN5134	GltA	TFdown-microarray	TF perturbation	High	Negative	F1000Res. 2013 Mar 4;2:72.	24358888
AN1414	XprG	AN5449	AN5449	TFdown-microarray	TF perturbation	High	Negative	F1000Res. 2013 Mar 4;2:72.	24358888
AN1414	XprG	AN5490	AN5490	TFdown-microarray	TF perturbation	High	Positive	F1000Res. 2013 Mar 4;2:72.	24358888
AN1414	XprG	AN5558	PrtA	TFdown-activity staining	TF perturbation	Low	Positive	Fungal Genet Biol. 2016 Dec;97:36-45.	27836782
AN1414	XprG	AN5558	PrtA	TFdown-microarray	TF perturbation	High	Positive	F1000Res. 2013 Mar 4;2:72.	24358888
AN1414	XprG	AN5558	PrtA	TFdown-PCR	TF perturbation	Low	Positive	Fungal Genet Biol. 2015 Oct;83:10-8.	26296599
AN1414	XprG	AN5558	PrtA	TFdown-RNA blot hybridization	TF perturbation	Low	Positive	Genetics. 2009 Apr;181(4):1239-47.	19204378
AN1414	XprG	AN5558	PrtA	TFmut-RNA blot hybridization	TF perturbation	Low	Not assigned	Mol Gen Genet. 1996 Apr 10;250(6):715-24.	8628232
AN1414	XprG	AN5558	PrtA	TFup-PCR	TF perturbation	Low	Positive	Fungal Genet Biol. 2015 Oct;83:10-8.	26296599
AN1414	XprG	AN5791	PpgA	TFdown-microarray	TF perturbation	High	Negative	F1000Res. 2013 Mar 4;2:72.	24358888
AN1414	XprG	AN5791	PpgA	TFdown-PCR	TF perturbation	Low	Negative	F1000Res. 2013 Mar 4;2:72.	24358888
AN1414	XprG	AN5791	PpgA	TFdown-PCR	TF perturbation	Low	Negative	G3 (Bethesda). 2015 Oct 23;5(12):2783-92.	26497142
AN1414	XprG	AN5831	AN5831	TFdown-microarray	TF perturbation	High	Positive	F1000Res. 2013 Mar 4;2:72.	24358888
AN1414	XprG	AN5841	AN5841	TFdown-microarray	TF perturbation	High	Positive	F1000Res. 2013 Mar 4;2:72.	24358888
AN1414	XprG	AN5936	AN5936	TFdown-microarray	TF perturbation	High	Positive	F1000Res. 2013 Mar 4;2:72.	24358888
AN1414	XprG	AN6015	NdtA	TFdown-PCR	TF perturbation	Low	Negative	G3 (Bethesda). 2015 Oct 23;5(12):2783-92.	26497142
AN1414	XprG	AN6401	DewC	TFdown-microarray	TF perturbation	High	Positive	F1000Res. 2013 Mar 4;2:72.	24358888
AN1414	XprG	AN6470	AN6470	TFdown-microarray	TF perturbation	High	Positive	F1000Res. 2013 Mar 4;2:72.	24358888
AN1414	XprG	AN6476	AN6476	TFdown-microarray	TF perturbation	High	Positive	F1000Res. 2013 Mar 4;2:72.	24358888
AN1414	XprG	AN6525	AciA	TFdown-microarray	TF perturbation	High	Negative	F1000Res. 2013 Mar 4;2:72.	24358888
AN1414	XprG	AN6727	AN6727	TFdown-microarray	TF perturbation	High	Negative	F1000Res. 2013 Mar 4;2:72.	24358888
AN1414	XprG	AN7181	AN7181	TFdown-microarray	TF perturbation	High	Positive	F1000Res. 2013 Mar 4;2:72.	24358888
AN1414	XprG	AN7477	AN7477	TFdown-microarray	TF perturbation	High	Positive	F1000Res. 2013 Mar 4;2:72.	24358888
AN1414	XprG	AN7551	AN7551	TFdown-microarray	TF perturbation	High	Positive	F1000Res. 2013 Mar 4;2:72.	24358888
AN1414	XprG	AN7590	AN7590	TFdown-microarray	TF perturbation	High	Positive	F1000Res. 2013 Mar 4;2:72.	24358888
AN1414	XprG	AN7710	AN7710	TFdown-microarray	TF perturbation	High	Positive	F1000Res. 2013 Mar 4;2:72.	24358888
AN1414	XprG	AN7743	PreA	TFdown-microarray	TF perturbation	High	Negative	F1000Res. 2013 Mar 4;2:72.	24358888
AN1414	XprG	AN7804	StcW	TFdown-microarray	TF perturbation	High	Positive	F1000Res. 2013 Mar 4;2:72.	24358888
AN1414	XprG	AN7805	StcV	TFdown-microarray	TF perturbation	High	Positive	F1000Res. 2013 Mar 4;2:72.	24358888
AN1414	XprG	AN7806	StcU	TFdown-microarray	TF perturbation	High	Positive	F1000Res. 2013 Mar 4;2:72.	24358888
AN1414	XprG	AN7807	StcT	TFdown-microarray	TF perturbation	High	Positive	F1000Res. 2013 Mar 4;2:72.	24358888
AN1414	XprG	AN7809	StcR	TFdown-microarray	TF perturbation	High	Positive	F1000Res. 2013 Mar 4;2:72.	24358888
AN1414	XprG	AN7810	StcQ	TFdown-microarray	TF perturbation	High	Positive	F1000Res. 2013 Mar 4;2:72.	24358888
AN1414	XprG	AN7812	StcN	TFdown-microarray	TF perturbation	High	Positive	F1000Res. 2013 Mar 4;2:72.	24358888
AN1414	XprG	AN7816	StcI	TFdown-microarray	TF perturbation	High	Positive	F1000Res. 2013 Mar 4;2:72.	24358888
AN1414	XprG	AN7817	StcG	TFdown-microarray	TF perturbation	High	Positive	F1000Res. 2013 Mar 4;2:72.	24358888
AN1414	XprG	AN7819	AN7819	TFdown-microarray	TF perturbation	High	Positive	F1000Res. 2013 Mar 4;2:72.	24358888
AN1414	XprG	AN7821	StcE	TFdown-microarray	TF perturbation	High	Positive	F1000Res. 2013 Mar 4;2:72.	24358888
AN1414	XprG	AN7824	StcB	TFdown-microarray	TF perturbation	High	Positive	F1000Res. 2013 Mar 4;2:72.	24358888
AN1414	XprG	AN7898	DbaD	TFdown-microarray	TF perturbation	High	Negative	F1000Res. 2013 Mar 4;2:72.	24358888
AN1414	XprG	AN7962	PepJ	TFdown-microarray	TF perturbation	High	Positive	F1000Res. 2013 Mar 4;2:72.	24358888
AN1414	XprG	AN7962	PepJ	TFdown-PCR	TF perturbation	Low	Positive	Fungal Genet Biol. 2015 Oct;83:10-8.	26296599
AN1414	XprG	AN7996	AN7996	TFdown-microarray	TF perturbation	High	Positive	F1000Res. 2013 Mar 4;2:72.	24358888
AN1414	XprG	AN8196	AN8196	TFdown-microarray	TF perturbation	High	Positive	F1000Res. 2013 Mar 4;2:72.	24358888
AN1414	XprG	AN8242	AN8242	TFdown-microarray	TF perturbation	High	Positive	F1000Res. 2013 Mar 4;2:72.	24358888
AN1414	XprG	AN8308	AN8308	TFdown-microarray	TF perturbation	High	Negative	F1000Res. 2013 Mar 4;2:72.	24358888
AN1414	XprG	AN8321	AN8321	TFdown-microarray	TF perturbation	High	Positive	F1000Res. 2013 Mar 4;2:72.	24358888
AN1414	XprG	AN8366	AN8366	TFdown-microarray	TF perturbation	High	Negative	F1000Res. 2013 Mar 4;2:72.	24358888
AN1414	XprG	AN8375	AN8375	TFdown-microarray	TF perturbation	High	Positive	F1000Res. 2013 Mar 4;2:72.	24358888
AN1414	XprG	AN8445	AN8445	TFdown-microarray	TF perturbation	High	Positive	F1000Res. 2013 Mar 4;2:72.	24358888
AN1414	XprG	AN8514	TdiB	TFdown-microarray	TF perturbation	High	Positive	F1000Res. 2013 Mar 4;2:72.	24358888
AN1414	XprG	AN8514	TdiB	TFdown-PCR	TF perturbation	Low	Positive	F1000Res. 2013 Mar 4;2:72.	24358888
AN1414	XprG	AN8518	TdiC	TFdown-microarray	TF perturbation	High	Positive	F1000Res. 2013 Mar 4;2:72.	24358888
AN1414	XprG	AN8612	AN8612	TFdown-microarray	TF perturbation	High	Negative	F1000Res. 2013 Mar 4;2:72.	24358888
AN1414	XprG	AN8737	MstA	TFdown-microarray	TF perturbation	High	Positive	F1000Res. 2013 Mar 4;2:72.	24358888
AN1414	XprG	AN8777	AmdS	TFup-reporter	TF perturbation	Low	Positive	Fungal Genet Biol. 2006 Mar;43(3):190-9.	16464624
AN1414	XprG	AN8803	RodA	TFdown-microarray	TF perturbation	High	Positive	F1000Res. 2013 Mar 4;2:72.	24358888
AN1414	XprG	AN8833	LlmI	TFdown-microarray	TF perturbation	High	Positive	F1000Res. 2013 Mar 4;2:72.	24358888
AN1414	XprG	AN8908	AN8908	TFdown-microarray	TF perturbation	High	Positive	F1000Res. 2013 Mar 4;2:72.	24358888
AN1414	XprG	AN8953	AgdB	TFdown-microarray	TF perturbation	High	Positive	F1000Res. 2013 Mar 4;2:72.	24358888
AN1414	XprG	AN9076	AN9076	TFdown-microarray	TF perturbation	High	Negative	F1000Res. 2013 Mar 4;2:72.	24358888
AN1414	XprG	AN9128	AN9128	TFdown-microarray	TF perturbation	High	Positive	F1000Res. 2013 Mar 4;2:72.	24358888
AN1414	XprG	AN9137	AN9137	TFdown-microarray	TF perturbation	High	Positive	F1000Res. 2013 Mar 4;2:72.	24358888
AN1414	XprG	AN9156	AN9156	TFdown-microarray	TF perturbation	High	Positive	F1000Res. 2013 Mar 4;2:72.	24358888
AN1414	XprG	AN9246	AusE	TFdown-microarray	TF perturbation	High	Positive	F1000Res. 2013 Mar 4;2:72.	24358888
AN1414	XprG	AN9249	AusH	TFdown-microarray	TF perturbation	High	Positive	F1000Res. 2013 Mar 4;2:72.	24358888
AN1414	XprG	AN9380	AN9380	TFdown-microarray	TF perturbation	High	Positive	F1000Res. 2013 Mar 4;2:72.	24358888
AN1414	XprG	AN9485	AN9485	TFdown-microarray	TF perturbation	High	Positive	F1000Res. 2013 Mar 4;2:72.	24358888
AN1425	FarB	AN1050	AN1050	TFdown-RNA blot hybridization	TF perturbation	Low	Positive	Eukaryot Cell. 2006 May;5(5):794-805.	16682457
AN1425	FarB	AN1059	FacC	TFdown-RNA blot hybridization	TF perturbation	Low	Positive	Eukaryot Cell. 2006 May;5(5):794-805.	16682457
AN1425	FarB	AN1059	FacC	TFdown-RNA blot hybridization	TF perturbation	Low	Negative	Eukaryot Cell. 2006 May;5(5):794-805.	16682457
AN1425	FarB	AN10834	AcdB	TFdown-RNA blot hybridization	TF perturbation	Low	Positive	Eukaryot Cell. 2006 May;5(5):794-805.	16682457
AN1425	FarB	AN1921	PexK	EMSA	Binding	Low	-	Eukaryot Cell. 2006 May;5(5):794-805.	16682457
AN1425	FarB	AN1921	PexK	TFdown-RNA blot hybridization	TF perturbation	Low	Positive	Eukaryot Cell. 2006 May;5(5):794-805.	16682457
AN1425	FarB	AN5356	AcuH	TFdown-RNA blot hybridization	TF perturbation	Low	Positive	Eukaryot Cell. 2006 May;5(5):794-805.	16682457
AN1425	FarB	AN5626	FacA	TFdown-RNA blot hybridization	TF perturbation	Low	Positive	Eukaryot Cell. 2006 May;5(5):794-805.	16682457
AN1425	FarB	AN5634	AcuD	TFdown-RNA blot hybridization	TF perturbation	Low	Positive	Eukaryot Cell. 2006 May;5(5):794-805.	16682457
AN1425	FarB	AN5634	AcuD	TFdown-RNA blot hybridization	TF perturbation	Low	Negative	Eukaryot Cell. 2006 May;5(5):794-805.	16682457
AN1425	FarB	AN5916	EchA	EMSA	Binding	Low	-	Eukaryot Cell. 2006 May;5(5):794-805.	16682457
AN1425	FarB	AN6279	AcuJ	EMSA	Binding	Low	-	Eukaryot Cell. 2006 May;5(5):794-805.	16682457
AN1425	FarB	AN6279	AcuJ	TFdown-reporter	TF perturbation	Low	Positive	Eukaryot Cell. 2006 May;5(5):794-805.	16682457
AN1425	FarB	AN6279	AcuJ	TFdown-reporter	TF perturbation	Low	Negative	Eukaryot Cell. 2006 May;5(5):794-805.	16682457
AN1425	FarB	AN6279	AcuJ	TFdown-RNA blot hybridization	TF perturbation	Low	Positive	Eukaryot Cell. 2006 May;5(5):794-805.	16682457
AN1425	FarB	AN6279	AcuJ	TFdown-RNA blot hybridization	TF perturbation	Low	Negative	Eukaryot Cell. 2006 May;5(5):794-805.	16682457
AN1425	FarB	AN6653	AcuE	EMSA	Binding	Low	-	Eukaryot Cell. 2006 May;5(5):794-805.	16682457
AN1425	FarB	AN6653	AcuE	TFdown-RNA blot hybridization	TF perturbation	Low	Positive	Eukaryot Cell. 2006 May;5(5):794-805.	16682457
AN1425	FarB	AN6653	AcuE	TFdown-RNA blot hybridization	TF perturbation	Low	Negative	Eukaryot Cell. 2006 May;5(5):794-805.	16682457
AN1425	FarB	AN6752	AoxA	TFdown-reporter	TF perturbation	Low	Positive	Curr Genet. 2010 Apr;56(2):139-50.	20043225
AN1425	FarB	AN6765	AoxB	TFdown-reporter	TF perturbation	Low	Positive	Curr Genet. 2010 Apr;56(2):139-50.	20043225
AN1425	FarB	AN7111	FoxA	TFdown-RNA blot hybridization	TF perturbation	Low	Negative	Eukaryot Cell. 2006 May;5(5):794-805.	16682457
AN1729	PrnA	AN1731	PrnD	DNA footprinting	Binding	Low	-	Mol Microbiol. 2002 Apr;44(2):585-97.	11972793
AN1729	PrnA	AN1731	PrnD	TFdown-RNA blot hybridization	TF perturbation	Low	Positive	Mol Microbiol. 1997 Apr;24(1):105-17.	9140969
AN1729	PrnA	AN1731	PrnD	TFdown-RNA blot hybridization	TF perturbation	Low	Positive	Mol Microbiol. 1998 Apr;28(2):355-70.	9622360
AN1729	PrnA	AN1731	PrnD	TFdown-RNA blot hybridization	TF perturbation	Low	Positive	Eukaryot Cell. 2004 Feb;3(1):144-56.	14871945
AN1729	PrnA	AN1732	PrnB	DNA footprinting	Binding	Low	-	Mol Microbiol. 2002 Apr;44(2):585-97.	11972793
AN1729	PrnA	AN1732	PrnB	TFdown-RNA blot hybridization	TF perturbation	Low	Positive	Mol Microbiol. 1997 Apr;24(1):105-17.	9140969
AN1729	PrnA	AN1732	PrnB	TFdown-RNA blot hybridization	TF perturbation	Low	Positive	Eukaryot Cell. 2004 Feb;3(1):144-56.	14871945
AN1729	PrnA	AN1733	PrnC	EMSA	Binding	Low	-	Mol Microbiol. 2002 Apr;44(2):585-97.	11972793
AN1729	PrnA	AN1733	PrnC	DNA footprinting	Binding	Low	-	Mol Microbiol. 2002 Apr;44(2):585-97.	11972793
AN1729	PrnA	AN1733	PrnC	TFdown-RNA blot hybridization	TF perturbation	Low	Positive	Mol Microbiol. 1997 Apr;24(1):105-17.	9140969
AN1848	NosA	AN6923	HxtA	TFdown-reporter	TF perturbation	Low	Positive	Mol Microbiol. 2006 Jul;61(2):544-54.	16780567
AN1848	NosA	AN6923	HxtA	TFdown-RNA blot hybridization	TF perturbation	Low	Positive	Mol Microbiol. 2006 Jul;61(2):544-54.	16780567
AN1848	NosA	AN6923	HxtA	TFdown-RNA blot hybridization	TF perturbation	Low	Positive	Fungal Genet Biol. 2012 Nov;49(11):857-65.	23022264
AN1848	NosA	AN7388	CpeA	TFdown-RNA blot hybridization	TF perturbation	Low	Positive	Mol Microbiol. 2006 Jul;61(2):544-54.	16780567
AN1848	NosA	AN7388	CpeA	TFdown-RNA blot hybridization	TF perturbation	Low	Positive	Fungal Genet Biol. 2012 Nov;49(11):857-65.	23022264
AN1937	WetA	AN8006	DewA	TFdown-RNA blot hybridization	TF perturbation	Low	Positive	Mol Microbiol. 1995 Apr;16(1):33-44.	7651135
AN1937	WetA	AN8006	DewA	TFup-RNA blot hybridization	TF perturbation	Low	Positive	Mol Microbiol. 1995 Apr;16(1):33-44.	7651135
AN1937	WetA	AN8209	WA	TFup-RNA blot hybridization	TF perturbation	Low	Positive	Mol Cell Biol. 1991 Jan;11(1):55-62.	1986246
AN1959	VosA	AN0279	FlbD	ChIP-chip	Binding	High	-	PLoS Biol. 2013 Dec;11(12):e1001750.	24391470
AN1959	VosA	AN0973	BrlA	ChIP-chip	Binding	High	-	PLoS Biol. 2013 Dec;11(12):e1001750.	24391470
AN1959	VosA	AN0973	BrlA	ChIP-PCR	Binding	Low	-	PLoS Biol. 2013 Dec;11(12):e1001750.	24391470
AN1959	VosA	AN0973	BrlA	EMSA	Binding	Low	-	PLoS Biol. 2013 Dec;11(12):e1001750.	24391470
AN1959	VosA	AN0973	BrlA	TFdown-RNA blot hybridization	TF perturbation	Low	Negative	PLoS Biol. 2013 Dec;11(12):e1001750.	24391470
AN1959	VosA	AN1937	WetA	ChIP-chip	Binding	High	-	PLoS Biol. 2013 Dec;11(12):e1001750.	24391470
AN1959	VosA	AN1937	WetA	ChIP-PCR	Binding	Low	-	PLoS Biol. 2013 Dec;11(12):e1001750.	24391470
AN1959	VosA	AN1959	VosA	ChIP-chip	Binding	High	-	PLoS Biol. 2013 Dec;11(12):e1001750.	24391470
AN1959	VosA	AN1959	VosA	ChIP-PCR	Binding	Low	-	PLoS Biol. 2013 Dec;11(12):e1001750.	24391470
AN1959	VosA	AN3079	CteA	ChIP-chip	Binding	High	-	PLoS Biol. 2013 Dec;11(12):e1001750.	24391470
AN1959	VosA	AN3079	CteA	TFdown-RNA blot hybridization	TF perturbation	Low	Positive	PLoS Biol. 2013 Dec;11(12):e1001750.	24391470
AN1959	VosA	AN3152	NsdD	ChIP-chip	Binding	High	-	PLoS Biol. 2013 Dec;11(12):e1001750.	24391470
AN1959	VosA	AN3152	NsdD	TFdown-RNA blot hybridization	TF perturbation	Low	Positive	PLoS Biol. 2013 Dec;11(12):e1001750.	24391470
AN1959	VosA	AN3441	OrlA	ChIP-chip	Binding	High	-	PLoS Biol. 2013 Dec;11(12):e1001750.	24391470
AN1959	VosA	AN4680	RfeG	ChIP-chip	Binding	High	-	PLoS Biol. 2013 Dec;11(12):e1001750.	24391470
AN1959	VosA	AN4680	RfeG	TFdown-RNA blot hybridization	TF perturbation	Low	Negative	PLoS Biol. 2013 Dec;11(12):e1001750.	24391470
AN1959	VosA	AN5371	AN5371	ChIP-chip	Binding	High	-	PLoS Biol. 2013 Dec;11(12):e1001750.	24391470
AN1959	VosA	AN5371	AN5371	TFdown-RNA blot hybridization	TF perturbation	Low	Positive	PLoS Biol. 2013 Dec;11(12):e1001750.	24391470
AN1959	VosA	AN5523	TpsA	ChIP-chip	Binding	High	-	PLoS Biol. 2013 Dec;11(12):e1001750.	24391470
AN1959	VosA	AN5523	TpsA	ChIP-PCR	Binding	Low	-	PLoS Biol. 2013 Dec;11(12):e1001750.	24391470
AN1959	VosA	AN5709	AN5709	ChIP-chip	Binding	High	-	PLoS Biol. 2013 Dec;11(12):e1001750.	24391470
AN1959	VosA	AN5709	AN5709	TFdown-RNA blot hybridization	TF perturbation	Low	Positive	PLoS Biol. 2013 Dec;11(12):e1001750.	24391470
AN1959	VosA	AN6508	Gsk3	ChIP-chip	Binding	High	-	PLoS Biol. 2013 Dec;11(12):e1001750.	24391470
AN1959	VosA	AN6508	Gsk3	TFdown-RNA blot hybridization	TF perturbation	Low	Positive	PLoS Biol. 2013 Dec;11(12):e1001750.	24391470
AN1959	VosA	AN8694	McrA	ChIP-chip	Binding	High	-	PLoS Biol. 2013 Dec;11(12):e1001750.	24391470
AN1959	VosA	AN8694	McrA	TFdown-RNA blot hybridization	TF perturbation	Low	Positive	PLoS Biol. 2013 Dec;11(12):e1001750.	24391470
AN1959	VosA	AN8741	AN8741	ChIP-chip	Binding	High	-	PLoS Biol. 2013 Dec;11(12):e1001750.	24391470
AN1959	VosA	AN8741	MtfA	TFdown-RNA blot hybridization	TF perturbation	Low	Negative	PLoS Biol. 2013 Dec;11(12):e1001750.	24391470
AN1959	VosA	AN9340	TreA	ChIP-chip	Binding	High	-	PLoS Biol. 2013 Dec;11(12):e1001750.	24391470
AN1959	VosA	AN9340	TreA	ChIP-PCR	Binding	Low	-	PLoS Biol. 2013 Dec;11(12):e1001750.	24391470
AN1959	VosA	AN9340	TreA	TFdown-RNA blot hybridization	TF perturbation	Low	Negative	PLoS Biol. 2013 Dec;11(12):e1001750.	24391470
AN2016	AmyR	AN0020	AN0020	gSELEX	Binding	High	-	PLoS One. 2016 Jul 13;11(7):e0159011.	27411092
AN2016	AmyR	AN0023	AN0023	gSELEX	Binding	High	-	PLoS One. 2016 Jul 13;11(7):e0159011.	27411092
AN2016	AmyR	AN0034	AN0034	gSELEX	Binding	High	-	PLoS One. 2016 Jul 13;11(7):e0159011.	27411092
AN2016	AmyR	AN0040	AN0040	gSELEX	Binding	High	-	PLoS One. 2016 Jul 13;11(7):e0159011.	27411092
AN2016	AmyR	AN0041	AN0041	gSELEX	Binding	High	-	PLoS One. 2016 Jul 13;11(7):e0159011.	27411092
AN2016	AmyR	AN0045	AN0045	TFdown-RNAseq	TF perturbation	High	Not assigned	PLoS One. 2016 Jul 13;11(7):e0159011.	27411092
AN2016	AmyR	AN0050	AN0050	gSELEX	Binding	High	-	PLoS One. 2016 Jul 13;11(7):e0159011.	27411092
AN2016	AmyR	AN0052	AN0052	gSELEX	Binding	High	-	PLoS One. 2016 Jul 13;11(7):e0159011.	27411092
AN2016	AmyR	AN0052	AN0052	TFdown-RNAseq	TF perturbation	High	Not assigned	PLoS One. 2016 Jul 13;11(7):e0159011.	27411092
AN2016	AmyR	AN0053	AN0053	gSELEX	Binding	High	-	PLoS One. 2016 Jul 13;11(7):e0159011.	27411092
AN2016	AmyR	AN0058	AN0058	gSELEX	Binding	High	-	PLoS One. 2016 Jul 13;11(7):e0159011.	27411092
AN2016	AmyR	AN0059	AN0059	gSELEX	Binding	High	-	PLoS One. 2016 Jul 13;11(7):e0159011.	27411092
AN2016	AmyR	AN0069	SrgL	gSELEX	Binding	High	-	PLoS One. 2016 Jul 13;11(7):e0159011.	27411092
AN2016	AmyR	AN0076	AN0076	gSELEX	Binding	High	-	PLoS One. 2016 Jul 13;11(7):e0159011.	27411092
AN2016	AmyR	AN0098	NirA	gSELEX	Binding	High	-	PLoS One. 2016 Jul 13;11(7):e0159011.	27411092
AN2016	AmyR	AN0103	AN0103	gSELEX	Binding	High	-	PLoS One. 2016 Jul 13;11(7):e0159011.	27411092
AN2016	AmyR	AN0104	AN0104	gSELEX	Binding	High	-	PLoS One. 2016 Jul 13;11(7):e0159011.	27411092
AN2016	AmyR	AN0111	AN0111	gSELEX	Binding	High	-	PLoS One. 2016 Jul 13;11(7):e0159011.	27411092
AN2016	AmyR	AN0117	AN0117	gSELEX	Binding	High	-	PLoS One. 2016 Jul 13;11(7):e0159011.	27411092
AN2016	AmyR	AN0124	Rio2	gSELEX	Binding	High	-	PLoS One. 2016 Jul 13;11(7):e0159011.	27411092
AN2016	AmyR	AN0126	AN0126	gSELEX	Binding	High	-	PLoS One. 2016 Jul 13;11(7):e0159011.	27411092
AN2016	AmyR	AN0127	AN0127	gSELEX	Binding	High	-	PLoS One. 2016 Jul 13;11(7):e0159011.	27411092
AN2016	AmyR	AN0131	AN0131	gSELEX	Binding	High	-	PLoS One. 2016 Jul 13;11(7):e0159011.	27411092
AN2016	AmyR	AN0133	AN0133	gSELEX	Binding	High	-	PLoS One. 2016 Jul 13;11(7):e0159011.	27411092
AN2016	AmyR	AN0134	RmtC	gSELEX	Binding	High	-	PLoS One. 2016 Jul 13;11(7):e0159011.	27411092
AN2016	AmyR	AN0136	AN0136	gSELEX	Binding	High	-	PLoS One. 2016 Jul 13;11(7):e0159011.	27411092
AN2016	AmyR	AN0137	AN0137	gSELEX	Binding	High	-	PLoS One. 2016 Jul 13;11(7):e0159011.	27411092
AN2016	AmyR	AN0142	AN0142	gSELEX	Binding	High	-	PLoS One. 2016 Jul 13;11(7):e0159011.	27411092
AN2016	AmyR	AN0148	MdpE	gSELEX	Binding	High	-	PLoS One. 2016 Jul 13;11(7):e0159011.	27411092
AN2016	AmyR	AN0149	MdpF	gSELEX	Binding	High	-	PLoS One. 2016 Jul 13;11(7):e0159011.	27411092
AN2016	AmyR	AN0150	MdpG	gSELEX	Binding	High	-	PLoS One. 2016 Jul 13;11(7):e0159011.	27411092
AN2016	AmyR	AN0165	AN0165	gSELEX	Binding	High	-	PLoS One. 2016 Jul 13;11(7):e0159011.	27411092
AN2016	AmyR	AN0169	AN0169	gSELEX	Binding	High	-	PLoS One. 2016 Jul 13;11(7):e0159011.	27411092
AN2016	AmyR	AN0179	AN0179	gSELEX	Binding	High	-	PLoS One. 2016 Jul 13;11(7):e0159011.	27411092
AN2016	AmyR	AN0180	AN0180	gSELEX	Binding	High	-	PLoS One. 2016 Jul 13;11(7):e0159011.	27411092
AN2016	AmyR	AN0181	AN0181	gSELEX	Binding	High	-	PLoS One. 2016 Jul 13;11(7):e0159011.	27411092
AN2016	AmyR	AN0187	AN0187	gSELEX	Binding	High	-	PLoS One. 2016 Jul 13;11(7):e0159011.	27411092
AN2016	AmyR	AN0191	AN0191	gSELEX	Binding	High	-	PLoS One. 2016 Jul 13;11(7):e0159011.	27411092
AN2016	AmyR	AN0192	AN0192	gSELEX	Binding	High	-	PLoS One. 2016 Jul 13;11(7):e0159011.	27411092
AN2016	AmyR	AN0196	AN0196	gSELEX	Binding	High	-	PLoS One. 2016 Jul 13;11(7):e0159011.	27411092
AN2016	AmyR	AN0197	AN0197	gSELEX	Binding	High	-	PLoS One. 2016 Jul 13;11(7):e0159011.	27411092
AN2016	AmyR	AN0201	AN0201	gSELEX	Binding	High	-	PLoS One. 2016 Jul 13;11(7):e0159011.	27411092
AN2016	AmyR	AN0204	AN0204	gSELEX	Binding	High	-	PLoS One. 2016 Jul 13;11(7):e0159011.	27411092
AN2016	AmyR	AN0217	AN0217	gSELEX	Binding	High	-	PLoS One. 2016 Jul 13;11(7):e0159011.	27411092
AN2016	AmyR	AN0235	IreA	gSELEX	Binding	High	-	PLoS One. 2016 Jul 13;11(7):e0159011.	27411092
AN2016	AmyR	AN0248	PdiB	TFdown-RNAseq	TF perturbation	High	Not assigned	PLoS One. 2016 Jul 13;11(7):e0159011.	27411092
AN2016	AmyR	AN0252	AN0252	gSELEX	Binding	High	-	PLoS One. 2016 Jul 13;11(7):e0159011.	27411092
AN2016	AmyR	AN0253	Top1	gSELEX	Binding	High	-	PLoS One. 2016 Jul 13;11(7):e0159011.	27411092
AN2016	AmyR	AN0259	AN0259	gSELEX	Binding	High	-	PLoS One. 2016 Jul 13;11(7):e0159011.	27411092
AN2016	AmyR	AN0260	AN0260	gSELEX	Binding	High	-	PLoS One. 2016 Jul 13;11(7):e0159011.	27411092
AN2016	AmyR	AN0281	BubA	gSELEX	Binding	High	-	PLoS One. 2016 Jul 13;11(7):e0159011.	27411092
AN2016	AmyR	AN0285	AN0285	gSELEX	Binding	High	-	PLoS One. 2016 Jul 13;11(7):e0159011.	27411092
AN2016	AmyR	AN0286	AN0286	gSELEX	Binding	High	-	PLoS One. 2016 Jul 13;11(7):e0159011.	27411092
AN2016	AmyR	AN0295	AN0295	gSELEX	Binding	High	-	PLoS One. 2016 Jul 13;11(7):e0159011.	27411092
AN2016	AmyR	AN0303	AN0303	gSELEX	Binding	High	-	PLoS One. 2016 Jul 13;11(7):e0159011.	27411092
AN2016	AmyR	AN0307	AN0307	gSELEX	Binding	High	-	PLoS One. 2016 Jul 13;11(7):e0159011.	27411092
AN2016	AmyR	AN0310	AN0310	TFdown-RNAseq	TF perturbation	High	Not assigned	PLoS One. 2016 Jul 13;11(7):e0159011.	27411092
AN2016	AmyR	AN0311	AN0311	gSELEX	Binding	High	-	PLoS One. 2016 Jul 13;11(7):e0159011.	27411092
AN2016	AmyR	AN0322	AN0322	gSELEX	Binding	High	-	PLoS One. 2016 Jul 13;11(7):e0159011.	27411092
AN2016	AmyR	AN0324	AN0324	gSELEX	Binding	High	-	PLoS One. 2016 Jul 13;11(7):e0159011.	27411092
AN2016	AmyR	AN0328	AN0328	gSELEX	Binding	High	-	PLoS One. 2016 Jul 13;11(7):e0159011.	27411092
AN2016	AmyR	AN0351	GfdA	gSELEX	Binding	High	-	PLoS One. 2016 Jul 13;11(7):e0159011.	27411092
AN2016	AmyR	AN0353	AN0353	gSELEX	Binding	High	-	PLoS One. 2016 Jul 13;11(7):e0159011.	27411092
AN2016	AmyR	AN0356	AN0356	gSELEX	Binding	High	-	PLoS One. 2016 Jul 13;11(7):e0159011.	27411092
AN2016	AmyR	AN0370	AN0370	gSELEX	Binding	High	-	PLoS One. 2016 Jul 13;11(7):e0159011.	27411092
AN2016	AmyR	AN0372	AN0372	gSELEX	Binding	High	-	PLoS One. 2016 Jul 13;11(7):e0159011.	27411092
AN2016	AmyR	AN0377	AN0377	gSELEX	Binding	High	-	PLoS One. 2016 Jul 13;11(7):e0159011.	27411092
AN2016	AmyR	AN0381	AN0381	gSELEX	Binding	High	-	PLoS One. 2016 Jul 13;11(7):e0159011.	27411092
AN2016	AmyR	AN0389	AN0389	gSELEX	Binding	High	-	PLoS One. 2016 Jul 13;11(7):e0159011.	27411092
AN2016	AmyR	AN0391	AN0391	gSELEX	Binding	High	-	PLoS One. 2016 Jul 13;11(7):e0159011.	27411092
AN2016	AmyR	AN0392	AN0392	gSELEX	Binding	High	-	PLoS One. 2016 Jul 13;11(7):e0159011.	27411092
AN2016	AmyR	AN0401	AN0401	gSELEX	Binding	High	-	PLoS One. 2016 Jul 13;11(7):e0159011.	27411092
AN2016	AmyR	AN0408	AN0408	gSELEX	Binding	High	-	PLoS One. 2016 Jul 13;11(7):e0159011.	27411092
AN2016	AmyR	AN0413	AN0413	gSELEX	Binding	High	-	PLoS One. 2016 Jul 13;11(7):e0159011.	27411092
AN2016	AmyR	AN0423	XyrA	gSELEX	Binding	High	-	PLoS One. 2016 Jul 13;11(7):e0159011.	27411092
AN2016	AmyR	AN0424	AN0424	gSELEX	Binding	High	-	PLoS One. 2016 Jul 13;11(7):e0159011.	27411092
AN2016	AmyR	AN0432	AN0432	gSELEX	Binding	High	-	PLoS One. 2016 Jul 13;11(7):e0159011.	27411092
AN2016	AmyR	AN0442	AN0442	gSELEX	Binding	High	-	PLoS One. 2016 Jul 13;11(7):e0159011.	27411092
AN2016	AmyR	AN0449	AN0449	gSELEX	Binding	High	-	PLoS One. 2016 Jul 13;11(7):e0159011.	27411092
AN2016	AmyR	AN0450	AN0450	gSELEX	Binding	High	-	PLoS One. 2016 Jul 13;11(7):e0159011.	27411092
AN2016	AmyR	AN0451	AN0451	gSELEX	Binding	High	-	PLoS One. 2016 Jul 13;11(7):e0159011.	27411092
AN2016	AmyR	AN0454	AN0454	gSELEX	Binding	High	-	PLoS One. 2016 Jul 13;11(7):e0159011.	27411092
AN2016	AmyR	AN0456	AN0456	gSELEX	Binding	High	-	PLoS One. 2016 Jul 13;11(7):e0159011.	27411092
AN2016	AmyR	AN0464	AN0464	gSELEX	Binding	High	-	PLoS One. 2016 Jul 13;11(7):e0159011.	27411092
AN2016	AmyR	AN0468	AN0468	TFdown-RNAseq	TF perturbation	High	Not assigned	PLoS One. 2016 Jul 13;11(7):e0159011.	27411092
AN2016	AmyR	AN0470	AN0470	gSELEX	Binding	High	-	PLoS One. 2016 Jul 13;11(7):e0159011.	27411092
AN2016	AmyR	AN0473	AN0473	gSELEX	Binding	High	-	PLoS One. 2016 Jul 13;11(7):e0159011.	27411092
AN2016	AmyR	AN0473	AN0473	TFdown-RNAseq	TF perturbation	High	Not assigned	PLoS One. 2016 Jul 13;11(7):e0159011.	27411092
AN2016	AmyR	AN0489	AN0489	gSELEX	Binding	High	-	PLoS One. 2016 Jul 13;11(7):e0159011.	27411092
AN2016	AmyR	AN0500	AN0500	TFdown-RNAseq	TF perturbation	High	Not assigned	PLoS One. 2016 Jul 13;11(7):e0159011.	27411092
AN2016	AmyR	AN0501	AN0501	gSELEX	Binding	High	-	PLoS One. 2016 Jul 13;11(7):e0159011.	27411092
AN2016	AmyR	AN0505	AN0505	gSELEX	Binding	High	-	PLoS One. 2016 Jul 13;11(7):e0159011.	27411092
AN2016	AmyR	AN0522	AN0522	gSELEX	Binding	High	-	PLoS One. 2016 Jul 13;11(7):e0159011.	27411092
AN2016	AmyR	AN0525	AN0525	gSELEX	Binding	High	-	PLoS One. 2016 Jul 13;11(7):e0159011.	27411092
AN2016	AmyR	AN0528	AN0528	gSELEX	Binding	High	-	PLoS One. 2016 Jul 13;11(7):e0159011.	27411092
AN2016	AmyR	AN0529	AN0529	gSELEX	Binding	High	-	PLoS One. 2016 Jul 13;11(7):e0159011.	27411092
AN2016	AmyR	AN0531	AN0531	gSELEX	Binding	High	-	PLoS One. 2016 Jul 13;11(7):e0159011.	27411092
AN2016	AmyR	AN0532	AN0532	gSELEX	Binding	High	-	PLoS One. 2016 Jul 13;11(7):e0159011.	27411092
AN2016	AmyR	AN0559	AN0559	gSELEX	Binding	High	-	PLoS One. 2016 Jul 13;11(7):e0159011.	27411092
AN2016	AmyR	AN0560	AN0560	gSELEX	Binding	High	-	PLoS One. 2016 Jul 13;11(7):e0159011.	27411092
AN2016	AmyR	AN0566	Trp2	gSELEX	Binding	High	-	PLoS One. 2016 Jul 13;11(7):e0159011.	27411092
AN2016	AmyR	AN0578	AN0578	gSELEX	Binding	High	-	PLoS One. 2016 Jul 13;11(7):e0159011.	27411092
AN2016	AmyR	AN0579	AN0579	gSELEX	Binding	High	-	PLoS One. 2016 Jul 13;11(7):e0159011.	27411092
AN2016	AmyR	AN0582	AN0582	gSELEX	Binding	High	-	PLoS One. 2016 Jul 13;11(7):e0159011.	27411092
AN2016	AmyR	AN0593	AN0593	gSELEX	Binding	High	-	PLoS One. 2016 Jul 13;11(7):e0159011.	27411092
AN2016	AmyR	AN0595	AN0595	gSELEX	Binding	High	-	PLoS One. 2016 Jul 13;11(7):e0159011.	27411092
AN2016	AmyR	AN0597	AN0597	gSELEX	Binding	High	-	PLoS One. 2016 Jul 13;11(7):e0159011.	27411092
AN2016	AmyR	AN0598	AN0598	gSELEX	Binding	High	-	PLoS One. 2016 Jul 13;11(7):e0159011.	27411092
AN2016	AmyR	AN0600	AN0600	gSELEX	Binding	High	-	PLoS One. 2016 Jul 13;11(7):e0159011.	27411092
AN2016	AmyR	AN0605	AN0605	gSELEX	Binding	High	-	PLoS One. 2016 Jul 13;11(7):e0159011.	27411092
AN2016	AmyR	AN0608	AN0608	gSELEX	Binding	High	-	PLoS One. 2016 Jul 13;11(7):e0159011.	27411092
AN2016	AmyR	AN0609	SidI	TFdown-RNAseq	TF perturbation	High	Not assigned	PLoS One. 2016 Jul 13;11(7):e0159011.	27411092
AN2016	AmyR	AN0613	AN0613	gSELEX	Binding	High	-	PLoS One. 2016 Jul 13;11(7):e0159011.	27411092
AN2016	AmyR	AN0614	AN0614	gSELEX	Binding	High	-	PLoS One. 2016 Jul 13;11(7):e0159011.	27411092
AN2016	AmyR	AN0616	AN0616	gSELEX	Binding	High	-	PLoS One. 2016 Jul 13;11(7):e0159011.	27411092
AN2016	AmyR	AN0617	AN0617	gSELEX	Binding	High	-	PLoS One. 2016 Jul 13;11(7):e0159011.	27411092
AN2016	AmyR	AN0618	AN0618	gSELEX	Binding	High	-	PLoS One. 2016 Jul 13;11(7):e0159011.	27411092
AN2016	AmyR	AN0619	AN0619	gSELEX	Binding	High	-	PLoS One. 2016 Jul 13;11(7):e0159011.	27411092
AN2016	AmyR	AN0632	AN0632	gSELEX	Binding	High	-	PLoS One. 2016 Jul 13;11(7):e0159011.	27411092
AN2016	AmyR	AN0636	AN0636	gSELEX	Binding	High	-	PLoS One. 2016 Jul 13;11(7):e0159011.	27411092
AN2016	AmyR	AN0646	AN0646	gSELEX	Binding	High	-	PLoS One. 2016 Jul 13;11(7):e0159011.	27411092
AN2016	AmyR	AN0649	AN0649	gSELEX	Binding	High	-	PLoS One. 2016 Jul 13;11(7):e0159011.	27411092
AN2016	AmyR	AN0656	AN0656	TFdown-RNAseq	TF perturbation	High	Not assigned	PLoS One. 2016 Jul 13;11(7):e0159011.	27411092
AN2016	AmyR	AN0657	AN0657	gSELEX	Binding	High	-	PLoS One. 2016 Jul 13;11(7):e0159011.	27411092
AN2016	AmyR	AN0658	AN0658	gSELEX	Binding	High	-	PLoS One. 2016 Jul 13;11(7):e0159011.	27411092
AN2016	AmyR	AN0663	AN0663	gSELEX	Binding	High	-	PLoS One. 2016 Jul 13;11(7):e0159011.	27411092
AN2016	AmyR	AN0677	AN0677	gSELEX	Binding	High	-	PLoS One. 2016 Jul 13;11(7):e0159011.	27411092
AN2016	AmyR	AN0681	AN0681	gSELEX	Binding	High	-	PLoS One. 2016 Jul 13;11(7):e0159011.	27411092
AN2016	AmyR	AN0684	AN0684	gSELEX	Binding	High	-	PLoS One. 2016 Jul 13;11(7):e0159011.	27411092
AN2016	AmyR	AN0686	AN0686	gSELEX	Binding	High	-	PLoS One. 2016 Jul 13;11(7):e0159011.	27411092
AN2016	AmyR	AN0693	AN0693	TFdown-RNAseq	TF perturbation	High	Not assigned	PLoS One. 2016 Jul 13;11(7):e0159011.	27411092
AN2016	AmyR	AN0696	Mad1	gSELEX	Binding	High	-	PLoS One. 2016 Jul 13;11(7):e0159011.	27411092
AN2016	AmyR	AN0703	AN0703	gSELEX	Binding	High	-	PLoS One. 2016 Jul 13;11(7):e0159011.	27411092
AN2016	AmyR	AN0712	BglB	gSELEX	Binding	High	-	PLoS One. 2016 Jul 13;11(7):e0159011.	27411092
AN2016	AmyR	AN0715	AN0715	gSELEX	Binding	High	-	PLoS One. 2016 Jul 13;11(7):e0159011.	27411092
AN2016	AmyR	AN0717	AN0717	gSELEX	Binding	High	-	PLoS One. 2016 Jul 13;11(7):e0159011.	27411092
AN2016	AmyR	AN0718	AN0718	gSELEX	Binding	High	-	PLoS One. 2016 Jul 13;11(7):e0159011.	27411092
AN2016	AmyR	AN0722	AN0722	gSELEX	Binding	High	-	PLoS One. 2016 Jul 13;11(7):e0159011.	27411092
AN2016	AmyR	AN0727	AN0727	gSELEX	Binding	High	-	PLoS One. 2016 Jul 13;11(7):e0159011.	27411092
AN2016	AmyR	AN0732	AN0732	gSELEX	Binding	High	-	PLoS One. 2016 Jul 13;11(7):e0159011.	27411092
AN2016	AmyR	AN0732	AN0732	TFdown-RNAseq	TF perturbation	High	Not assigned	PLoS One. 2016 Jul 13;11(7):e0159011.	27411092
AN2016	AmyR	AN0746	AN0746	gSELEX	Binding	High	-	PLoS One. 2016 Jul 13;11(7):e0159011.	27411092
AN2016	AmyR	AN0748	AN0748	gSELEX	Binding	High	-	PLoS One. 2016 Jul 13;11(7):e0159011.	27411092
AN2016	AmyR	AN0752	AN0752	gSELEX	Binding	High	-	PLoS One. 2016 Jul 13;11(7):e0159011.	27411092
AN2016	AmyR	AN0753	AN0753	gSELEX	Binding	High	-	PLoS One. 2016 Jul 13;11(7):e0159011.	27411092
AN2016	AmyR	AN0756	LacA	gSELEX	Binding	High	-	PLoS One. 2016 Jul 13;11(7):e0159011.	27411092
AN2016	AmyR	AN0757	AN0757	gSELEX	Binding	High	-	PLoS One. 2016 Jul 13;11(7):e0159011.	27411092
AN2016	AmyR	AN0762	AN0762	gSELEX	Binding	High	-	PLoS One. 2016 Jul 13;11(7):e0159011.	27411092
AN2016	AmyR	AN0763	Vps3	gSELEX	Binding	High	-	PLoS One. 2016 Jul 13;11(7):e0159011.	27411092
AN2016	AmyR	AN0765	AN0765	gSELEX	Binding	High	-	PLoS One. 2016 Jul 13;11(7):e0159011.	27411092
AN2016	AmyR	AN0771	AN0771	gSELEX	Binding	High	-	PLoS One. 2016 Jul 13;11(7):e0159011.	27411092
AN2016	AmyR	AN0774	AN0774	gSELEX	Binding	High	-	PLoS One. 2016 Jul 13;11(7):e0159011.	27411092
AN2016	AmyR	AN0775	AN0775	gSELEX	Binding	High	-	PLoS One. 2016 Jul 13;11(7):e0159011.	27411092
AN2016	AmyR	AN0797	AN0797	gSELEX	Binding	High	-	PLoS One. 2016 Jul 13;11(7):e0159011.	27411092
AN2016	AmyR	AN0817	AN0817	gSELEX	Binding	High	-	PLoS One. 2016 Jul 13;11(7):e0159011.	27411092
AN2016	AmyR	AN0822	KfsA	gSELEX	Binding	High	-	PLoS One. 2016 Jul 13;11(7):e0159011.	27411092
AN2016	AmyR	AN0833	AN0833	gSELEX	Binding	High	-	PLoS One. 2016 Jul 13;11(7):e0159011.	27411092
AN2016	AmyR	AN0840	AN0840	gSELEX	Binding	High	-	PLoS One. 2016 Jul 13;11(7):e0159011.	27411092
AN2016	AmyR	AN0842	AN0842	gSELEX	Binding	High	-	PLoS One. 2016 Jul 13;11(7):e0159011.	27411092
AN2016	AmyR	AN0843	AN0843	gSELEX	Binding	High	-	PLoS One. 2016 Jul 13;11(7):e0159011.	27411092
AN2016	AmyR	AN0858	Hsp104	gSELEX	Binding	High	-	PLoS One. 2016 Jul 13;11(7):e0159011.	27411092
AN2016	AmyR	AN0861	AN0861	gSELEX	Binding	High	-	PLoS One. 2016 Jul 13;11(7):e0159011.	27411092
AN2016	AmyR	AN0862	AN0862	gSELEX	Binding	High	-	PLoS One. 2016 Jul 13;11(7):e0159011.	27411092
AN2016	AmyR	AN0867	AN0867	gSELEX	Binding	High	-	PLoS One. 2016 Jul 13;11(7):e0159011.	27411092
AN2016	AmyR	AN0867	AN0867	TFdown-RNAseq	TF perturbation	High	Not assigned	PLoS One. 2016 Jul 13;11(7):e0159011.	27411092
AN2016	AmyR	AN0870	AN0870	gSELEX	Binding	High	-	PLoS One. 2016 Jul 13;11(7):e0159011.	27411092
AN2016	AmyR	AN0876	AN0876	gSELEX	Binding	High	-	PLoS One. 2016 Jul 13;11(7):e0159011.	27411092
AN2016	AmyR	AN0885	AN0885	gSELEX	Binding	High	-	PLoS One. 2016 Jul 13;11(7):e0159011.	27411092
AN2016	AmyR	AN0886	LamB	TFdown-RNAseq	TF perturbation	High	Not assigned	PLoS One. 2016 Jul 13;11(7):e0159011.	27411092
AN2016	AmyR	AN0902	AN0902	gSELEX	Binding	High	-	PLoS One. 2016 Jul 13;11(7):e0159011.	27411092
AN2016	AmyR	AN0904	AN0904	gSELEX	Binding	High	-	PLoS One. 2016 Jul 13;11(7):e0159011.	27411092
AN2016	AmyR	AN0909	AN0909	gSELEX	Binding	High	-	PLoS One. 2016 Jul 13;11(7):e0159011.	27411092
AN2016	AmyR	AN0914	PtcD	gSELEX	Binding	High	-	PLoS One. 2016 Jul 13;11(7):e0159011.	27411092
AN2016	AmyR	AN0916	AN0916	gSELEX	Binding	High	-	PLoS One. 2016 Jul 13;11(7):e0159011.	27411092
AN2016	AmyR	AN0927	AN0927	gSELEX	Binding	High	-	PLoS One. 2016 Jul 13;11(7):e0159011.	27411092
AN2016	AmyR	AN0933	CrhC	gSELEX	Binding	High	-	PLoS One. 2016 Jul 13;11(7):e0159011.	27411092
AN2016	AmyR	AN0935	AN0935	gSELEX	Binding	High	-	PLoS One. 2016 Jul 13;11(7):e0159011.	27411092
AN2016	AmyR	AN0938	AN0938	gSELEX	Binding	High	-	PLoS One. 2016 Jul 13;11(7):e0159011.	27411092
AN2016	AmyR	AN0939	AN0939	gSELEX	Binding	High	-	PLoS One. 2016 Jul 13;11(7):e0159011.	27411092
AN2016	AmyR	AN0941	AgdE	gSELEX	Binding	High	-	PLoS One. 2016 Jul 13;11(7):e0159011.	27411092
AN2016	AmyR	AN0941	AgdE	TFdown-PCR	TF perturbation	Low	Positive	Biosci Biotechnol Biochem. 2006 Oct;70(10):2363-70.	17031028
AN2016	AmyR	AN0941	AgdE	TFdown-RNAseq	TF perturbation	High	Not assigned	PLoS One. 2016 Jul 13;11(7):e0159011.	27411092
AN2016	AmyR	AN0942	LadA	TFdown-RNAseq	TF perturbation	High	Not assigned	PLoS One. 2016 Jul 13;11(7):e0159011.	27411092
AN2016	AmyR	AN0944	AN0944	gSELEX	Binding	High	-	PLoS One. 2016 Jul 13;11(7):e0159011.	27411092
AN2016	AmyR	AN0954	AN0954	gSELEX	Binding	High	-	PLoS One. 2016 Jul 13;11(7):e0159011.	27411092
AN2016	AmyR	AN0964	AN0964	gSELEX	Binding	High	-	PLoS One. 2016 Jul 13;11(7):e0159011.	27411092
AN2016	AmyR	AN0964	AN0964	gSELEX	Binding	High	-	PLoS One. 2016 Jul 13;11(7):e0159011.	27411092
AN2016	AmyR	AN0973	BrlA	TFdown-RNAseq	TF perturbation	High	Not assigned	PLoS One. 2016 Jul 13;11(7):e0159011.	27411092
AN2016	AmyR	AN0976	RfeE	gSELEX	Binding	High	-	PLoS One. 2016 Jul 13;11(7):e0159011.	27411092
AN2016	AmyR	AN0977	AN0977	gSELEX	Binding	High	-	PLoS One. 2016 Jul 13;11(7):e0159011.	27411092
AN2016	AmyR	AN0981	AN0981	gSELEX	Binding	High	-	PLoS One. 2016 Jul 13;11(7):e0159011.	27411092
AN2016	AmyR	AN0984	AN0984	gSELEX	Binding	High	-	PLoS One. 2016 Jul 13;11(7):e0159011.	27411092
AN2016	AmyR	AN0991	AN0991	gSELEX	Binding	High	-	PLoS One. 2016 Jul 13;11(7):e0159011.	27411092
AN2016	AmyR	AN0992	AN0992	gSELEX	Binding	High	-	PLoS One. 2016 Jul 13;11(7):e0159011.	27411092
AN2016	AmyR	AN10002	Nup192	gSELEX	Binding	High	-	PLoS One. 2016 Jul 13;11(7):e0159011.	27411092
AN2016	AmyR	AN10003	AN10003	gSELEX	Binding	High	-	PLoS One. 2016 Jul 13;11(7):e0159011.	27411092
AN2016	AmyR	AN10005	AN10005	gSELEX	Binding	High	-	PLoS One. 2016 Jul 13;11(7):e0159011.	27411092
AN2016	AmyR	AN10008	CulD	gSELEX	Binding	High	-	PLoS One. 2016 Jul 13;11(7):e0159011.	27411092
AN2016	AmyR	AN10014	AN10014	gSELEX	Binding	High	-	PLoS One. 2016 Jul 13;11(7):e0159011.	27411092
AN2016	AmyR	AN10016	AN10016	gSELEX	Binding	High	-	PLoS One. 2016 Jul 13;11(7):e0159011.	27411092
AN2016	AmyR	AN10023	MdpL	gSELEX	Binding	High	-	PLoS One. 2016 Jul 13;11(7):e0159011.	27411092
AN2016	AmyR	AN10038	MdpJ	gSELEX	Binding	High	-	PLoS One. 2016 Jul 13;11(7):e0159011.	27411092
AN2016	AmyR	AN10038	MdpJ	gSELEX	Binding	High	-	PLoS One. 2016 Jul 13;11(7):e0159011.	27411092
AN2016	AmyR	AN1004	AN1004	gSELEX	Binding	High	-	PLoS One. 2016 Jul 13;11(7):e0159011.	27411092
AN2016	AmyR	AN10044	MdpK	gSELEX	Binding	High	-	PLoS One. 2016 Jul 13;11(7):e0159011.	27411092
AN2016	AmyR	AN10048	AN10048	gSELEX	Binding	High	-	PLoS One. 2016 Jul 13;11(7):e0159011.	27411092
AN2016	AmyR	AN10051	AN10051	gSELEX	Binding	High	-	PLoS One. 2016 Jul 13;11(7):e0159011.	27411092
AN2016	AmyR	AN10059	AN10059	gSELEX	Binding	High	-	PLoS One. 2016 Jul 13;11(7):e0159011.	27411092
AN2016	AmyR	AN10064	AN10064	gSELEX	Binding	High	-	PLoS One. 2016 Jul 13;11(7):e0159011.	27411092
AN2016	AmyR	AN10073	AN10073	gSELEX	Binding	High	-	PLoS One. 2016 Jul 13;11(7):e0159011.	27411092
AN2016	AmyR	AN10075	AN10075	gSELEX	Binding	High	-	PLoS One. 2016 Jul 13;11(7):e0159011.	27411092
AN2016	AmyR	AN10081	XanA	gSELEX	Binding	High	-	PLoS One. 2016 Jul 13;11(7):e0159011.	27411092
AN2016	AmyR	AN10081	XanA	TFdown-RNAseq	TF perturbation	High	Not assigned	PLoS One. 2016 Jul 13;11(7):e0159011.	27411092
AN2016	AmyR	AN10118	AN10118	gSELEX	Binding	High	-	PLoS One. 2016 Jul 13;11(7):e0159011.	27411092
AN2016	AmyR	AN10119	AN10119	gSELEX	Binding	High	-	PLoS One. 2016 Jul 13;11(7):e0159011.	27411092
AN2016	AmyR	AN10120	AN10120	gSELEX	Binding	High	-	PLoS One. 2016 Jul 13;11(7):e0159011.	27411092
AN2016	AmyR	AN10123	AN10123	gSELEX	Binding	High	-	PLoS One. 2016 Jul 13;11(7):e0159011.	27411092
AN2016	AmyR	AN10127	BglQ	gSELEX	Binding	High	-	PLoS One. 2016 Jul 13;11(7):e0159011.	27411092
AN2016	AmyR	AN10135	AN10135	gSELEX	Binding	High	-	PLoS One. 2016 Jul 13;11(7):e0159011.	27411092
AN2016	AmyR	AN10136	TrkC	gSELEX	Binding	High	-	PLoS One. 2016 Jul 13;11(7):e0159011.	27411092
AN2016	AmyR	AN10138	SdpA	gSELEX	Binding	High	-	PLoS One. 2016 Jul 13;11(7):e0159011.	27411092
AN2016	AmyR	AN10140	AN10140	gSELEX	Binding	High	-	PLoS One. 2016 Jul 13;11(7):e0159011.	27411092
AN2016	AmyR	AN10159	AN10159	gSELEX	Binding	High	-	PLoS One. 2016 Jul 13;11(7):e0159011.	27411092
AN2016	AmyR	AN10166	AN10166	gSELEX	Binding	High	-	PLoS One. 2016 Jul 13;11(7):e0159011.	27411092
AN2016	AmyR	AN10169	LxrA	gSELEX	Binding	High	-	PLoS One. 2016 Jul 13;11(7):e0159011.	27411092
AN2016	AmyR	AN10170	AN10170	gSELEX	Binding	High	-	PLoS One. 2016 Jul 13;11(7):e0159011.	27411092
AN2016	AmyR	AN10171	AN10171	gSELEX	Binding	High	-	PLoS One. 2016 Jul 13;11(7):e0159011.	27411092
AN2016	AmyR	AN10172	AN10172	gSELEX	Binding	High	-	PLoS One. 2016 Jul 13;11(7):e0159011.	27411092
AN2016	AmyR	AN10173	AN10173	gSELEX	Binding	High	-	PLoS One. 2016 Jul 13;11(7):e0159011.	27411092
AN2016	AmyR	AN10175	AN10175	gSELEX	Binding	High	-	PLoS One. 2016 Jul 13;11(7):e0159011.	27411092
AN2016	AmyR	AN10177	AN10177	gSELEX	Binding	High	-	PLoS One. 2016 Jul 13;11(7):e0159011.	27411092
AN2016	AmyR	AN10177	AN10177	TFdown-RNAseq	TF perturbation	High	Not assigned	PLoS One. 2016 Jul 13;11(7):e0159011.	27411092
AN2016	AmyR	AN10192	AN10192	gSELEX	Binding	High	-	PLoS One. 2016 Jul 13;11(7):e0159011.	27411092
AN2016	AmyR	AN10195	AN10195	gSELEX	Binding	High	-	PLoS One. 2016 Jul 13;11(7):e0159011.	27411092
AN2016	AmyR	AN10197	AN10197	gSELEX	Binding	High	-	PLoS One. 2016 Jul 13;11(7):e0159011.	27411092
AN2016	AmyR	AN10206	AN10206	gSELEX	Binding	High	-	PLoS One. 2016 Jul 13;11(7):e0159011.	27411092
AN2016	AmyR	AN10209	AN10209	gSELEX	Binding	High	-	PLoS One. 2016 Jul 13;11(7):e0159011.	27411092
AN2016	AmyR	AN10217	AN10217	gSELEX	Binding	High	-	PLoS One. 2016 Jul 13;11(7):e0159011.	27411092
AN2016	AmyR	AN1022	AN1022	gSELEX	Binding	High	-	PLoS One. 2016 Jul 13;11(7):e0159011.	27411092
AN2016	AmyR	AN10232	AN10232	gSELEX	Binding	High	-	PLoS One. 2016 Jul 13;11(7):e0159011.	27411092
AN2016	AmyR	AN10233	AN10233	gSELEX	Binding	High	-	PLoS One. 2016 Jul 13;11(7):e0159011.	27411092
AN2016	AmyR	AN10247	AN10247	gSELEX	Binding	High	-	PLoS One. 2016 Jul 13;11(7):e0159011.	27411092
AN2016	AmyR	AN10248	AN10248	gSELEX	Binding	High	-	PLoS One. 2016 Jul 13;11(7):e0159011.	27411092
AN2016	AmyR	AN1026	AN1026	gSELEX	Binding	High	-	PLoS One. 2016 Jul 13;11(7):e0159011.	27411092
AN2016	AmyR	AN10263	AN10263	gSELEX	Binding	High	-	PLoS One. 2016 Jul 13;11(7):e0159011.	27411092
AN2016	AmyR	AN10264	AN10264	gSELEX	Binding	High	-	PLoS One. 2016 Jul 13;11(7):e0159011.	27411092
AN2016	AmyR	AN10265	AN10265	gSELEX	Binding	High	-	PLoS One. 2016 Jul 13;11(7):e0159011.	27411092
AN2016	AmyR	AN10272	AN10272	gSELEX	Binding	High	-	PLoS One. 2016 Jul 13;11(7):e0159011.	27411092
AN2016	AmyR	AN10274	RhgB	gSELEX	Binding	High	-	PLoS One. 2016 Jul 13;11(7):e0159011.	27411092
AN2016	AmyR	AN10277	RhaA	gSELEX	Binding	High	-	PLoS One. 2016 Jul 13;11(7):e0159011.	27411092
AN2016	AmyR	AN1028	AN1028	gSELEX	Binding	High	-	PLoS One. 2016 Jul 13;11(7):e0159011.	27411092
AN2016	AmyR	AN10283	AN10283	gSELEX	Binding	High	-	PLoS One. 2016 Jul 13;11(7):e0159011.	27411092
AN2016	AmyR	AN10285	AN10285	gSELEX	Binding	High	-	PLoS One. 2016 Jul 13;11(7):e0159011.	27411092
AN2016	AmyR	AN1030	AN1030	gSELEX	Binding	High	-	PLoS One. 2016 Jul 13;11(7):e0159011.	27411092
AN2016	AmyR	AN10300	AN10300	gSELEX	Binding	High	-	PLoS One. 2016 Jul 13;11(7):e0159011.	27411092
AN2016	AmyR	AN10301	AN10301	gSELEX	Binding	High	-	PLoS One. 2016 Jul 13;11(7):e0159011.	27411092
AN2016	AmyR	AN10306	CandA-N	gSELEX	Binding	High	-	PLoS One. 2016 Jul 13;11(7):e0159011.	27411092
AN2016	AmyR	AN10307	AN10307	gSELEX	Binding	High	-	PLoS One. 2016 Jul 13;11(7):e0159011.	27411092
AN2016	AmyR	AN10315	AN10315	gSELEX	Binding	High	-	PLoS One. 2016 Jul 13;11(7):e0159011.	27411092
AN2016	AmyR	AN10321	AN10321	gSELEX	Binding	High	-	PLoS One. 2016 Jul 13;11(7):e0159011.	27411092
AN2016	AmyR	AN1033	AfoD	gSELEX	Binding	High	-	PLoS One. 2016 Jul 13;11(7):e0159011.	27411092
AN2016	AmyR	AN10333	AN10333	gSELEX	Binding	High	-	PLoS One. 2016 Jul 13;11(7):e0159011.	27411092
AN2016	AmyR	AN10334	AN10334	gSELEX	Binding	High	-	PLoS One. 2016 Jul 13;11(7):e0159011.	27411092
AN2016	AmyR	AN10339	AN10339	gSELEX	Binding	High	-	PLoS One. 2016 Jul 13;11(7):e0159011.	27411092
AN2016	AmyR	AN10340	AN10340	gSELEX	Binding	High	-	PLoS One. 2016 Jul 13;11(7):e0159011.	27411092
AN2016	AmyR	AN10349	AN10349	gSELEX	Binding	High	-	PLoS One. 2016 Jul 13;11(7):e0159011.	27411092
AN2016	AmyR	AN10360	AN10360	gSELEX	Binding	High	-	PLoS One. 2016 Jul 13;11(7):e0159011.	27411092
AN2016	AmyR	AN10361	AN10361	gSELEX	Binding	High	-	PLoS One. 2016 Jul 13;11(7):e0159011.	27411092
AN2016	AmyR	AN10363	AN10363	gSELEX	Binding	High	-	PLoS One. 2016 Jul 13;11(7):e0159011.	27411092
AN2016	AmyR	AN10365	AN10365	gSELEX	Binding	High	-	PLoS One. 2016 Jul 13;11(7):e0159011.	27411092
AN2016	AmyR	AN1037	OdeA	gSELEX	Binding	High	-	PLoS One. 2016 Jul 13;11(7):e0159011.	27411092
AN2016	AmyR	AN10371	AN10371	gSELEX	Binding	High	-	PLoS One. 2016 Jul 13;11(7):e0159011.	27411092
AN2016	AmyR	AN10375	AN10375	gSELEX	Binding	High	-	PLoS One. 2016 Jul 13;11(7):e0159011.	27411092
AN2016	AmyR	AN10378	ZipC	gSELEX	Binding	High	-	PLoS One. 2016 Jul 13;11(7):e0159011.	27411092
AN2016	AmyR	AN10382	AN10382	gSELEX	Binding	High	-	PLoS One. 2016 Jul 13;11(7):e0159011.	27411092
AN2016	AmyR	AN10384	AN10384	gSELEX	Binding	High	-	PLoS One. 2016 Jul 13;11(7):e0159011.	27411092
AN2016	AmyR	AN10390	AN10390	gSELEX	Binding	High	-	PLoS One. 2016 Jul 13;11(7):e0159011.	27411092
AN2016	AmyR	AN10411	AN10411	gSELEX	Binding	High	-	PLoS One. 2016 Jul 13;11(7):e0159011.	27411092
AN2016	AmyR	AN10413	AN10413	gSELEX	Binding	High	-	PLoS One. 2016 Jul 13;11(7):e0159011.	27411092
AN2016	AmyR	AN10420	AgdF	gSELEX	Binding	High	-	PLoS One. 2016 Jul 13;11(7):e0159011.	27411092
AN2016	AmyR	AN10420	AgdF	TFdown-PCR	TF perturbation	Low	Positive	Biosci Biotechnol Biochem. 2006 Oct;70(10):2363-70.	17031028
AN2016	AmyR	AN10420	AgdF	TFdown-RNAseq	TF perturbation	High	Not assigned	PLoS One. 2016 Jul 13;11(7):e0159011.	27411092
AN2016	AmyR	AN10421	AN10421	gSELEX	Binding	High	-	PLoS One. 2016 Jul 13;11(7):e0159011.	27411092
AN2016	AmyR	AN10430	AN10430	gSELEX	Binding	High	-	PLoS One. 2016 Jul 13;11(7):e0159011.	27411092
AN2016	AmyR	AN10432	AN10432	gSELEX	Binding	High	-	PLoS One. 2016 Jul 13;11(7):e0159011.	27411092
AN2016	AmyR	AN10434	AN10434	gSELEX	Binding	High	-	PLoS One. 2016 Jul 13;11(7):e0159011.	27411092
AN2016	AmyR	AN10438	AN10438	gSELEX	Binding	High	-	PLoS One. 2016 Jul 13;11(7):e0159011.	27411092
AN2016	AmyR	AN10441	AN10441	gSELEX	Binding	High	-	PLoS One. 2016 Jul 13;11(7):e0159011.	27411092
AN2016	AmyR	AN10446	AN10446	gSELEX	Binding	High	-	PLoS One. 2016 Jul 13;11(7):e0159011.	27411092
AN2016	AmyR	AN10449	SirA	gSELEX	Binding	High	-	PLoS One. 2016 Jul 13;11(7):e0159011.	27411092
AN2016	AmyR	AN10457	AN10457	gSELEX	Binding	High	-	PLoS One. 2016 Jul 13;11(7):e0159011.	27411092
AN2016	AmyR	AN10458	AN10458	gSELEX	Binding	High	-	PLoS One. 2016 Jul 13;11(7):e0159011.	27411092
AN2016	AmyR	AN10463	AN10463	gSELEX	Binding	High	-	PLoS One. 2016 Jul 13;11(7):e0159011.	27411092
AN2016	AmyR	AN10467	AN10467	gSELEX	Binding	High	-	PLoS One. 2016 Jul 13;11(7):e0159011.	27411092
AN2016	AmyR	AN10468	AN10468	gSELEX	Binding	High	-	PLoS One. 2016 Jul 13;11(7):e0159011.	27411092
AN2016	AmyR	AN10475	AN10475	gSELEX	Binding	High	-	PLoS One. 2016 Jul 13;11(7):e0159011.	27411092
AN2016	AmyR	AN10477	AN10477	gSELEX	Binding	High	-	PLoS One. 2016 Jul 13;11(7):e0159011.	27411092
AN2016	AmyR	AN10478	AN10478	gSELEX	Binding	High	-	PLoS One. 2016 Jul 13;11(7):e0159011.	27411092
AN2016	AmyR	AN10489	FKBP5	gSELEX	Binding	High	-	PLoS One. 2016 Jul 13;11(7):e0159011.	27411092
AN2016	AmyR	AN1049	AN1049	gSELEX	Binding	High	-	PLoS One. 2016 Jul 13;11(7):e0159011.	27411092
AN2016	AmyR	AN10491	AN10491	gSELEX	Binding	High	-	PLoS One. 2016 Jul 13;11(7):e0159011.	27411092
AN2016	AmyR	AN10498	AN10498	gSELEX	Binding	High	-	PLoS One. 2016 Jul 13;11(7):e0159011.	27411092
AN2016	AmyR	AN10511	AN10511	gSELEX	Binding	High	-	PLoS One. 2016 Jul 13;11(7):e0159011.	27411092
AN2016	AmyR	AN10512	MthA	gSELEX	Binding	High	-	PLoS One. 2016 Jul 13;11(7):e0159011.	27411092
AN2016	AmyR	AN10514	AN10514	gSELEX	Binding	High	-	PLoS One. 2016 Jul 13;11(7):e0159011.	27411092
AN2016	AmyR	AN10515	Prk1	gSELEX	Binding	High	-	PLoS One. 2016 Jul 13;11(7):e0159011.	27411092
AN2016	AmyR	AN10517	AN10517	gSELEX	Binding	High	-	PLoS One. 2016 Jul 13;11(7):e0159011.	27411092
AN2016	AmyR	AN10520	AN10520	gSELEX	Binding	High	-	PLoS One. 2016 Jul 13;11(7):e0159011.	27411092
AN2016	AmyR	AN10521	AN10521	gSELEX	Binding	High	-	PLoS One. 2016 Jul 13;11(7):e0159011.	27411092
AN2016	AmyR	AN10522	AN10522	gSELEX	Binding	High	-	PLoS One. 2016 Jul 13;11(7):e0159011.	27411092
AN2016	AmyR	AN10522	AN10522	gSELEX	Binding	High	-	PLoS One. 2016 Jul 13;11(7):e0159011.	27411092
AN2016	AmyR	AN10526	RmtA	gSELEX	Binding	High	-	PLoS One. 2016 Jul 13;11(7):e0159011.	27411092
AN2016	AmyR	AN10535	AN10535	gSELEX	Binding	High	-	PLoS One. 2016 Jul 13;11(7):e0159011.	27411092
AN2016	AmyR	AN10535	AN10535	gSELEX	Binding	High	-	PLoS One. 2016 Jul 13;11(7):e0159011.	27411092
AN2016	AmyR	AN10545	AN10545	gSELEX	Binding	High	-	PLoS One. 2016 Jul 13;11(7):e0159011.	27411092
AN2016	AmyR	AN10546	AN10546	gSELEX	Binding	High	-	PLoS One. 2016 Jul 13;11(7):e0159011.	27411092
AN2016	AmyR	AN10548	AN10548	gSELEX	Binding	High	-	PLoS One. 2016 Jul 13;11(7):e0159011.	27411092
AN2016	AmyR	AN1055	AN1055	gSELEX	Binding	High	-	PLoS One. 2016 Jul 13;11(7):e0159011.	27411092
AN2016	AmyR	AN10550	GalR	gSELEX	Binding	High	-	PLoS One. 2016 Jul 13;11(7):e0159011.	27411092
AN2016	AmyR	AN10551	AN10551	gSELEX	Binding	High	-	PLoS One. 2016 Jul 13;11(7):e0159011.	27411092
AN2016	AmyR	AN10555	AN10555	gSELEX	Binding	High	-	PLoS One. 2016 Jul 13;11(7):e0159011.	27411092
AN2016	AmyR	AN10561	AN10561	gSELEX	Binding	High	-	PLoS One. 2016 Jul 13;11(7):e0159011.	27411092
AN2016	AmyR	AN10564	AN10564	gSELEX	Binding	High	-	PLoS One. 2016 Jul 13;11(7):e0159011.	27411092
AN2016	AmyR	AN10567	AN10567	gSELEX	Binding	High	-	PLoS One. 2016 Jul 13;11(7):e0159011.	27411092
AN2016	AmyR	AN10568	AN10568	gSELEX	Binding	High	-	PLoS One. 2016 Jul 13;11(7):e0159011.	27411092
AN2016	AmyR	AN10575	AN10575	gSELEX	Binding	High	-	PLoS One. 2016 Jul 13;11(7):e0159011.	27411092
AN2016	AmyR	AN10579	AN10579	gSELEX	Binding	High	-	PLoS One. 2016 Jul 13;11(7):e0159011.	27411092
AN2016	AmyR	AN10583	AN10583	gSELEX	Binding	High	-	PLoS One. 2016 Jul 13;11(7):e0159011.	27411092
AN2016	AmyR	AN10584	AN10584	gSELEX	Binding	High	-	PLoS One. 2016 Jul 13;11(7):e0159011.	27411092
AN2016	AmyR	AN1059	FacC	gSELEX	Binding	High	-	PLoS One. 2016 Jul 13;11(7):e0159011.	27411092
AN2016	AmyR	AN10591	AN10591	gSELEX	Binding	High	-	PLoS One. 2016 Jul 13;11(7):e0159011.	27411092
AN2016	AmyR	AN10593	AN10593	gSELEX	Binding	High	-	PLoS One. 2016 Jul 13;11(7):e0159011.	27411092
AN2016	AmyR	AN10599	AN10599	gSELEX	Binding	High	-	PLoS One. 2016 Jul 13;11(7):e0159011.	27411092
AN2016	AmyR	AN10605	AN10605	gSELEX	Binding	High	-	PLoS One. 2016 Jul 13;11(7):e0159011.	27411092
AN2016	AmyR	AN10609	AN10609	gSELEX	Binding	High	-	PLoS One. 2016 Jul 13;11(7):e0159011.	27411092
AN2016	AmyR	AN10610	AN10610	gSELEX	Binding	High	-	PLoS One. 2016 Jul 13;11(7):e0159011.	27411092
AN2016	AmyR	AN10612	AN10612	gSELEX	Binding	High	-	PLoS One. 2016 Jul 13;11(7):e0159011.	27411092
AN2016	AmyR	AN10615	AN10615	gSELEX	Binding	High	-	PLoS One. 2016 Jul 13;11(7):e0159011.	27411092
AN2016	AmyR	AN1062	AN1062	gSELEX	Binding	High	-	PLoS One. 2016 Jul 13;11(7):e0159011.	27411092
AN2016	AmyR	AN10620	AN10620	gSELEX	Binding	High	-	PLoS One. 2016 Jul 13;11(7):e0159011.	27411092
AN2016	AmyR	AN10622	AN10622	gSELEX	Binding	High	-	PLoS One. 2016 Jul 13;11(7):e0159011.	27411092
AN2016	AmyR	AN10623	AN10623	gSELEX	Binding	High	-	PLoS One. 2016 Jul 13;11(7):e0159011.	27411092
AN2016	AmyR	AN10624	AN10624	gSELEX	Binding	High	-	PLoS One. 2016 Jul 13;11(7):e0159011.	27411092
AN2016	AmyR	AN10626	AN10626	TFdown-RNAseq	TF perturbation	High	Not assigned	PLoS One. 2016 Jul 13;11(7):e0159011.	27411092
AN2016	AmyR	AN10628	SpoC1-C1C	gSELEX	Binding	High	-	PLoS One. 2016 Jul 13;11(7):e0159011.	27411092
AN2016	AmyR	AN10634	AN10634	gSELEX	Binding	High	-	PLoS One. 2016 Jul 13;11(7):e0159011.	27411092
AN2016	AmyR	AN10640	AN10640	gSELEX	Binding	High	-	PLoS One. 2016 Jul 13;11(7):e0159011.	27411092
AN2016	AmyR	AN10645	AN10645	gSELEX	Binding	High	-	PLoS One. 2016 Jul 13;11(7):e0159011.	27411092
AN2016	AmyR	AN10651	AN10651	gSELEX	Binding	High	-	PLoS One. 2016 Jul 13;11(7):e0159011.	27411092
AN2016	AmyR	AN10656	AN10656	gSELEX	Binding	High	-	PLoS One. 2016 Jul 13;11(7):e0159011.	27411092
AN2016	AmyR	AN10656	AN10656	gSELEX	Binding	High	-	PLoS One. 2016 Jul 13;11(7):e0159011.	27411092
AN2016	AmyR	AN10658	AN10658	gSELEX	Binding	High	-	PLoS One. 2016 Jul 13;11(7):e0159011.	27411092
AN2016	AmyR	AN1066	AN1066	gSELEX	Binding	High	-	PLoS One. 2016 Jul 13;11(7):e0159011.	27411092
AN2016	AmyR	AN10660	NdiA	gSELEX	Binding	High	-	PLoS One. 2016 Jul 13;11(7):e0159011.	27411092
AN2016	AmyR	AN10665	AN10665	gSELEX	Binding	High	-	PLoS One. 2016 Jul 13;11(7):e0159011.	27411092
AN2016	AmyR	AN10666	AN10666	gSELEX	Binding	High	-	PLoS One. 2016 Jul 13;11(7):e0159011.	27411092
AN2016	AmyR	AN10668	AN10668	gSELEX	Binding	High	-	PLoS One. 2016 Jul 13;11(7):e0159011.	27411092
AN2016	AmyR	AN10672	AN10672	gSELEX	Binding	High	-	PLoS One. 2016 Jul 13;11(7):e0159011.	27411092
AN2016	AmyR	AN10676	AN10676	gSELEX	Binding	High	-	PLoS One. 2016 Jul 13;11(7):e0159011.	27411092
AN2016	AmyR	AN10677	AN10677	gSELEX	Binding	High	-	PLoS One. 2016 Jul 13;11(7):e0159011.	27411092
AN2016	AmyR	AN10678	AN10678	gSELEX	Binding	High	-	PLoS One. 2016 Jul 13;11(7):e0159011.	27411092
AN2016	AmyR	AN10683	AN10683	gSELEX	Binding	High	-	PLoS One. 2016 Jul 13;11(7):e0159011.	27411092
AN2016	AmyR	AN10690	AN10690	gSELEX	Binding	High	-	PLoS One. 2016 Jul 13;11(7):e0159011.	27411092
AN2016	AmyR	AN10693	AN10693	gSELEX	Binding	High	-	PLoS One. 2016 Jul 13;11(7):e0159011.	27411092
AN2016	AmyR	AN10695	AN10695	gSELEX	Binding	High	-	PLoS One. 2016 Jul 13;11(7):e0159011.	27411092
AN2016	AmyR	AN10696	AN10696	gSELEX	Binding	High	-	PLoS One. 2016 Jul 13;11(7):e0159011.	27411092
AN2016	AmyR	AN1070	AN1070	gSELEX	Binding	High	-	PLoS One. 2016 Jul 13;11(7):e0159011.	27411092
AN2016	AmyR	AN10701	AN10701	gSELEX	Binding	High	-	PLoS One. 2016 Jul 13;11(7):e0159011.	27411092
AN2016	AmyR	AN10703	AN10703	gSELEX	Binding	High	-	PLoS One. 2016 Jul 13;11(7):e0159011.	27411092
AN2016	AmyR	AN10708	AN10708	gSELEX	Binding	High	-	PLoS One. 2016 Jul 13;11(7):e0159011.	27411092
AN2016	AmyR	AN1074	AN1074	gSELEX	Binding	High	-	PLoS One. 2016 Jul 13;11(7):e0159011.	27411092
AN2016	AmyR	AN10740	AN10740	gSELEX	Binding	High	-	PLoS One. 2016 Jul 13;11(7):e0159011.	27411092
AN2016	AmyR	AN10742	AN10742	gSELEX	Binding	High	-	PLoS One. 2016 Jul 13;11(7):e0159011.	27411092
AN2016	AmyR	AN10743	AN10743	gSELEX	Binding	High	-	PLoS One. 2016 Jul 13;11(7):e0159011.	27411092
AN2016	AmyR	AN10746	AN10746	gSELEX	Binding	High	-	PLoS One. 2016 Jul 13;11(7):e0159011.	27411092
AN2016	AmyR	AN10768	AN10768	gSELEX	Binding	High	-	PLoS One. 2016 Jul 13;11(7):e0159011.	27411092
AN2016	AmyR	AN10775	AN10775	gSELEX	Binding	High	-	PLoS One. 2016 Jul 13;11(7):e0159011.	27411092
AN2016	AmyR	AN10776	CYP619B2	gSELEX	Binding	High	-	PLoS One. 2016 Jul 13;11(7):e0159011.	27411092
AN2016	AmyR	AN10784	AN10784	gSELEX	Binding	High	-	PLoS One. 2016 Jul 13;11(7):e0159011.	27411092
AN2016	AmyR	AN10787	AN10787	gSELEX	Binding	High	-	PLoS One. 2016 Jul 13;11(7):e0159011.	27411092
AN2016	AmyR	AN10792	AN10792	gSELEX	Binding	High	-	PLoS One. 2016 Jul 13;11(7):e0159011.	27411092
AN2016	AmyR	AN10795	AN10795	gSELEX	Binding	High	-	PLoS One. 2016 Jul 13;11(7):e0159011.	27411092
AN2016	AmyR	AN10801	AN10801	gSELEX	Binding	High	-	PLoS One. 2016 Jul 13;11(7):e0159011.	27411092
AN2016	AmyR	AN10808	AN10808	gSELEX	Binding	High	-	PLoS One. 2016 Jul 13;11(7):e0159011.	27411092
AN2016	AmyR	AN10812	AN10812	gSELEX	Binding	High	-	PLoS One. 2016 Jul 13;11(7):e0159011.	27411092
AN2016	AmyR	AN10813	AN10813	gSELEX	Binding	High	-	PLoS One. 2016 Jul 13;11(7):e0159011.	27411092
AN2016	AmyR	AN10816	AN10816	gSELEX	Binding	High	-	PLoS One. 2016 Jul 13;11(7):e0159011.	27411092
AN2016	AmyR	AN10820	AN10820	gSELEX	Binding	High	-	PLoS One. 2016 Jul 13;11(7):e0159011.	27411092
AN2016	AmyR	AN10825	AN10825	gSELEX	Binding	High	-	PLoS One. 2016 Jul 13;11(7):e0159011.	27411092
AN2016	AmyR	AN10826	AN10826	gSELEX	Binding	High	-	PLoS One. 2016 Jul 13;11(7):e0159011.	27411092
AN2016	AmyR	AN10830	AN10830	gSELEX	Binding	High	-	PLoS One. 2016 Jul 13;11(7):e0159011.	27411092
AN2016	AmyR	AN10832	AN10832	gSELEX	Binding	High	-	PLoS One. 2016 Jul 13;11(7):e0159011.	27411092
AN2016	AmyR	AN10835	AN10835	gSELEX	Binding	High	-	PLoS One. 2016 Jul 13;11(7):e0159011.	27411092
AN2016	AmyR	AN10838	AN10838	gSELEX	Binding	High	-	PLoS One. 2016 Jul 13;11(7):e0159011.	27411092
AN2016	AmyR	AN10844	FbpZ	gSELEX	Binding	High	-	PLoS One. 2016 Jul 13;11(7):e0159011.	27411092
AN2016	AmyR	AN10865	AN10865	gSELEX	Binding	High	-	PLoS One. 2016 Jul 13;11(7):e0159011.	27411092
AN2016	AmyR	AN10866	AN10866	gSELEX	Binding	High	-	PLoS One. 2016 Jul 13;11(7):e0159011.	27411092
AN2016	AmyR	AN10868	AN10868	gSELEX	Binding	High	-	PLoS One. 2016 Jul 13;11(7):e0159011.	27411092
AN2016	AmyR	AN10872	AN10872	gSELEX	Binding	High	-	PLoS One. 2016 Jul 13;11(7):e0159011.	27411092
AN2016	AmyR	AN10879	AN10879	gSELEX	Binding	High	-	PLoS One. 2016 Jul 13;11(7):e0159011.	27411092
AN2016	AmyR	AN10887	CYP5095B1	gSELEX	Binding	High	-	PLoS One. 2016 Jul 13;11(7):e0159011.	27411092
AN2016	AmyR	AN10888	AN10888	gSELEX	Binding	High	-	PLoS One. 2016 Jul 13;11(7):e0159011.	27411092
AN2016	AmyR	AN10889	AN10889	gSELEX	Binding	High	-	PLoS One. 2016 Jul 13;11(7):e0159011.	27411092
AN2016	AmyR	AN1089	ArtB	gSELEX	Binding	High	-	PLoS One. 2016 Jul 13;11(7):e0159011.	27411092
AN2016	AmyR	AN10891	AN10891	gSELEX	Binding	High	-	PLoS One. 2016 Jul 13;11(7):e0159011.	27411092
AN2016	AmyR	AN10892	AN10892	gSELEX	Binding	High	-	PLoS One. 2016 Jul 13;11(7):e0159011.	27411092
AN2016	AmyR	AN10902	AN10902	gSELEX	Binding	High	-	PLoS One. 2016 Jul 13;11(7):e0159011.	27411092
AN2016	AmyR	AN10903	AN10903	gSELEX	Binding	High	-	PLoS One. 2016 Jul 13;11(7):e0159011.	27411092
AN2016	AmyR	AN10906	AN10906	gSELEX	Binding	High	-	PLoS One. 2016 Jul 13;11(7):e0159011.	27411092
AN2016	AmyR	AN10907	AN10907	gSELEX	Binding	High	-	PLoS One. 2016 Jul 13;11(7):e0159011.	27411092
AN2016	AmyR	AN10908	AN10908	gSELEX	Binding	High	-	PLoS One. 2016 Jul 13;11(7):e0159011.	27411092
AN2016	AmyR	AN10915	AN10915	gSELEX	Binding	High	-	PLoS One. 2016 Jul 13;11(7):e0159011.	27411092
AN2016	AmyR	AN10916	AN10916	gSELEX	Binding	High	-	PLoS One. 2016 Jul 13;11(7):e0159011.	27411092
AN2016	AmyR	AN10918	AN10918	gSELEX	Binding	High	-	PLoS One. 2016 Jul 13;11(7):e0159011.	27411092
AN2016	AmyR	AN1092	AN1092	gSELEX	Binding	High	-	PLoS One. 2016 Jul 13;11(7):e0159011.	27411092
AN2016	AmyR	AN10924	AN10924	gSELEX	Binding	High	-	PLoS One. 2016 Jul 13;11(7):e0159011.	27411092
AN2016	AmyR	AN10927	AN10927	gSELEX	Binding	High	-	PLoS One. 2016 Jul 13;11(7):e0159011.	27411092
AN2016	AmyR	AN10933	AN10933	gSELEX	Binding	High	-	PLoS One. 2016 Jul 13;11(7):e0159011.	27411092
AN2016	AmyR	AN1094	NdiF	gSELEX	Binding	High	-	PLoS One. 2016 Jul 13;11(7):e0159011.	27411092
AN2016	AmyR	AN10948	AN10948	gSELEX	Binding	High	-	PLoS One. 2016 Jul 13;11(7):e0159011.	27411092
AN2016	AmyR	AN1095	AN1095	gSELEX	Binding	High	-	PLoS One. 2016 Jul 13;11(7):e0159011.	27411092
AN2016	AmyR	AN10957	AN10957	gSELEX	Binding	High	-	PLoS One. 2016 Jul 13;11(7):e0159011.	27411092
AN2016	AmyR	AN10969	AN10969	gSELEX	Binding	High	-	PLoS One. 2016 Jul 13;11(7):e0159011.	27411092
AN2016	AmyR	AN10971	AN10971	gSELEX	Binding	High	-	PLoS One. 2016 Jul 13;11(7):e0159011.	27411092
AN2016	AmyR	AN10972	AN10972	gSELEX	Binding	High	-	PLoS One. 2016 Jul 13;11(7):e0159011.	27411092
AN2016	AmyR	AN10979	AN10979	gSELEX	Binding	High	-	PLoS One. 2016 Jul 13;11(7):e0159011.	27411092
AN2016	AmyR	AN10982	EnaC	gSELEX	Binding	High	-	PLoS One. 2016 Jul 13;11(7):e0159011.	27411092
AN2016	AmyR	AN10987	AN10987	gSELEX	Binding	High	-	PLoS One. 2016 Jul 13;11(7):e0159011.	27411092
AN2016	AmyR	AN10988	AN10988	gSELEX	Binding	High	-	PLoS One. 2016 Jul 13;11(7):e0159011.	27411092
AN2016	AmyR	AN1099	TeaC	gSELEX	Binding	High	-	PLoS One. 2016 Jul 13;11(7):e0159011.	27411092
AN2016	AmyR	AN11001	AN11001	gSELEX	Binding	High	-	PLoS One. 2016 Jul 13;11(7):e0159011.	27411092
AN2016	AmyR	AN11002	AN11002	gSELEX	Binding	High	-	PLoS One. 2016 Jul 13;11(7):e0159011.	27411092
AN2016	AmyR	AN11003	AN11003	gSELEX	Binding	High	-	PLoS One. 2016 Jul 13;11(7):e0159011.	27411092
AN2016	AmyR	AN11006	AN11006	gSELEX	Binding	High	-	PLoS One. 2016 Jul 13;11(7):e0159011.	27411092
AN2016	AmyR	AN11021	AN11021	gSELEX	Binding	High	-	PLoS One. 2016 Jul 13;11(7):e0159011.	27411092
AN2016	AmyR	AN11027	AN11027	gSELEX	Binding	High	-	PLoS One. 2016 Jul 13;11(7):e0159011.	27411092
AN2016	AmyR	AN11030	AN11030	gSELEX	Binding	High	-	PLoS One. 2016 Jul 13;11(7):e0159011.	27411092
AN2016	AmyR	AN11035	AN11035	gSELEX	Binding	High	-	PLoS One. 2016 Jul 13;11(7):e0159011.	27411092
AN2016	AmyR	AN1104	AN1104	gSELEX	Binding	High	-	PLoS One. 2016 Jul 13;11(7):e0159011.	27411092
AN2016	AmyR	AN11045	AN11045	gSELEX	Binding	High	-	PLoS One. 2016 Jul 13;11(7):e0159011.	27411092
AN2016	AmyR	AN11053	AN11053	gSELEX	Binding	High	-	PLoS One. 2016 Jul 13;11(7):e0159011.	27411092
AN2016	AmyR	AN11058	AN11058	gSELEX	Binding	High	-	PLoS One. 2016 Jul 13;11(7):e0159011.	27411092
AN2016	AmyR	AN11062	AN11062	gSELEX	Binding	High	-	PLoS One. 2016 Jul 13;11(7):e0159011.	27411092
AN2016	AmyR	AN11069	AN11069	gSELEX	Binding	High	-	PLoS One. 2016 Jul 13;11(7):e0159011.	27411092
AN2016	AmyR	AN11070	AN11070	gSELEX	Binding	High	-	PLoS One. 2016 Jul 13;11(7):e0159011.	27411092
AN2016	AmyR	AN11073	AN11073	gSELEX	Binding	High	-	PLoS One. 2016 Jul 13;11(7):e0159011.	27411092
AN2016	AmyR	AN11090	AN11090	gSELEX	Binding	High	-	PLoS One. 2016 Jul 13;11(7):e0159011.	27411092
AN2016	AmyR	AN11092	AN11092	gSELEX	Binding	High	-	PLoS One. 2016 Jul 13;11(7):e0159011.	27411092
AN2016	AmyR	AN11094	AN11094	gSELEX	Binding	High	-	PLoS One. 2016 Jul 13;11(7):e0159011.	27411092
AN2016	AmyR	AN11099	AN11099	gSELEX	Binding	High	-	PLoS One. 2016 Jul 13;11(7):e0159011.	27411092
AN2016	AmyR	AN1110	AN1110	gSELEX	Binding	High	-	PLoS One. 2016 Jul 13;11(7):e0159011.	27411092
AN2016	AmyR	AN11109	AN11109	gSELEX	Binding	High	-	PLoS One. 2016 Jul 13;11(7):e0159011.	27411092
AN2016	AmyR	AN11112	AN11112	gSELEX	Binding	High	-	PLoS One. 2016 Jul 13;11(7):e0159011.	27411092
AN2016	AmyR	AN11116	AN11116	gSELEX	Binding	High	-	PLoS One. 2016 Jul 13;11(7):e0159011.	27411092
AN2016	AmyR	AN11119	AN11119	gSELEX	Binding	High	-	PLoS One. 2016 Jul 13;11(7):e0159011.	27411092
AN2016	AmyR	AN11124	AN11124	gSELEX	Binding	High	-	PLoS One. 2016 Jul 13;11(7):e0159011.	27411092
AN2016	AmyR	AN11133	AN11133	gSELEX	Binding	High	-	PLoS One. 2016 Jul 13;11(7):e0159011.	27411092
AN2016	AmyR	AN1114	AN1114	gSELEX	Binding	High	-	PLoS One. 2016 Jul 13;11(7):e0159011.	27411092
AN2016	AmyR	AN11140	AN11140	gSELEX	Binding	High	-	PLoS One. 2016 Jul 13;11(7):e0159011.	27411092
AN2016	AmyR	AN11145	CgrA	gSELEX	Binding	High	-	PLoS One. 2016 Jul 13;11(7):e0159011.	27411092
AN2016	AmyR	AN11152	GelD	TFdown-RNAseq	TF perturbation	High	Not assigned	PLoS One. 2016 Jul 13;11(7):e0159011.	27411092
AN2016	AmyR	AN11161	AN11161	gSELEX	Binding	High	-	PLoS One. 2016 Jul 13;11(7):e0159011.	27411092
AN2016	AmyR	AN11165	AN11165	gSELEX	Binding	High	-	PLoS One. 2016 Jul 13;11(7):e0159011.	27411092
AN2016	AmyR	AN11168	AN11168	gSELEX	Binding	High	-	PLoS One. 2016 Jul 13;11(7):e0159011.	27411092
AN2016	AmyR	AN11176	AN11176	TFdown-RNAseq	TF perturbation	High	Not assigned	PLoS One. 2016 Jul 13;11(7):e0159011.	27411092
AN2016	AmyR	AN11177	AN11177	gSELEX	Binding	High	-	PLoS One. 2016 Jul 13;11(7):e0159011.	27411092
AN2016	AmyR	AN1118	AN1118	gSELEX	Binding	High	-	PLoS One. 2016 Jul 13;11(7):e0159011.	27411092
AN2016	AmyR	AN11185	AN11185	gSELEX	Binding	High	-	PLoS One. 2016 Jul 13;11(7):e0159011.	27411092
AN2016	AmyR	AN11187	AN11187	gSELEX	Binding	High	-	PLoS One. 2016 Jul 13;11(7):e0159011.	27411092
AN2016	AmyR	AN11187	AN11187	gSELEX	Binding	High	-	PLoS One. 2016 Jul 13;11(7):e0159011.	27411092
AN2016	AmyR	AN11188	AN11188	gSELEX	Binding	High	-	PLoS One. 2016 Jul 13;11(7):e0159011.	27411092
AN2016	AmyR	AN11191	AN11191	gSELEX	Binding	High	-	PLoS One. 2016 Jul 13;11(7):e0159011.	27411092
AN2016	AmyR	AN11196	AN11196	gSELEX	Binding	High	-	PLoS One. 2016 Jul 13;11(7):e0159011.	27411092
AN2016	AmyR	AN11199	AN11199	gSELEX	Binding	High	-	PLoS One. 2016 Jul 13;11(7):e0159011.	27411092
AN2016	AmyR	AN11200	AN11200	gSELEX	Binding	High	-	PLoS One. 2016 Jul 13;11(7):e0159011.	27411092
AN2016	AmyR	AN11201	AN11201	gSELEX	Binding	High	-	PLoS One. 2016 Jul 13;11(7):e0159011.	27411092
AN2016	AmyR	AN11206	AusM	gSELEX	Binding	High	-	PLoS One. 2016 Jul 13;11(7):e0159011.	27411092
AN2016	AmyR	AN11210	AN11210	gSELEX	Binding	High	-	PLoS One. 2016 Jul 13;11(7):e0159011.	27411092
AN2016	AmyR	AN11215	AN11215	gSELEX	Binding	High	-	PLoS One. 2016 Jul 13;11(7):e0159011.	27411092
AN2016	AmyR	AN11216	AN11216	gSELEX	Binding	High	-	PLoS One. 2016 Jul 13;11(7):e0159011.	27411092
AN2016	AmyR	AN11228	AN11228	gSELEX	Binding	High	-	PLoS One. 2016 Jul 13;11(7):e0159011.	27411092
AN2016	AmyR	AN11244	AN11244	gSELEX	Binding	High	-	PLoS One. 2016 Jul 13;11(7):e0159011.	27411092
AN2016	AmyR	AN11245	AN11245	gSELEX	Binding	High	-	PLoS One. 2016 Jul 13;11(7):e0159011.	27411092
AN2016	AmyR	AN11250	AN11250	gSELEX	Binding	High	-	PLoS One. 2016 Jul 13;11(7):e0159011.	27411092
AN2016	AmyR	AN11260	AN11260	gSELEX	Binding	High	-	PLoS One. 2016 Jul 13;11(7):e0159011.	27411092
AN2016	AmyR	AN11281	AN11281	gSELEX	Binding	High	-	PLoS One. 2016 Jul 13;11(7):e0159011.	27411092
AN2016	AmyR	AN11288	AN11288	gSELEX	Binding	High	-	PLoS One. 2016 Jul 13;11(7):e0159011.	27411092
AN2016	AmyR	AN11290	AN11290	gSELEX	Binding	High	-	PLoS One. 2016 Jul 13;11(7):e0159011.	27411092
AN2016	AmyR	AN11292	AN11292	gSELEX	Binding	High	-	PLoS One. 2016 Jul 13;11(7):e0159011.	27411092
AN2016	AmyR	AN11306	AN11306	gSELEX	Binding	High	-	PLoS One. 2016 Jul 13;11(7):e0159011.	27411092
AN2016	AmyR	AN11329	AN11329	gSELEX	Binding	High	-	PLoS One. 2016 Jul 13;11(7):e0159011.	27411092
AN2016	AmyR	AN11337	AN11337	gSELEX	Binding	High	-	PLoS One. 2016 Jul 13;11(7):e0159011.	27411092
AN2016	AmyR	AN11340	AN11340	gSELEX	Binding	High	-	PLoS One. 2016 Jul 13;11(7):e0159011.	27411092
AN2016	AmyR	AN11365	AN11365	gSELEX	Binding	High	-	PLoS One. 2016 Jul 13;11(7):e0159011.	27411092
AN2016	AmyR	AN11366	AN11366	gSELEX	Binding	High	-	PLoS One. 2016 Jul 13;11(7):e0159011.	27411092
AN2016	AmyR	AN11411	AN11411	gSELEX	Binding	High	-	PLoS One. 2016 Jul 13;11(7):e0159011.	27411092
AN2016	AmyR	AN11432	AN11432	gSELEX	Binding	High	-	PLoS One. 2016 Jul 13;11(7):e0159011.	27411092
AN2016	AmyR	AN11438	AN11438	gSELEX	Binding	High	-	PLoS One. 2016 Jul 13;11(7):e0159011.	27411092
AN2016	AmyR	AN11442	AN11442	gSELEX	Binding	High	-	PLoS One. 2016 Jul 13;11(7):e0159011.	27411092
AN2016	AmyR	AN11444	AN11444	gSELEX	Binding	High	-	PLoS One. 2016 Jul 13;11(7):e0159011.	27411092
AN2016	AmyR	AN11455	AN11455	gSELEX	Binding	High	-	PLoS One. 2016 Jul 13;11(7):e0159011.	27411092
AN2016	AmyR	AN11467	AN11467	gSELEX	Binding	High	-	PLoS One. 2016 Jul 13;11(7):e0159011.	27411092
AN2016	AmyR	AN11487	AN11487	gSELEX	Binding	High	-	PLoS One. 2016 Jul 13;11(7):e0159011.	27411092
AN2016	AmyR	AN11500	AN11500	gSELEX	Binding	High	-	PLoS One. 2016 Jul 13;11(7):e0159011.	27411092
AN2016	AmyR	AN11543	AN11543	gSELEX	Binding	High	-	PLoS One. 2016 Jul 13;11(7):e0159011.	27411092
AN2016	AmyR	AN11575	AN11575	gSELEX	Binding	High	-	PLoS One. 2016 Jul 13;11(7):e0159011.	27411092
AN2016	AmyR	AN11581	AN11581	gSELEX	Binding	High	-	PLoS One. 2016 Jul 13;11(7):e0159011.	27411092
AN2016	AmyR	AN11584	DbaC	gSELEX	Binding	High	-	PLoS One. 2016 Jul 13;11(7):e0159011.	27411092
AN2016	AmyR	AN11595	AN11595	gSELEX	Binding	High	-	PLoS One. 2016 Jul 13;11(7):e0159011.	27411092
AN2016	AmyR	AN11622	AN11622	gSELEX	Binding	High	-	PLoS One. 2016 Jul 13;11(7):e0159011.	27411092
AN2016	AmyR	AN11647	AN11647	gSELEX	Binding	High	-	PLoS One. 2016 Jul 13;11(7):e0159011.	27411092
AN2016	AmyR	AN11687	AN11687	gSELEX	Binding	High	-	PLoS One. 2016 Jul 13;11(7):e0159011.	27411092
AN2016	AmyR	AN11689	AN11689	gSELEX	Binding	High	-	PLoS One. 2016 Jul 13;11(7):e0159011.	27411092
AN2016	AmyR	AN11693	AN11693	gSELEX	Binding	High	-	PLoS One. 2016 Jul 13;11(7):e0159011.	27411092
AN2016	AmyR	AN11694	AN11694	gSELEX	Binding	High	-	PLoS One. 2016 Jul 13;11(7):e0159011.	27411092
AN2016	AmyR	AN11696	AN11696	gSELEX	Binding	High	-	PLoS One. 2016 Jul 13;11(7):e0159011.	27411092
AN2016	AmyR	AN11700	AN11700	gSELEX	Binding	High	-	PLoS One. 2016 Jul 13;11(7):e0159011.	27411092
AN2016	AmyR	AN11701	AN11701	gSELEX	Binding	High	-	PLoS One. 2016 Jul 13;11(7):e0159011.	27411092
AN2016	AmyR	AN11702	AN11702	gSELEX	Binding	High	-	PLoS One. 2016 Jul 13;11(7):e0159011.	27411092
AN2016	AmyR	AN1171	Kin1	gSELEX	Binding	High	-	PLoS One. 2016 Jul 13;11(7):e0159011.	27411092
AN2016	AmyR	AN11715	AN11715	gSELEX	Binding	High	-	PLoS One. 2016 Jul 13;11(7):e0159011.	27411092
AN2016	AmyR	AN11718	AN11718	gSELEX	Binding	High	-	PLoS One. 2016 Jul 13;11(7):e0159011.	27411092
AN2016	AmyR	AN1172	AN1172	gSELEX	Binding	High	-	PLoS One. 2016 Jul 13;11(7):e0159011.	27411092
AN2016	AmyR	AN11721	AN11721	gSELEX	Binding	High	-	PLoS One. 2016 Jul 13;11(7):e0159011.	27411092
AN2016	AmyR	AN11722	AN11722	gSELEX	Binding	High	-	PLoS One. 2016 Jul 13;11(7):e0159011.	27411092
AN2016	AmyR	AN11724	AN11724	gSELEX	Binding	High	-	PLoS One. 2016 Jul 13;11(7):e0159011.	27411092
AN2016	AmyR	AN11738	AN11738	gSELEX	Binding	High	-	PLoS One. 2016 Jul 13;11(7):e0159011.	27411092
AN2016	AmyR	AN1174	AN1174	gSELEX	Binding	High	-	PLoS One. 2016 Jul 13;11(7):e0159011.	27411092
AN2016	AmyR	AN11745	AN11745	gSELEX	Binding	High	-	PLoS One. 2016 Jul 13;11(7):e0159011.	27411092
AN2016	AmyR	AN11752	AN11752	gSELEX	Binding	High	-	PLoS One. 2016 Jul 13;11(7):e0159011.	27411092
AN2016	AmyR	AN11754	AN11754	gSELEX	Binding	High	-	PLoS One. 2016 Jul 13;11(7):e0159011.	27411092
AN2016	AmyR	AN11756	AN11756	gSELEX	Binding	High	-	PLoS One. 2016 Jul 13;11(7):e0159011.	27411092
AN2016	AmyR	AN11768	AN11768	gSELEX	Binding	High	-	PLoS One. 2016 Jul 13;11(7):e0159011.	27411092
AN2016	AmyR	AN11772	AN11772	gSELEX	Binding	High	-	PLoS One. 2016 Jul 13;11(7):e0159011.	27411092
AN2016	AmyR	AN11772	AN11772	gSELEX	Binding	High	-	PLoS One. 2016 Jul 13;11(7):e0159011.	27411092
AN2016	AmyR	AN11773	AN11773	gSELEX	Binding	High	-	PLoS One. 2016 Jul 13;11(7):e0159011.	27411092
AN2016	AmyR	AN11775	AN11775	gSELEX	Binding	High	-	PLoS One. 2016 Jul 13;11(7):e0159011.	27411092
AN2016	AmyR	AN11778	AN11778	gSELEX	Binding	High	-	PLoS One. 2016 Jul 13;11(7):e0159011.	27411092
AN2016	AmyR	AN11778	AN11778	TFdown-RNAseq	TF perturbation	High	Not assigned	PLoS One. 2016 Jul 13;11(7):e0159011.	27411092
AN2016	AmyR	AN11788	AN11788	gSELEX	Binding	High	-	PLoS One. 2016 Jul 13;11(7):e0159011.	27411092
AN2016	AmyR	AN1179	AN1179	gSELEX	Binding	High	-	PLoS One. 2016 Jul 13;11(7):e0159011.	27411092
AN2016	AmyR	AN11795	AN11795	gSELEX	Binding	High	-	PLoS One. 2016 Jul 13;11(7):e0159011.	27411092
AN2016	AmyR	AN11801	AN11801	gSELEX	Binding	High	-	PLoS One. 2016 Jul 13;11(7):e0159011.	27411092
AN2016	AmyR	AN11802	AN11802	gSELEX	Binding	High	-	PLoS One. 2016 Jul 13;11(7):e0159011.	27411092
AN2016	AmyR	AN11803	AN11803	gSELEX	Binding	High	-	PLoS One. 2016 Jul 13;11(7):e0159011.	27411092
AN2016	AmyR	AN11808	AN11808	gSELEX	Binding	High	-	PLoS One. 2016 Jul 13;11(7):e0159011.	27411092
AN2016	AmyR	AN11810	Ngn14	gSELEX	Binding	High	-	PLoS One. 2016 Jul 13;11(7):e0159011.	27411092
AN2016	AmyR	AN11815	AN11815	gSELEX	Binding	High	-	PLoS One. 2016 Jul 13;11(7):e0159011.	27411092
AN2016	AmyR	AN11828	AN11828	gSELEX	Binding	High	-	PLoS One. 2016 Jul 13;11(7):e0159011.	27411092
AN2016	AmyR	AN1184	AN1184	gSELEX	Binding	High	-	PLoS One. 2016 Jul 13;11(7):e0159011.	27411092
AN2016	AmyR	AN11840	AN11840	gSELEX	Binding	High	-	PLoS One. 2016 Jul 13;11(7):e0159011.	27411092
AN2016	AmyR	AN11841	Ngn18	gSELEX	Binding	High	-	PLoS One. 2016 Jul 13;11(7):e0159011.	27411092
AN2016	AmyR	AN11849	AN11849	gSELEX	Binding	High	-	PLoS One. 2016 Jul 13;11(7):e0159011.	27411092
AN2016	AmyR	AN1185	AN1185	gSELEX	Binding	High	-	PLoS One. 2016 Jul 13;11(7):e0159011.	27411092
AN2016	AmyR	AN11853	AN11853	gSELEX	Binding	High	-	PLoS One. 2016 Jul 13;11(7):e0159011.	27411092
AN2016	AmyR	AN11861	AN11861	gSELEX	Binding	High	-	PLoS One. 2016 Jul 13;11(7):e0159011.	27411092
AN2016	AmyR	AN11862	AN11862	gSELEX	Binding	High	-	PLoS One. 2016 Jul 13;11(7):e0159011.	27411092
AN2016	AmyR	AN11863	AN11863	gSELEX	Binding	High	-	PLoS One. 2016 Jul 13;11(7):e0159011.	27411092
AN2016	AmyR	AN11864	AN11864	TFdown-RNAseq	TF perturbation	High	Not assigned	PLoS One. 2016 Jul 13;11(7):e0159011.	27411092
AN2016	AmyR	AN11869	AN11869	gSELEX	Binding	High	-	PLoS One. 2016 Jul 13;11(7):e0159011.	27411092
AN2016	AmyR	AN11871	AN11871	gSELEX	Binding	High	-	PLoS One. 2016 Jul 13;11(7):e0159011.	27411092
AN2016	AmyR	AN11875	AN11875	gSELEX	Binding	High	-	PLoS One. 2016 Jul 13;11(7):e0159011.	27411092
AN2016	AmyR	AN11878	AN11878	gSELEX	Binding	High	-	PLoS One. 2016 Jul 13;11(7):e0159011.	27411092
AN2016	AmyR	AN11880	AN11880	gSELEX	Binding	High	-	PLoS One. 2016 Jul 13;11(7):e0159011.	27411092
AN2016	AmyR	AN11882	AN11882	gSELEX	Binding	High	-	PLoS One. 2016 Jul 13;11(7):e0159011.	27411092
AN2016	AmyR	AN11891	ZipA	gSELEX	Binding	High	-	PLoS One. 2016 Jul 13;11(7):e0159011.	27411092
AN2016	AmyR	AN11894	AN11894	gSELEX	Binding	High	-	PLoS One. 2016 Jul 13;11(7):e0159011.	27411092
AN2016	AmyR	AN11909	AN11909	gSELEX	Binding	High	-	PLoS One. 2016 Jul 13;11(7):e0159011.	27411092
AN2016	AmyR	AN11910	AN11910	gSELEX	Binding	High	-	PLoS One. 2016 Jul 13;11(7):e0159011.	27411092
AN2016	AmyR	AN11929	AN11929	gSELEX	Binding	High	-	PLoS One. 2016 Jul 13;11(7):e0159011.	27411092
AN2016	AmyR	AN11932	AN11932	gSELEX	Binding	High	-	PLoS One. 2016 Jul 13;11(7):e0159011.	27411092
AN2016	AmyR	AN11942	AN11942	gSELEX	Binding	High	-	PLoS One. 2016 Jul 13;11(7):e0159011.	27411092
AN2016	AmyR	AN11948	AN11948	gSELEX	Binding	High	-	PLoS One. 2016 Jul 13;11(7):e0159011.	27411092
AN2016	AmyR	AN1195	AN1195	gSELEX	Binding	High	-	PLoS One. 2016 Jul 13;11(7):e0159011.	27411092
AN2016	AmyR	AN11950	AN11950	gSELEX	Binding	High	-	PLoS One. 2016 Jul 13;11(7):e0159011.	27411092
AN2016	AmyR	AN11965	AN11965	gSELEX	Binding	High	-	PLoS One. 2016 Jul 13;11(7):e0159011.	27411092
AN2016	AmyR	AN11974	AN11974	gSELEX	Binding	High	-	PLoS One. 2016 Jul 13;11(7):e0159011.	27411092
AN2016	AmyR	AN1198	AN1198	gSELEX	Binding	High	-	PLoS One. 2016 Jul 13;11(7):e0159011.	27411092
AN2016	AmyR	AN11980	AN11980	gSELEX	Binding	High	-	PLoS One. 2016 Jul 13;11(7):e0159011.	27411092
AN2016	AmyR	AN11985	AN11985	gSELEX	Binding	High	-	PLoS One. 2016 Jul 13;11(7):e0159011.	27411092
AN2016	AmyR	AN11985	AN11985	TFdown-RNAseq	TF perturbation	High	Not assigned	PLoS One. 2016 Jul 13;11(7):e0159011.	27411092
AN2016	AmyR	AN11987	AN11987	gSELEX	Binding	High	-	PLoS One. 2016 Jul 13;11(7):e0159011.	27411092
AN2016	AmyR	AN11988	AN11988	gSELEX	Binding	High	-	PLoS One. 2016 Jul 13;11(7):e0159011.	27411092
AN2016	AmyR	AN1199	AN1199	gSELEX	Binding	High	-	PLoS One. 2016 Jul 13;11(7):e0159011.	27411092
AN2016	AmyR	AN1200	AN1200	gSELEX	Binding	High	-	PLoS One. 2016 Jul 13;11(7):e0159011.	27411092
AN2016	AmyR	AN1201	AN1201	gSELEX	Binding	High	-	PLoS One. 2016 Jul 13;11(7):e0159011.	27411092
AN2016	AmyR	AN12028	AN12028	gSELEX	Binding	High	-	PLoS One. 2016 Jul 13;11(7):e0159011.	27411092
AN2016	AmyR	AN12031	AN12031	gSELEX	Binding	High	-	PLoS One. 2016 Jul 13;11(7):e0159011.	27411092
AN2016	AmyR	AN12033	AN12033	gSELEX	Binding	High	-	PLoS One. 2016 Jul 13;11(7):e0159011.	27411092
AN2016	AmyR	AN12035	AN12035	gSELEX	Binding	High	-	PLoS One. 2016 Jul 13;11(7):e0159011.	27411092
AN2016	AmyR	AN12039	AN12039	gSELEX	Binding	High	-	PLoS One. 2016 Jul 13;11(7):e0159011.	27411092
AN2016	AmyR	AN12049	AN12049	gSELEX	Binding	High	-	PLoS One. 2016 Jul 13;11(7):e0159011.	27411092
AN2016	AmyR	AN12050	AN12050	gSELEX	Binding	High	-	PLoS One. 2016 Jul 13;11(7):e0159011.	27411092
AN2016	AmyR	AN12053	AN12053	gSELEX	Binding	High	-	PLoS One. 2016 Jul 13;11(7):e0159011.	27411092
AN2016	AmyR	AN12056	AN12056	gSELEX	Binding	High	-	PLoS One. 2016 Jul 13;11(7):e0159011.	27411092
AN2016	AmyR	AN12059	AN12059	gSELEX	Binding	High	-	PLoS One. 2016 Jul 13;11(7):e0159011.	27411092
AN2016	AmyR	AN12063	AN12063	gSELEX	Binding	High	-	PLoS One. 2016 Jul 13;11(7):e0159011.	27411092
AN2016	AmyR	AN1207	AN1207	gSELEX	Binding	High	-	PLoS One. 2016 Jul 13;11(7):e0159011.	27411092
AN2016	AmyR	AN12071	FKBP3	gSELEX	Binding	High	-	PLoS One. 2016 Jul 13;11(7):e0159011.	27411092
AN2016	AmyR	AN12084	AN12084	gSELEX	Binding	High	-	PLoS One. 2016 Jul 13;11(7):e0159011.	27411092
AN2016	AmyR	AN12086	AN12086	gSELEX	Binding	High	-	PLoS One. 2016 Jul 13;11(7):e0159011.	27411092
AN2016	AmyR	AN1209	AN1209	gSELEX	Binding	High	-	PLoS One. 2016 Jul 13;11(7):e0159011.	27411092
AN2016	AmyR	AN12090	AN12090	gSELEX	Binding	High	-	PLoS One. 2016 Jul 13;11(7):e0159011.	27411092
AN2016	AmyR	AN12094	AN12094	gSELEX	Binding	High	-	PLoS One. 2016 Jul 13;11(7):e0159011.	27411092
AN2016	AmyR	AN12097	RglC	gSELEX	Binding	High	-	PLoS One. 2016 Jul 13;11(7):e0159011.	27411092
AN2016	AmyR	AN12099	AN12099	gSELEX	Binding	High	-	PLoS One. 2016 Jul 13;11(7):e0159011.	27411092
AN2016	AmyR	AN1210	AN1210	gSELEX	Binding	High	-	PLoS One. 2016 Jul 13;11(7):e0159011.	27411092
AN2016	AmyR	AN1211	AN1211	gSELEX	Binding	High	-	PLoS One. 2016 Jul 13;11(7):e0159011.	27411092
AN2016	AmyR	AN12110	AN12110	gSELEX	Binding	High	-	PLoS One. 2016 Jul 13;11(7):e0159011.	27411092
AN2016	AmyR	AN12114	AN12114	gSELEX	Binding	High	-	PLoS One. 2016 Jul 13;11(7):e0159011.	27411092
AN2016	AmyR	AN12115	AN12115	gSELEX	Binding	High	-	PLoS One. 2016 Jul 13;11(7):e0159011.	27411092
AN2016	AmyR	AN12122	AN12122	gSELEX	Binding	High	-	PLoS One. 2016 Jul 13;11(7):e0159011.	27411092
AN2016	AmyR	AN12122	AN12122	TFdown-RNAseq	TF perturbation	High	Not assigned	PLoS One. 2016 Jul 13;11(7):e0159011.	27411092
AN2016	AmyR	AN12136	AN12136	gSELEX	Binding	High	-	PLoS One. 2016 Jul 13;11(7):e0159011.	27411092
AN2016	AmyR	AN12137	AN12137	gSELEX	Binding	High	-	PLoS One. 2016 Jul 13;11(7):e0159011.	27411092
AN2016	AmyR	AN12147	AN12147	gSELEX	Binding	High	-	PLoS One. 2016 Jul 13;11(7):e0159011.	27411092
AN2016	AmyR	AN12148	AN12148	gSELEX	Binding	High	-	PLoS One. 2016 Jul 13;11(7):e0159011.	27411092
AN2016	AmyR	AN1215	AN1215	gSELEX	Binding	High	-	PLoS One. 2016 Jul 13;11(7):e0159011.	27411092
AN2016	AmyR	AN12152	AN12152	gSELEX	Binding	High	-	PLoS One. 2016 Jul 13;11(7):e0159011.	27411092
AN2016	AmyR	AN12154	AN12154	gSELEX	Binding	High	-	PLoS One. 2016 Jul 13;11(7):e0159011.	27411092
AN2016	AmyR	AN1216	GppA	gSELEX	Binding	High	-	PLoS One. 2016 Jul 13;11(7):e0159011.	27411092
AN2016	AmyR	AN12161	AN12161	gSELEX	Binding	High	-	PLoS One. 2016 Jul 13;11(7):e0159011.	27411092
AN2016	AmyR	AN12167	AN12167	gSELEX	Binding	High	-	PLoS One. 2016 Jul 13;11(7):e0159011.	27411092
AN2016	AmyR	AN12171	AN12171	gSELEX	Binding	High	-	PLoS One. 2016 Jul 13;11(7):e0159011.	27411092
AN2016	AmyR	AN12174	AN12174	gSELEX	Binding	High	-	PLoS One. 2016 Jul 13;11(7):e0159011.	27411092
AN2016	AmyR	AN12187	AN12187	gSELEX	Binding	High	-	PLoS One. 2016 Jul 13;11(7):e0159011.	27411092
AN2016	AmyR	AN1219	AN1219	gSELEX	Binding	High	-	PLoS One. 2016 Jul 13;11(7):e0159011.	27411092
AN2016	AmyR	AN12192	AN12192	gSELEX	Binding	High	-	PLoS One. 2016 Jul 13;11(7):e0159011.	27411092
AN2016	AmyR	AN12197	AN12197	gSELEX	Binding	High	-	PLoS One. 2016 Jul 13;11(7):e0159011.	27411092
AN2016	AmyR	AN12199	AN12199	gSELEX	Binding	High	-	PLoS One. 2016 Jul 13;11(7):e0159011.	27411092
AN2016	AmyR	AN12201	AN12201	gSELEX	Binding	High	-	PLoS One. 2016 Jul 13;11(7):e0159011.	27411092
AN2016	AmyR	AN12205	AN12205	gSELEX	Binding	High	-	PLoS One. 2016 Jul 13;11(7):e0159011.	27411092
AN2016	AmyR	AN12206	AN12206	gSELEX	Binding	High	-	PLoS One. 2016 Jul 13;11(7):e0159011.	27411092
AN2016	AmyR	AN12208	AN12208	gSELEX	Binding	High	-	PLoS One. 2016 Jul 13;11(7):e0159011.	27411092
AN2016	AmyR	AN1221	AN1221	gSELEX	Binding	High	-	PLoS One. 2016 Jul 13;11(7):e0159011.	27411092
AN2016	AmyR	AN12213	AN12213	gSELEX	Binding	High	-	PLoS One. 2016 Jul 13;11(7):e0159011.	27411092
AN2016	AmyR	AN1222	SasA	gSELEX	Binding	High	-	PLoS One. 2016 Jul 13;11(7):e0159011.	27411092
AN2016	AmyR	AN1223	AN1223	gSELEX	Binding	High	-	PLoS One. 2016 Jul 13;11(7):e0159011.	27411092
AN2016	AmyR	AN12233	AN12233	gSELEX	Binding	High	-	PLoS One. 2016 Jul 13;11(7):e0159011.	27411092
AN2016	AmyR	AN12235	Vps11	gSELEX	Binding	High	-	PLoS One. 2016 Jul 13;11(7):e0159011.	27411092
AN2016	AmyR	AN12239	AN12239	gSELEX	Binding	High	-	PLoS One. 2016 Jul 13;11(7):e0159011.	27411092
AN2016	AmyR	AN12240	AN12240	gSELEX	Binding	High	-	PLoS One. 2016 Jul 13;11(7):e0159011.	27411092
AN2016	AmyR	AN12241	AN12241	gSELEX	Binding	High	-	PLoS One. 2016 Jul 13;11(7):e0159011.	27411092
AN2016	AmyR	AN12244	AN12244	gSELEX	Binding	High	-	PLoS One. 2016 Jul 13;11(7):e0159011.	27411092
AN2016	AmyR	AN12245	AN12245	gSELEX	Binding	High	-	PLoS One. 2016 Jul 13;11(7):e0159011.	27411092
AN2016	AmyR	AN12252	AN12252	gSELEX	Binding	High	-	PLoS One. 2016 Jul 13;11(7):e0159011.	27411092
AN2016	AmyR	AN12258	AN12258	gSELEX	Binding	High	-	PLoS One. 2016 Jul 13;11(7):e0159011.	27411092
AN2016	AmyR	AN12262	AN12262	gSELEX	Binding	High	-	PLoS One. 2016 Jul 13;11(7):e0159011.	27411092
AN2016	AmyR	AN12267	AN12267	gSELEX	Binding	High	-	PLoS One. 2016 Jul 13;11(7):e0159011.	27411092
AN2016	AmyR	AN1228	AN1228	gSELEX	Binding	High	-	PLoS One. 2016 Jul 13;11(7):e0159011.	27411092
AN2016	AmyR	AN12280	AN12280	gSELEX	Binding	High	-	PLoS One. 2016 Jul 13;11(7):e0159011.	27411092
AN2016	AmyR	AN12281	AN12281	gSELEX	Binding	High	-	PLoS One. 2016 Jul 13;11(7):e0159011.	27411092
AN2016	AmyR	AN12309	AN12309	gSELEX	Binding	High	-	PLoS One. 2016 Jul 13;11(7):e0159011.	27411092
AN2016	AmyR	AN12313	AN12313	gSELEX	Binding	High	-	PLoS One. 2016 Jul 13;11(7):e0159011.	27411092
AN2016	AmyR	AN12319	AN12319	gSELEX	Binding	High	-	PLoS One. 2016 Jul 13;11(7):e0159011.	27411092
AN2016	AmyR	AN12323	AN12323	gSELEX	Binding	High	-	PLoS One. 2016 Jul 13;11(7):e0159011.	27411092
AN2016	AmyR	AN12357	AN12357	gSELEX	Binding	High	-	PLoS One. 2016 Jul 13;11(7):e0159011.	27411092
AN2016	AmyR	AN12358	AN12358	gSELEX	Binding	High	-	PLoS One. 2016 Jul 13;11(7):e0159011.	27411092
AN2016	AmyR	AN12359	AN12359	gSELEX	Binding	High	-	PLoS One. 2016 Jul 13;11(7):e0159011.	27411092
AN2016	AmyR	AN12361	AN12361	gSELEX	Binding	High	-	PLoS One. 2016 Jul 13;11(7):e0159011.	27411092
AN2016	AmyR	AN12368	RhaB	gSELEX	Binding	High	-	PLoS One. 2016 Jul 13;11(7):e0159011.	27411092
AN2016	AmyR	AN12369	AN12369	gSELEX	Binding	High	-	PLoS One. 2016 Jul 13;11(7):e0159011.	27411092
AN2016	AmyR	AN1237	UvsC	gSELEX	Binding	High	-	PLoS One. 2016 Jul 13;11(7):e0159011.	27411092
AN2016	AmyR	AN12379	AN12379	gSELEX	Binding	High	-	PLoS One. 2016 Jul 13;11(7):e0159011.	27411092
AN2016	AmyR	AN12388	AN12388	gSELEX	Binding	High	-	PLoS One. 2016 Jul 13;11(7):e0159011.	27411092
AN2016	AmyR	AN12400	AN12400	gSELEX	Binding	High	-	PLoS One. 2016 Jul 13;11(7):e0159011.	27411092
AN2016	AmyR	AN12402	XptB	gSELEX	Binding	High	-	PLoS One. 2016 Jul 13;11(7):e0159011.	27411092
AN2016	AmyR	AN12403	AN12403	gSELEX	Binding	High	-	PLoS One. 2016 Jul 13;11(7):e0159011.	27411092
AN2016	AmyR	AN12413	AN12413	gSELEX	Binding	High	-	PLoS One. 2016 Jul 13;11(7):e0159011.	27411092
AN2016	AmyR	AN12418	AN12418	gSELEX	Binding	High	-	PLoS One. 2016 Jul 13;11(7):e0159011.	27411092
AN2016	AmyR	AN12427	AN12427	gSELEX	Binding	High	-	PLoS One. 2016 Jul 13;11(7):e0159011.	27411092
AN2016	AmyR	AN12431	AN12431	gSELEX	Binding	High	-	PLoS One. 2016 Jul 13;11(7):e0159011.	27411092
AN2016	AmyR	AN12435	AN12435	gSELEX	Binding	High	-	PLoS One. 2016 Jul 13;11(7):e0159011.	27411092
AN2016	AmyR	AN12435	AN12435	gSELEX	Binding	High	-	PLoS One. 2016 Jul 13;11(7):e0159011.	27411092
AN2016	AmyR	AN1244	AN1244	gSELEX	Binding	High	-	PLoS One. 2016 Jul 13;11(7):e0159011.	27411092
AN2016	AmyR	AN12441	AN12441	gSELEX	Binding	High	-	PLoS One. 2016 Jul 13;11(7):e0159011.	27411092
AN2016	AmyR	AN12442	AN12442	gSELEX	Binding	High	-	PLoS One. 2016 Jul 13;11(7):e0159011.	27411092
AN2016	AmyR	AN12449	AN12449	gSELEX	Binding	High	-	PLoS One. 2016 Jul 13;11(7):e0159011.	27411092
AN2016	AmyR	AN1246	PgkA	gSELEX	Binding	High	-	PLoS One. 2016 Jul 13;11(7):e0159011.	27411092
AN2016	AmyR	AN12472	AN12472	gSELEX	Binding	High	-	PLoS One. 2016 Jul 13;11(7):e0159011.	27411092
AN2016	AmyR	AN12487	AN12450;AN3526;AN12487	gSELEX	Binding	High	-	PLoS One. 2016 Jul 13;11(7):e0159011.	27411092
AN2016	AmyR	AN12490	AN12490	gSELEX	Binding	High	-	PLoS One. 2016 Jul 13;11(7):e0159011.	27411092
AN2016	AmyR	AN1256	AN1256	gSELEX	Binding	High	-	PLoS One. 2016 Jul 13;11(7):e0159011.	27411092
AN2016	AmyR	AN1267	HmbB	gSELEX	Binding	High	-	PLoS One. 2016 Jul 13;11(7):e0159011.	27411092
AN2016	AmyR	AN1274	AN1274	gSELEX	Binding	High	-	PLoS One. 2016 Jul 13;11(7):e0159011.	27411092
AN2016	AmyR	AN1275	AN1275	gSELEX	Binding	High	-	PLoS One. 2016 Jul 13;11(7):e0159011.	27411092
AN2016	AmyR	AN1276	AN1276	gSELEX	Binding	High	-	PLoS One. 2016 Jul 13;11(7):e0159011.	27411092
AN2016	AmyR	AN1277	AbfC	gSELEX	Binding	High	-	PLoS One. 2016 Jul 13;11(7):e0159011.	27411092
AN2016	AmyR	AN1285	EglA	gSELEX	Binding	High	-	PLoS One. 2016 Jul 13;11(7):e0159011.	27411092
AN2016	AmyR	AN1290	AN1290	gSELEX	Binding	High	-	PLoS One. 2016 Jul 13;11(7):e0159011.	27411092
AN2016	AmyR	AN1293	AN1293	gSELEX	Binding	High	-	PLoS One. 2016 Jul 13;11(7):e0159011.	27411092
AN2016	AmyR	AN1317	AN1317	gSELEX	Binding	High	-	PLoS One. 2016 Jul 13;11(7):e0159011.	27411092
AN2016	AmyR	AN1320	AN1320	gSELEX	Binding	High	-	PLoS One. 2016 Jul 13;11(7):e0159011.	27411092
AN2016	AmyR	AN1324	BudA	gSELEX	Binding	High	-	PLoS One. 2016 Jul 13;11(7):e0159011.	27411092
AN2016	AmyR	AN1335	AN1335	gSELEX	Binding	High	-	PLoS One. 2016 Jul 13;11(7):e0159011.	27411092
AN2016	AmyR	AN1341	Vps29	gSELEX	Binding	High	-	PLoS One. 2016 Jul 13;11(7):e0159011.	27411092
AN2016	AmyR	AN1342	AN1342	gSELEX	Binding	High	-	PLoS One. 2016 Jul 13;11(7):e0159011.	27411092
AN2016	AmyR	AN1344	AN1344	gSELEX	Binding	High	-	PLoS One. 2016 Jul 13;11(7):e0159011.	27411092
AN2016	AmyR	AN1345	AN1345	gSELEX	Binding	High	-	PLoS One. 2016 Jul 13;11(7):e0159011.	27411092
AN2016	AmyR	AN1346	AN1346	gSELEX	Binding	High	-	PLoS One. 2016 Jul 13;11(7):e0159011.	27411092
AN2016	AmyR	AN1351	AN1351	gSELEX	Binding	High	-	PLoS One. 2016 Jul 13;11(7):e0159011.	27411092
AN2016	AmyR	AN1352	AN1352	gSELEX	Binding	High	-	PLoS One. 2016 Jul 13;11(7):e0159011.	27411092
AN2016	AmyR	AN1353	AN1353	gSELEX	Binding	High	-	PLoS One. 2016 Jul 13;11(7):e0159011.	27411092
AN2016	AmyR	AN1354	AN1354	gSELEX	Binding	High	-	PLoS One. 2016 Jul 13;11(7):e0159011.	27411092
AN2016	AmyR	AN1355	AN1355	gSELEX	Binding	High	-	PLoS One. 2016 Jul 13;11(7):e0159011.	27411092
AN2016	AmyR	AN1367	Bop1	gSELEX	Binding	High	-	PLoS One. 2016 Jul 13;11(7):e0159011.	27411092
AN2016	AmyR	AN1370	MobB	gSELEX	Binding	High	-	PLoS One. 2016 Jul 13;11(7):e0159011.	27411092
AN2016	AmyR	AN1392	AN1392	gSELEX	Binding	High	-	PLoS One. 2016 Jul 13;11(7):e0159011.	27411092
AN2016	AmyR	AN1394	AspD	gSELEX	Binding	High	-	PLoS One. 2016 Jul 13;11(7):e0159011.	27411092
AN2016	AmyR	AN1396	AN1396	gSELEX	Binding	High	-	PLoS One. 2016 Jul 13;11(7):e0159011.	27411092
AN2016	AmyR	AN1397	PhacB	gSELEX	Binding	High	-	PLoS One. 2016 Jul 13;11(7):e0159011.	27411092
AN2016	AmyR	AN1416	AN1416	gSELEX	Binding	High	-	PLoS One. 2016 Jul 13;11(7):e0159011.	27411092
AN2016	AmyR	AN1419	AN1419	gSELEX	Binding	High	-	PLoS One. 2016 Jul 13;11(7):e0159011.	27411092
AN2016	AmyR	AN1429	CodA	gSELEX	Binding	High	-	PLoS One. 2016 Jul 13;11(7):e0159011.	27411092
AN2016	AmyR	AN1430	AN1430	gSELEX	Binding	High	-	PLoS One. 2016 Jul 13;11(7):e0159011.	27411092
AN2016	AmyR	AN1434	AN1434	gSELEX	Binding	High	-	PLoS One. 2016 Jul 13;11(7):e0159011.	27411092
AN2016	AmyR	AN1435	AN1435	gSELEX	Binding	High	-	PLoS One. 2016 Jul 13;11(7):e0159011.	27411092
AN2016	AmyR	AN1447	AN1447	gSELEX	Binding	High	-	PLoS One. 2016 Jul 13;11(7):e0159011.	27411092
AN2016	AmyR	AN1448	AN1448	gSELEX	Binding	High	-	PLoS One. 2016 Jul 13;11(7):e0159011.	27411092
AN2016	AmyR	AN1450	AN1450	gSELEX	Binding	High	-	PLoS One. 2016 Jul 13;11(7):e0159011.	27411092
AN2016	AmyR	AN1452	AN1452	gSELEX	Binding	High	-	PLoS One. 2016 Jul 13;11(7):e0159011.	27411092
AN2016	AmyR	AN1453	AN1453	gSELEX	Binding	High	-	PLoS One. 2016 Jul 13;11(7):e0159011.	27411092
AN2016	AmyR	AN1454	NudI	gSELEX	Binding	High	-	PLoS One. 2016 Jul 13;11(7):e0159011.	27411092
AN2016	AmyR	AN1459	PmtC	gSELEX	Binding	High	-	PLoS One. 2016 Jul 13;11(7):e0159011.	27411092
AN2016	AmyR	AN1460	AN1460	TFdown-RNAseq	TF perturbation	High	Not assigned	PLoS One. 2016 Jul 13;11(7):e0159011.	27411092
AN2016	AmyR	AN1477	AN1477	gSELEX	Binding	High	-	PLoS One. 2016 Jul 13;11(7):e0159011.	27411092
AN2016	AmyR	AN1481	AN1481	gSELEX	Binding	High	-	PLoS One. 2016 Jul 13;11(7):e0159011.	27411092
AN2016	AmyR	AN1482	AN1482	gSELEX	Binding	High	-	PLoS One. 2016 Jul 13;11(7):e0159011.	27411092
AN2016	AmyR	AN1482	AN1482	gSELEX	Binding	High	-	PLoS One. 2016 Jul 13;11(7):e0159011.	27411092
AN2016	AmyR	AN1501	AN1501	gSELEX	Binding	High	-	PLoS One. 2016 Jul 13;11(7):e0159011.	27411092
AN2016	AmyR	AN1506	AN1506	gSELEX	Binding	High	-	PLoS One. 2016 Jul 13;11(7):e0159011.	27411092
AN2016	AmyR	AN1513	CysF	gSELEX	Binding	High	-	PLoS One. 2016 Jul 13;11(7):e0159011.	27411092
AN2016	AmyR	AN1517	AN1517	gSELEX	Binding	High	-	PLoS One. 2016 Jul 13;11(7):e0159011.	27411092
AN2016	AmyR	AN1522	AN1522	gSELEX	Binding	High	-	PLoS One. 2016 Jul 13;11(7):e0159011.	27411092
AN2016	AmyR	AN1525	AN1525	gSELEX	Binding	High	-	PLoS One. 2016 Jul 13;11(7):e0159011.	27411092
AN2016	AmyR	AN1526	AN1526	gSELEX	Binding	High	-	PLoS One. 2016 Jul 13;11(7):e0159011.	27411092
AN2016	AmyR	AN1528	AN1528	gSELEX	Binding	High	-	PLoS One. 2016 Jul 13;11(7):e0159011.	27411092
AN2016	AmyR	AN1541	AN1541	gSELEX	Binding	High	-	PLoS One. 2016 Jul 13;11(7):e0159011.	27411092
AN2016	AmyR	AN1546	AN1546	gSELEX	Binding	High	-	PLoS One. 2016 Jul 13;11(7):e0159011.	27411092
AN2016	AmyR	AN1547	CoaT	gSELEX	Binding	High	-	PLoS One. 2016 Jul 13;11(7):e0159011.	27411092
AN2016	AmyR	AN1560	PlkA	gSELEX	Binding	High	-	PLoS One. 2016 Jul 13;11(7):e0159011.	27411092
AN2016	AmyR	AN1563	AN1563	gSELEX	Binding	High	-	PLoS One. 2016 Jul 13;11(7):e0159011.	27411092
AN2016	AmyR	AN1571	AbfB	gSELEX	Binding	High	-	PLoS One. 2016 Jul 13;11(7):e0159011.	27411092
AN2016	AmyR	AN1577	AN1577	gSELEX	Binding	High	-	PLoS One. 2016 Jul 13;11(7):e0159011.	27411092
AN2016	AmyR	AN1587	AN1587	gSELEX	Binding	High	-	PLoS One. 2016 Jul 13;11(7):e0159011.	27411092
AN2016	AmyR	AN1590	AN1590	gSELEX	Binding	High	-	PLoS One. 2016 Jul 13;11(7):e0159011.	27411092
AN2016	AmyR	AN1591	AN1591	gSELEX	Binding	High	-	PLoS One. 2016 Jul 13;11(7):e0159011.	27411092
AN2016	AmyR	AN1597	AN1597	gSELEX	Binding	High	-	PLoS One. 2016 Jul 13;11(7):e0159011.	27411092
AN2016	AmyR	AN1601	CYP620E1	gSELEX	Binding	High	-	PLoS One. 2016 Jul 13;11(7):e0159011.	27411092
AN2016	AmyR	AN1604	AgnE	TFdown-RNAseq	TF perturbation	High	Not assigned	PLoS One. 2016 Jul 13;11(7):e0159011.	27411092
AN2016	AmyR	AN1620	AN1620	gSELEX	Binding	High	-	PLoS One. 2016 Jul 13;11(7):e0159011.	27411092
AN2016	AmyR	AN1635	AN1635	gSELEX	Binding	High	-	PLoS One. 2016 Jul 13;11(7):e0159011.	27411092
AN2016	AmyR	AN1641	AN1641	gSELEX	Binding	High	-	PLoS One. 2016 Jul 13;11(7):e0159011.	27411092
AN2016	AmyR	AN1643	AN1643	gSELEX	Binding	High	-	PLoS One. 2016 Jul 13;11(7):e0159011.	27411092
AN2016	AmyR	AN1649	AN1649	gSELEX	Binding	High	-	PLoS One. 2016 Jul 13;11(7):e0159011.	27411092
AN2016	AmyR	AN1650	AN1650	gSELEX	Binding	High	-	PLoS One. 2016 Jul 13;11(7):e0159011.	27411092
AN2016	AmyR	AN1654	AN1654	gSELEX	Binding	High	-	PLoS One. 2016 Jul 13;11(7):e0159011.	27411092
AN2016	AmyR	AN1659	AN1659	TFdown-RNAseq	TF perturbation	High	Not assigned	PLoS One. 2016 Jul 13;11(7):e0159011.	27411092
AN2016	AmyR	AN1664	AN1664	gSELEX	Binding	High	-	PLoS One. 2016 Jul 13;11(7):e0159011.	27411092
AN2016	AmyR	AN1666	AN1666	gSELEX	Binding	High	-	PLoS One. 2016 Jul 13;11(7):e0159011.	27411092
AN2016	AmyR	AN1670	AN1670	gSELEX	Binding	High	-	PLoS One. 2016 Jul 13;11(7):e0159011.	27411092
AN2016	AmyR	AN1679	AN1679	gSELEX	Binding	High	-	PLoS One. 2016 Jul 13;11(7):e0159011.	27411092
AN2016	AmyR	AN1680	AN1680	gSELEX	Binding	High	-	PLoS One. 2016 Jul 13;11(7):e0159011.	27411092
AN2016	AmyR	AN1681	AN1681	gSELEX	Binding	High	-	PLoS One. 2016 Jul 13;11(7):e0159011.	27411092
AN2016	AmyR	AN1682	AN1682	gSELEX	Binding	High	-	PLoS One. 2016 Jul 13;11(7):e0159011.	27411092
AN2016	AmyR	AN1685	AN1685	gSELEX	Binding	High	-	PLoS One. 2016 Jul 13;11(7):e0159011.	27411092
AN2016	AmyR	AN1689	AN1689	gSELEX	Binding	High	-	PLoS One. 2016 Jul 13;11(7):e0159011.	27411092
AN2016	AmyR	AN1698	AN1698	gSELEX	Binding	High	-	PLoS One. 2016 Jul 13;11(7):e0159011.	27411092
AN2016	AmyR	AN1701	AN1701	gSELEX	Binding	High	-	PLoS One. 2016 Jul 13;11(7):e0159011.	27411092
AN2016	AmyR	AN1711	AN1711	gSELEX	Binding	High	-	PLoS One. 2016 Jul 13;11(7):e0159011.	27411092
AN2016	AmyR	AN1715	AN1715	TFdown-RNAseq	TF perturbation	High	Not assigned	PLoS One. 2016 Jul 13;11(7):e0159011.	27411092
AN2016	AmyR	AN1720	AN1720	gSELEX	Binding	High	-	PLoS One. 2016 Jul 13;11(7):e0159011.	27411092
AN2016	AmyR	AN1721	AN1721	gSELEX	Binding	High	-	PLoS One. 2016 Jul 13;11(7):e0159011.	27411092
AN2016	AmyR	AN1730	PrnX	gSELEX	Binding	High	-	PLoS One. 2016 Jul 13;11(7):e0159011.	27411092
AN2016	AmyR	AN1733	PrnC	gSELEX	Binding	High	-	PLoS One. 2016 Jul 13;11(7):e0159011.	27411092
AN2016	AmyR	AN1739	AN1739	gSELEX	Binding	High	-	PLoS One. 2016 Jul 13;11(7):e0159011.	27411092
AN2016	AmyR	AN1744	AN1744	gSELEX	Binding	High	-	PLoS One. 2016 Jul 13;11(7):e0159011.	27411092
AN2016	AmyR	AN1749	AN1749	gSELEX	Binding	High	-	PLoS One. 2016 Jul 13;11(7):e0159011.	27411092
AN2016	AmyR	AN1752	AN1752	gSELEX	Binding	High	-	PLoS One. 2016 Jul 13;11(7):e0159011.	27411092
AN2016	AmyR	AN1753	AN1753	gSELEX	Binding	High	-	PLoS One. 2016 Jul 13;11(7):e0159011.	27411092
AN2016	AmyR	AN1757	SsfA	gSELEX	Binding	High	-	PLoS One. 2016 Jul 13;11(7):e0159011.	27411092
AN2016	AmyR	AN1767	AN1767	gSELEX	Binding	High	-	PLoS One. 2016 Jul 13;11(7):e0159011.	27411092
AN2016	AmyR	AN1770	AN1770	gSELEX	Binding	High	-	PLoS One. 2016 Jul 13;11(7):e0159011.	27411092
AN2016	AmyR	AN1772	AN1772	gSELEX	Binding	High	-	PLoS One. 2016 Jul 13;11(7):e0159011.	27411092
AN2016	AmyR	AN1773	AN1773	gSELEX	Binding	High	-	PLoS One. 2016 Jul 13;11(7):e0159011.	27411092
AN2016	AmyR	AN1778	PantoB	gSELEX	Binding	High	-	PLoS One. 2016 Jul 13;11(7):e0159011.	27411092
AN2016	AmyR	AN1786	AN1786	gSELEX	Binding	High	-	PLoS One. 2016 Jul 13;11(7):e0159011.	27411092
AN2016	AmyR	AN1792	AN1792	gSELEX	Binding	High	-	PLoS One. 2016 Jul 13;11(7):e0159011.	27411092
AN2016	AmyR	AN1794	CYP682D1	gSELEX	Binding	High	-	PLoS One. 2016 Jul 13;11(7):e0159011.	27411092
AN2016	AmyR	AN1797	AN1797	gSELEX	Binding	High	-	PLoS One. 2016 Jul 13;11(7):e0159011.	27411092
AN2016	AmyR	AN1797	AN1797	TFdown-RNAseq	TF perturbation	High	Not assigned	PLoS One. 2016 Jul 13;11(7):e0159011.	27411092
AN2016	AmyR	AN1800	TcsB	gSELEX	Binding	High	-	PLoS One. 2016 Jul 13;11(7):e0159011.	27411092
AN2016	AmyR	AN1802	AN1802	gSELEX	Binding	High	-	PLoS One. 2016 Jul 13;11(7):e0159011.	27411092
AN2016	AmyR	AN1809	AN1809	gSELEX	Binding	High	-	PLoS One. 2016 Jul 13;11(7):e0159011.	27411092
AN2016	AmyR	AN1810	OtaA	gSELEX	Binding	High	-	PLoS One. 2016 Jul 13;11(7):e0159011.	27411092
AN2016	AmyR	AN1811	AN1811	gSELEX	Binding	High	-	PLoS One. 2016 Jul 13;11(7):e0159011.	27411092
AN2016	AmyR	AN1813	AN1813	gSELEX	Binding	High	-	PLoS One. 2016 Jul 13;11(7):e0159011.	27411092
AN2016	AmyR	AN1815	AN1815	gSELEX	Binding	High	-	PLoS One. 2016 Jul 13;11(7):e0159011.	27411092
AN2016	AmyR	AN1819	AN1819	gSELEX	Binding	High	-	PLoS One. 2016 Jul 13;11(7):e0159011.	27411092
AN2016	AmyR	AN1821	AN1821	gSELEX	Binding	High	-	PLoS One. 2016 Jul 13;11(7):e0159011.	27411092
AN2016	AmyR	AN1826	AN1826	gSELEX	Binding	High	-	PLoS One. 2016 Jul 13;11(7):e0159011.	27411092
AN2016	AmyR	AN1829	AN1829	gSELEX	Binding	High	-	PLoS One. 2016 Jul 13;11(7):e0159011.	27411092
AN2016	AmyR	AN1839	AcpB	gSELEX	Binding	High	-	PLoS One. 2016 Jul 13;11(7):e0159011.	27411092
AN2016	AmyR	AN1850	AN1850	gSELEX	Binding	High	-	PLoS One. 2016 Jul 13;11(7):e0159011.	27411092
AN2016	AmyR	AN1852	AN1852	gSELEX	Binding	High	-	PLoS One. 2016 Jul 13;11(7):e0159011.	27411092
AN2016	AmyR	AN1855	AN1855	gSELEX	Binding	High	-	PLoS One. 2016 Jul 13;11(7):e0159011.	27411092
AN2016	AmyR	AN1864	AN1864	TFdown-RNAseq	TF perturbation	High	Not assigned	PLoS One. 2016 Jul 13;11(7):e0159011.	27411092
AN2016	AmyR	AN1865	AN1865	TFdown-RNAseq	TF perturbation	High	Not assigned	PLoS One. 2016 Jul 13;11(7):e0159011.	27411092
AN2016	AmyR	AN1866	AN1866	TFdown-RNAseq	TF perturbation	High	Not assigned	PLoS One. 2016 Jul 13;11(7):e0159011.	27411092
AN2016	AmyR	AN1869	AN1869	gSELEX	Binding	High	-	PLoS One. 2016 Jul 13;11(7):e0159011.	27411092
AN2016	AmyR	AN1870	AN1870	gSELEX	Binding	High	-	PLoS One. 2016 Jul 13;11(7):e0159011.	27411092
AN2016	AmyR	AN1888	AN1888	gSELEX	Binding	High	-	PLoS One. 2016 Jul 13;11(7):e0159011.	27411092
AN2016	AmyR	AN1895	MaiA	gSELEX	Binding	High	-	PLoS One. 2016 Jul 13;11(7):e0159011.	27411092
AN2016	AmyR	AN1896	FahA	gSELEX	Binding	High	-	PLoS One. 2016 Jul 13;11(7):e0159011.	27411092
AN2016	AmyR	AN1897	HmgA	gSELEX	Binding	High	-	PLoS One. 2016 Jul 13;11(7):e0159011.	27411092
AN2016	AmyR	AN1898	AN1898	gSELEX	Binding	High	-	PLoS One. 2016 Jul 13;11(7):e0159011.	27411092
AN2016	AmyR	AN1899	HpdA	gSELEX	Binding	High	-	PLoS One. 2016 Jul 13;11(7):e0159011.	27411092
AN2016	AmyR	AN1902	AN1902	gSELEX	Binding	High	-	PLoS One. 2016 Jul 13;11(7):e0159011.	27411092
AN2016	AmyR	AN1909	AN1909	gSELEX	Binding	High	-	PLoS One. 2016 Jul 13;11(7):e0159011.	27411092
AN2016	AmyR	AN1912	AN1912	gSELEX	Binding	High	-	PLoS One. 2016 Jul 13;11(7):e0159011.	27411092
AN2016	AmyR	AN1918	AcuF	gSELEX	Binding	High	-	PLoS One. 2016 Jul 13;11(7):e0159011.	27411092
AN2016	AmyR	AN1918	AcuF	TFdown-RNAseq	TF perturbation	High	Not assigned	PLoS One. 2016 Jul 13;11(7):e0159011.	27411092
AN2016	AmyR	AN1920	AN1920	TFdown-RNAseq	TF perturbation	High	Not assigned	PLoS One. 2016 Jul 13;11(7):e0159011.	27411092
AN2016	AmyR	AN1921	PexK	gSELEX	Binding	High	-	PLoS One. 2016 Jul 13;11(7):e0159011.	27411092
AN2016	AmyR	AN1922	AN1922	gSELEX	Binding	High	-	PLoS One. 2016 Jul 13;11(7):e0159011.	27411092
AN2016	AmyR	AN1923	AN1923	gSELEX	Binding	High	-	PLoS One. 2016 Jul 13;11(7):e0159011.	27411092
AN2016	AmyR	AN1930	AN1930	gSELEX	Binding	High	-	PLoS One. 2016 Jul 13;11(7):e0159011.	27411092
AN2016	AmyR	AN1936	AN1936	gSELEX	Binding	High	-	PLoS One. 2016 Jul 13;11(7):e0159011.	27411092
AN2016	AmyR	AN1937	WetA	gSELEX	Binding	High	-	PLoS One. 2016 Jul 13;11(7):e0159011.	27411092
AN2016	AmyR	AN1939	AN1939	gSELEX	Binding	High	-	PLoS One. 2016 Jul 13;11(7):e0159011.	27411092
AN2016	AmyR	AN1963	AN1963	gSELEX	Binding	High	-	PLoS One. 2016 Jul 13;11(7):e0159011.	27411092
AN2016	AmyR	AN1964	AN1964	gSELEX	Binding	High	-	PLoS One. 2016 Jul 13;11(7):e0159011.	27411092
AN2016	AmyR	AN1978	AN1978	gSELEX	Binding	High	-	PLoS One. 2016 Jul 13;11(7):e0159011.	27411092
AN2016	AmyR	AN1988	AN1988	gSELEX	Binding	High	-	PLoS One. 2016 Jul 13;11(7):e0159011.	27411092
AN2016	AmyR	AN1993	AN1993	gSELEX	Binding	High	-	PLoS One. 2016 Jul 13;11(7):e0159011.	27411092
AN2016	AmyR	AN1998	AN1998	gSELEX	Binding	High	-	PLoS One. 2016 Jul 13;11(7):e0159011.	27411092
AN2016	AmyR	AN20053	AN20053	gSELEX	Binding	High	-	PLoS One. 2016 Jul 13;11(7):e0159011.	27411092
AN2016	AmyR	AN2017	AgdA	EMSA	Binding	Low	-	Biosci Biotechnol Biochem. 2001 Jul;65(7):1568-74.	11515540
AN2016	AmyR	AN2017	AgdA	gSELEX	Binding	High	-	PLoS One. 2016 Jul 13;11(7):e0159011.	27411092
AN2016	AmyR	AN2017	AgdA	DNA footprinting	Binding	Low	-	Biosci Biotechnol Biochem. 2001 Jul;65(7):1568-74.	11515540
AN2016	AmyR	AN2017	AgdA	TFdown-PCR	TF perturbation	Low	Positive	Biosci Biotechnol Biochem. 2006 Oct;70(10):2363-70.	17031028
AN2016	AmyR	AN2017	AgdA	TFdown-RNAseq	TF perturbation	High	Not assigned	PLoS One. 2016 Jul 13;11(7):e0159011.	27411092
AN2016	AmyR	AN2018	AmyA	gSELEX	Binding	High	-	PLoS One. 2016 Jul 13;11(7):e0159011.	27411092
AN2016	AmyR	AN2018	AmyA	TFdown-RNAseq	TF perturbation	High	Not assigned	PLoS One. 2016 Jul 13;11(7):e0159011.	27411092
AN2016	AmyR	AN2022	AN2022	gSELEX	Binding	High	-	PLoS One. 2016 Jul 13;11(7):e0159011.	27411092
AN2016	AmyR	AN2023	AN2023	gSELEX	Binding	High	-	PLoS One. 2016 Jul 13;11(7):e0159011.	27411092
AN2016	AmyR	AN2024	AN2024	gSELEX	Binding	High	-	PLoS One. 2016 Jul 13;11(7):e0159011.	27411092
AN2016	AmyR	AN2032	PkhA	gSELEX	Binding	High	-	PLoS One. 2016 Jul 13;11(7):e0159011.	27411092
AN2016	AmyR	AN2037	AN2037	gSELEX	Binding	High	-	PLoS One. 2016 Jul 13;11(7):e0159011.	27411092
AN2016	AmyR	AN2043	AN2043	gSELEX	Binding	High	-	PLoS One. 2016 Jul 13;11(7):e0159011.	27411092
AN2016	AmyR	AN2044	AN2044	gSELEX	Binding	High	-	PLoS One. 2016 Jul 13;11(7):e0159011.	27411092
AN2016	AmyR	AN2051	Cdc37	gSELEX	Binding	High	-	PLoS One. 2016 Jul 13;11(7):e0159011.	27411092
AN2016	AmyR	AN2055	AN2055	gSELEX	Binding	High	-	PLoS One. 2016 Jul 13;11(7):e0159011.	27411092
AN2016	AmyR	AN2057	AN2057	gSELEX	Binding	High	-	PLoS One. 2016 Jul 13;11(7):e0159011.	27411092
AN2016	AmyR	AN2060	AbxA	gSELEX	Binding	High	-	PLoS One. 2016 Jul 13;11(7):e0159011.	27411092
AN2016	AmyR	AN2066	AN2066	gSELEX	Binding	High	-	PLoS One. 2016 Jul 13;11(7):e0159011.	27411092
AN2016	AmyR	AN2073	AN2073	gSELEX	Binding	High	-	PLoS One. 2016 Jul 13;11(7):e0159011.	27411092
AN2016	AmyR	AN2084	AN2084	TFdown-RNAseq	TF perturbation	High	Not assigned	PLoS One. 2016 Jul 13;11(7):e0159011.	27411092
AN2016	AmyR	AN2094	DopA	gSELEX	Binding	High	-	PLoS One. 2016 Jul 13;11(7):e0159011.	27411092
AN2016	AmyR	AN2099	AodA	gSELEX	Binding	High	-	PLoS One. 2016 Jul 13;11(7):e0159011.	27411092
AN2016	AmyR	AN2103	AN2103	gSELEX	Binding	High	-	PLoS One. 2016 Jul 13;11(7):e0159011.	27411092
AN2016	AmyR	AN2114	AN2114	gSELEX	Binding	High	-	PLoS One. 2016 Jul 13;11(7):e0159011.	27411092
AN2016	AmyR	AN2116	AN2116	gSELEX	Binding	High	-	PLoS One. 2016 Jul 13;11(7):e0159011.	27411092
AN2016	AmyR	AN2118	AN2118	gSELEX	Binding	High	-	PLoS One. 2016 Jul 13;11(7):e0159011.	27411092
AN2016	AmyR	AN2133	AN2133	gSELEX	Binding	High	-	PLoS One. 2016 Jul 13;11(7):e0159011.	27411092
AN2016	AmyR	AN2135	AN2135	gSELEX	Binding	High	-	PLoS One. 2016 Jul 13;11(7):e0159011.	27411092
AN2016	AmyR	AN2138	AN2138	gSELEX	Binding	High	-	PLoS One. 2016 Jul 13;11(7):e0159011.	27411092
AN2016	AmyR	AN2154	AN2154	gSELEX	Binding	High	-	PLoS One. 2016 Jul 13;11(7):e0159011.	27411092
AN2016	AmyR	AN2161	Ngn1	gSELEX	Binding	High	-	PLoS One. 2016 Jul 13;11(7):e0159011.	27411092
AN2016	AmyR	AN2168	AN2168	gSELEX	Binding	High	-	PLoS One. 2016 Jul 13;11(7):e0159011.	27411092
AN2016	AmyR	AN2169	AN2169	gSELEX	Binding	High	-	PLoS One. 2016 Jul 13;11(7):e0159011.	27411092
AN2016	AmyR	AN2180	XprF	gSELEX	Binding	High	-	PLoS One. 2016 Jul 13;11(7):e0159011.	27411092
AN2016	AmyR	AN2180	XprF	gSELEX	Binding	High	-	PLoS One. 2016 Jul 13;11(7):e0159011.	27411092
AN2016	AmyR	AN2182	AN2182	gSELEX	Binding	High	-	PLoS One. 2016 Jul 13;11(7):e0159011.	27411092
AN2016	AmyR	AN2183	AN2183	gSELEX	Binding	High	-	PLoS One. 2016 Jul 13;11(7):e0159011.	27411092
AN2016	AmyR	AN2194	AN2194	gSELEX	Binding	High	-	PLoS One. 2016 Jul 13;11(7):e0159011.	27411092
AN2016	AmyR	AN2195	AN2195	gSELEX	Binding	High	-	PLoS One. 2016 Jul 13;11(7):e0159011.	27411092
AN2016	AmyR	AN2201	AN2201	gSELEX	Binding	High	-	PLoS One. 2016 Jul 13;11(7):e0159011.	27411092
AN2016	AmyR	AN2209	AN2209	gSELEX	Binding	High	-	PLoS One. 2016 Jul 13;11(7):e0159011.	27411092
AN2016	AmyR	AN2212	AN2212	gSELEX	Binding	High	-	PLoS One. 2016 Jul 13;11(7):e0159011.	27411092
AN2016	AmyR	AN2213	AN2213	gSELEX	Binding	High	-	PLoS One. 2016 Jul 13;11(7):e0159011.	27411092
AN2016	AmyR	AN2220	AN2220	gSELEX	Binding	High	-	PLoS One. 2016 Jul 13;11(7):e0159011.	27411092
AN2016	AmyR	AN2227	BglI	gSELEX	Binding	High	-	PLoS One. 2016 Jul 13;11(7):e0159011.	27411092
AN2016	AmyR	AN2229	MetE	gSELEX	Binding	High	-	PLoS One. 2016 Jul 13;11(7):e0159011.	27411092
AN2016	AmyR	AN2235	AN2235	gSELEX	Binding	High	-	PLoS One. 2016 Jul 13;11(7):e0159011.	27411092
AN2016	AmyR	AN2236	AN2236	gSELEX	Binding	High	-	PLoS One. 2016 Jul 13;11(7):e0159011.	27411092
AN2016	AmyR	AN2240	AN2240	gSELEX	Binding	High	-	PLoS One. 2016 Jul 13;11(7):e0159011.	27411092
AN2016	AmyR	AN2240	AN2240	gSELEX	Binding	High	-	PLoS One. 2016 Jul 13;11(7):e0159011.	27411092
AN2016	AmyR	AN2245	AN2245	gSELEX	Binding	High	-	PLoS One. 2016 Jul 13;11(7):e0159011.	27411092
AN2016	AmyR	AN2246	Gcn2	gSELEX	Binding	High	-	PLoS One. 2016 Jul 13;11(7):e0159011.	27411092
AN2016	AmyR	AN2247	AN2247	gSELEX	Binding	High	-	PLoS One. 2016 Jul 13;11(7):e0159011.	27411092
AN2016	AmyR	AN2248	GatA	gSELEX	Binding	High	-	PLoS One. 2016 Jul 13;11(7):e0159011.	27411092
AN2016	AmyR	AN2260	AN2260	gSELEX	Binding	High	-	PLoS One. 2016 Jul 13;11(7):e0159011.	27411092
AN2016	AmyR	AN2261	AN2261	gSELEX	Binding	High	-	PLoS One. 2016 Jul 13;11(7):e0159011.	27411092
AN2016	AmyR	AN2272	AN2272	gSELEX	Binding	High	-	PLoS One. 2016 Jul 13;11(7):e0159011.	27411092
AN2016	AmyR	AN2276	AN2276	gSELEX	Binding	High	-	PLoS One. 2016 Jul 13;11(7):e0159011.	27411092
AN2016	AmyR	AN2282	AN2282	gSELEX	Binding	High	-	PLoS One. 2016 Jul 13;11(7):e0159011.	27411092
AN2016	AmyR	AN2285	AN2285	gSELEX	Binding	High	-	PLoS One. 2016 Jul 13;11(7):e0159011.	27411092
AN2016	AmyR	AN2297	AN2297	gSELEX	Binding	High	-	PLoS One. 2016 Jul 13;11(7):e0159011.	27411092
AN2016	AmyR	AN2298	AosA	gSELEX	Binding	High	-	PLoS One. 2016 Jul 13;11(7):e0159011.	27411092
AN2016	AmyR	AN2306	AN2306	gSELEX	Binding	High	-	PLoS One. 2016 Jul 13;11(7):e0159011.	27411092
AN2016	AmyR	AN2311	AN2311	gSELEX	Binding	High	-	PLoS One. 2016 Jul 13;11(7):e0159011.	27411092
AN2016	AmyR	AN2312	AN2312	gSELEX	Binding	High	-	PLoS One. 2016 Jul 13;11(7):e0159011.	27411092
AN2016	AmyR	AN2315	AN2315	gSELEX	Binding	High	-	PLoS One. 2016 Jul 13;11(7):e0159011.	27411092
AN2016	AmyR	AN2319	AN2319	gSELEX	Binding	High	-	PLoS One. 2016 Jul 13;11(7):e0159011.	27411092
AN2016	AmyR	AN2327	CnxF	gSELEX	Binding	High	-	PLoS One. 2016 Jul 13;11(7):e0159011.	27411092
AN2016	AmyR	AN2330	LsdA	gSELEX	Binding	High	-	PLoS One. 2016 Jul 13;11(7):e0159011.	27411092
AN2016	AmyR	AN2332	AN2332	gSELEX	Binding	High	-	PLoS One. 2016 Jul 13;11(7):e0159011.	27411092
AN2016	AmyR	AN2336	AN2336	gSELEX	Binding	High	-	PLoS One. 2016 Jul 13;11(7):e0159011.	27411092
AN2016	AmyR	AN2354	AN2354	gSELEX	Binding	High	-	PLoS One. 2016 Jul 13;11(7):e0159011.	27411092
AN2016	AmyR	AN2367	AN2367	gSELEX	Binding	High	-	PLoS One. 2016 Jul 13;11(7):e0159011.	27411092
AN2016	AmyR	AN2368	AN2368	gSELEX	Binding	High	-	PLoS One. 2016 Jul 13;11(7):e0159011.	27411092
AN2016	AmyR	AN2373	FfkC	gSELEX	Binding	High	-	PLoS One. 2016 Jul 13;11(7):e0159011.	27411092
AN2016	AmyR	AN2386	AN2386	TFdown-RNAseq	TF perturbation	High	Not assigned	PLoS One. 2016 Jul 13;11(7):e0159011.	27411092
AN2016	AmyR	AN2390	AN2390	gSELEX	Binding	High	-	PLoS One. 2016 Jul 13;11(7):e0159011.	27411092
AN2016	AmyR	AN2393	AN2393	gSELEX	Binding	High	-	PLoS One. 2016 Jul 13;11(7):e0159011.	27411092
AN2016	AmyR	AN2394	AN2394	gSELEX	Binding	High	-	PLoS One. 2016 Jul 13;11(7):e0159011.	27411092
AN2016	AmyR	AN2396	AN2396	gSELEX	Binding	High	-	PLoS One. 2016 Jul 13;11(7):e0159011.	27411092
AN2016	AmyR	AN2399	AN2399	gSELEX	Binding	High	-	PLoS One. 2016 Jul 13;11(7):e0159011.	27411092
AN2016	AmyR	AN2404	AN2404	TFdown-RNAseq	TF perturbation	High	Not assigned	PLoS One. 2016 Jul 13;11(7):e0159011.	27411092
AN2016	AmyR	AN2415	AN2415	gSELEX	Binding	High	-	PLoS One. 2016 Jul 13;11(7):e0159011.	27411092
AN2016	AmyR	AN2418	HbrA	gSELEX	Binding	High	-	PLoS One. 2016 Jul 13;11(7):e0159011.	27411092
AN2016	AmyR	AN2430	AN2430	gSELEX	Binding	High	-	PLoS One. 2016 Jul 13;11(7):e0159011.	27411092
AN2016	AmyR	AN2441	UlaA	gSELEX	Binding	High	-	PLoS One. 2016 Jul 13;11(7):e0159011.	27411092
AN2016	AmyR	AN2455	AN2455	gSELEX	Binding	High	-	PLoS One. 2016 Jul 13;11(7):e0159011.	27411092
AN2016	AmyR	AN2463	LacF	gSELEX	Binding	High	-	PLoS One. 2016 Jul 13;11(7):e0159011.	27411092
AN2016	AmyR	AN2465	AN2465	gSELEX	Binding	High	-	PLoS One. 2016 Jul 13;11(7):e0159011.	27411092
AN2016	AmyR	AN2466	AN2466	gSELEX	Binding	High	-	PLoS One. 2016 Jul 13;11(7):e0159011.	27411092
AN2016	AmyR	AN2469	AN2469	gSELEX	Binding	High	-	PLoS One. 2016 Jul 13;11(7):e0159011.	27411092
AN2016	AmyR	AN2470	AN2470	gSELEX	Binding	High	-	PLoS One. 2016 Jul 13;11(7):e0159011.	27411092
AN2016	AmyR	AN2489	Ssn3	gSELEX	Binding	High	-	PLoS One. 2016 Jul 13;11(7):e0159011.	27411092
AN2016	AmyR	AN2500	AN2500	gSELEX	Binding	High	-	PLoS One. 2016 Jul 13;11(7):e0159011.	27411092
AN2016	AmyR	AN2501	AN2501	gSELEX	Binding	High	-	PLoS One. 2016 Jul 13;11(7):e0159011.	27411092
AN2016	AmyR	AN2502	AN2502	gSELEX	Binding	High	-	PLoS One. 2016 Jul 13;11(7):e0159011.	27411092
AN2016	AmyR	AN2503	AN2503	gSELEX	Binding	High	-	PLoS One. 2016 Jul 13;11(7):e0159011.	27411092
AN2016	AmyR	AN2511	Mad2	gSELEX	Binding	High	-	PLoS One. 2016 Jul 13;11(7):e0159011.	27411092
AN2016	AmyR	AN2515	AN2515	gSELEX	Binding	High	-	PLoS One. 2016 Jul 13;11(7):e0159011.	27411092
AN2016	AmyR	AN2526	AN2526	gSELEX	Binding	High	-	PLoS One. 2016 Jul 13;11(7):e0159011.	27411092
AN2016	AmyR	AN2527	AN2527	gSELEX	Binding	High	-	PLoS One. 2016 Jul 13;11(7):e0159011.	27411092
AN2016	AmyR	AN2530	Hsp30	TFdown-RNAseq	TF perturbation	High	Not assigned	PLoS One. 2016 Jul 13;11(7):e0159011.	27411092
AN2016	AmyR	AN2540	AN2540	gSELEX	Binding	High	-	PLoS One. 2016 Jul 13;11(7):e0159011.	27411092
AN2016	AmyR	AN2543	AN2543	gSELEX	Binding	High	-	PLoS One. 2016 Jul 13;11(7):e0159011.	27411092
AN2016	AmyR	AN2545	EasA	TFdown-RNAseq	TF perturbation	High	Not assigned	PLoS One. 2016 Jul 13;11(7):e0159011.	27411092
AN2016	AmyR	AN2550	AN2550	gSELEX	Binding	High	-	PLoS One. 2016 Jul 13;11(7):e0159011.	27411092
AN2016	AmyR	AN2556	AN2556	gSELEX	Binding	High	-	PLoS One. 2016 Jul 13;11(7):e0159011.	27411092
AN2016	AmyR	AN2559	AN2559	gSELEX	Binding	High	-	PLoS One. 2016 Jul 13;11(7):e0159011.	27411092
AN2016	AmyR	AN2562	AN2562	gSELEX	Binding	High	-	PLoS One. 2016 Jul 13;11(7):e0159011.	27411092
AN2016	AmyR	AN2569	PelB	gSELEX	Binding	High	-	PLoS One. 2016 Jul 13;11(7):e0159011.	27411092
AN2016	AmyR	AN2571	AN2571	gSELEX	Binding	High	-	PLoS One. 2016 Jul 13;11(7):e0159011.	27411092
AN2016	AmyR	AN2576	AN2576	gSELEX	Binding	High	-	PLoS One. 2016 Jul 13;11(7):e0159011.	27411092
AN2016	AmyR	AN2584	AN2584	gSELEX	Binding	High	-	PLoS One. 2016 Jul 13;11(7):e0159011.	27411092
AN2016	AmyR	AN2585	AN2585	TFdown-RNAseq	TF perturbation	High	Not assigned	PLoS One. 2016 Jul 13;11(7):e0159011.	27411092
AN2016	AmyR	AN2589	AN2589	gSELEX	Binding	High	-	PLoS One. 2016 Jul 13;11(7):e0159011.	27411092
AN2016	AmyR	AN2599	AN2599	gSELEX	Binding	High	-	PLoS One. 2016 Jul 13;11(7):e0159011.	27411092
AN2016	AmyR	AN2601	AN2601	gSELEX	Binding	High	-	PLoS One. 2016 Jul 13;11(7):e0159011.	27411092
AN2016	AmyR	AN2603	AN2603	gSELEX	Binding	High	-	PLoS One. 2016 Jul 13;11(7):e0159011.	27411092
AN2016	AmyR	AN2606	AN2606	gSELEX	Binding	High	-	PLoS One. 2016 Jul 13;11(7):e0159011.	27411092
AN2016	AmyR	AN2630	AN2630	gSELEX	Binding	High	-	PLoS One. 2016 Jul 13;11(7):e0159011.	27411092
AN2016	AmyR	AN2633	AN2633	gSELEX	Binding	High	-	PLoS One. 2016 Jul 13;11(7):e0159011.	27411092
AN2016	AmyR	AN2639	AN2639	gSELEX	Binding	High	-	PLoS One. 2016 Jul 13;11(7):e0159011.	27411092
AN2016	AmyR	AN2643	AN2643	gSELEX	Binding	High	-	PLoS One. 2016 Jul 13;11(7):e0159011.	27411092
AN2016	AmyR	AN2644	AN2644	gSELEX	Binding	High	-	PLoS One. 2016 Jul 13;11(7):e0159011.	27411092
AN2016	AmyR	AN2647	AN2647	gSELEX	Binding	High	-	PLoS One. 2016 Jul 13;11(7):e0159011.	27411092
AN2016	AmyR	AN2650	AN2650	gSELEX	Binding	High	-	PLoS One. 2016 Jul 13;11(7):e0159011.	27411092
AN2016	AmyR	AN2657	AN2657	gSELEX	Binding	High	-	PLoS One. 2016 Jul 13;11(7):e0159011.	27411092
AN2016	AmyR	AN2659	AN2659	gSELEX	Binding	High	-	PLoS One. 2016 Jul 13;11(7):e0159011.	27411092
AN2016	AmyR	AN2660	AN2660	gSELEX	Binding	High	-	PLoS One. 2016 Jul 13;11(7):e0159011.	27411092
AN2016	AmyR	AN2664	AN2664	gSELEX	Binding	High	-	PLoS One. 2016 Jul 13;11(7):e0159011.	27411092
AN2016	AmyR	AN2665	AN2665	gSELEX	Binding	High	-	PLoS One. 2016 Jul 13;11(7):e0159011.	27411092
AN2016	AmyR	AN2666	SdhA	gSELEX	Binding	High	-	PLoS One. 2016 Jul 13;11(7):e0159011.	27411092
AN2016	AmyR	AN2667	AN2667	gSELEX	Binding	High	-	PLoS One. 2016 Jul 13;11(7):e0159011.	27411092
AN2016	AmyR	AN2669	AN2669	TFdown-RNAseq	TF perturbation	High	Not assigned	PLoS One. 2016 Jul 13;11(7):e0159011.	27411092
AN2016	AmyR	AN2675	AN2675	gSELEX	Binding	High	-	PLoS One. 2016 Jul 13;11(7):e0159011.	27411092
AN2016	AmyR	AN2682	AN2682	gSELEX	Binding	High	-	PLoS One. 2016 Jul 13;11(7):e0159011.	27411092
AN2016	AmyR	AN2684	AN2684	gSELEX	Binding	High	-	PLoS One. 2016 Jul 13;11(7):e0159011.	27411092
AN2016	AmyR	AN2686	AN2686	gSELEX	Binding	High	-	PLoS One. 2016 Jul 13;11(7):e0159011.	27411092
AN2016	AmyR	AN2687	Rho4	gSELEX	Binding	High	-	PLoS One. 2016 Jul 13;11(7):e0159011.	27411092
AN2016	AmyR	AN2689	UlpA	gSELEX	Binding	High	-	PLoS One. 2016 Jul 13;11(7):e0159011.	27411092
AN2016	AmyR	AN2690	AN2690	gSELEX	Binding	High	-	PLoS One. 2016 Jul 13;11(7):e0159011.	27411092
AN2016	AmyR	AN2695	AN2695	gSELEX	Binding	High	-	PLoS One. 2016 Jul 13;11(7):e0159011.	27411092
AN2016	AmyR	AN2698	AN2698	gSELEX	Binding	High	-	PLoS One. 2016 Jul 13;11(7):e0159011.	27411092
AN2016	AmyR	AN2709	EglE	gSELEX	Binding	High	-	PLoS One. 2016 Jul 13;11(7):e0159011.	27411092
AN2016	AmyR	AN2710	AN2710	gSELEX	Binding	High	-	PLoS One. 2016 Jul 13;11(7):e0159011.	27411092
AN2016	AmyR	AN2716	AN2716	gSELEX	Binding	High	-	PLoS One. 2016 Jul 13;11(7):e0159011.	27411092
AN2016	AmyR	AN2728	AN2728	gSELEX	Binding	High	-	PLoS One. 2016 Jul 13;11(7):e0159011.	27411092
AN2016	AmyR	AN2729	AN2729	gSELEX	Binding	High	-	PLoS One. 2016 Jul 13;11(7):e0159011.	27411092
AN2016	AmyR	AN2732	AN2732	gSELEX	Binding	High	-	PLoS One. 2016 Jul 13;11(7):e0159011.	27411092
AN2016	AmyR	AN2736	AN2736	gSELEX	Binding	High	-	PLoS One. 2016 Jul 13;11(7):e0159011.	27411092
AN2016	AmyR	AN2739	AN2739	gSELEX	Binding	High	-	PLoS One. 2016 Jul 13;11(7):e0159011.	27411092
AN2016	AmyR	AN2742	GpgA	gSELEX	Binding	High	-	PLoS One. 2016 Jul 13;11(7):e0159011.	27411092
AN2016	AmyR	AN2745	NnaB	gSELEX	Binding	High	-	PLoS One. 2016 Jul 13;11(7):e0159011.	27411092
AN2016	AmyR	AN2746	AN2746	gSELEX	Binding	High	-	PLoS One. 2016 Jul 13;11(7):e0159011.	27411092
AN2016	AmyR	AN2749	AN2749	gSELEX	Binding	High	-	PLoS One. 2016 Jul 13;11(7):e0159011.	27411092
AN2016	AmyR	AN2759	AN2759	gSELEX	Binding	High	-	PLoS One. 2016 Jul 13;11(7):e0159011.	27411092
AN2016	AmyR	AN2762	AN2762	gSELEX	Binding	High	-	PLoS One. 2016 Jul 13;11(7):e0159011.	27411092
AN2016	AmyR	AN2763	AN2763	gSELEX	Binding	High	-	PLoS One. 2016 Jul 13;11(7):e0159011.	27411092
AN2016	AmyR	AN2764	AN2764	gSELEX	Binding	High	-	PLoS One. 2016 Jul 13;11(7):e0159011.	27411092
AN2016	AmyR	AN2766	AN2766	gSELEX	Binding	High	-	PLoS One. 2016 Jul 13;11(7):e0159011.	27411092
AN2016	AmyR	AN2773	Nup37	gSELEX	Binding	High	-	PLoS One. 2016 Jul 13;11(7):e0159011.	27411092
AN2016	AmyR	AN2777	AN2777	gSELEX	Binding	High	-	PLoS One. 2016 Jul 13;11(7):e0159011.	27411092
AN2016	AmyR	AN2784	AN2784	gSELEX	Binding	High	-	PLoS One. 2016 Jul 13;11(7):e0159011.	27411092
AN2016	AmyR	AN2786	AN2786	gSELEX	Binding	High	-	PLoS One. 2016 Jul 13;11(7):e0159011.	27411092
AN2016	AmyR	AN2789	AN2789	gSELEX	Binding	High	-	PLoS One. 2016 Jul 13;11(7):e0159011.	27411092
AN2016	AmyR	AN2793	Leu2B	gSELEX	Binding	High	-	PLoS One. 2016 Jul 13;11(7):e0159011.	27411092
AN2016	AmyR	AN2794	AN2794	gSELEX	Binding	High	-	PLoS One. 2016 Jul 13;11(7):e0159011.	27411092
AN2016	AmyR	AN2810	AN2810	gSELEX	Binding	High	-	PLoS One. 2016 Jul 13;11(7):e0159011.	27411092
AN2016	AmyR	AN2810	AN2810	TFdown-RNAseq	TF perturbation	High	Not assigned	PLoS One. 2016 Jul 13;11(7):e0159011.	27411092
AN2016	AmyR	AN2814	AN2814	gSELEX	Binding	High	-	PLoS One. 2016 Jul 13;11(7):e0159011.	27411092
AN2016	AmyR	AN2823	AN2823	gSELEX	Binding	High	-	PLoS One. 2016 Jul 13;11(7):e0159011.	27411092
AN2016	AmyR	AN2827	AN2827	gSELEX	Binding	High	-	PLoS One. 2016 Jul 13;11(7):e0159011.	27411092
AN2016	AmyR	AN2836	AN2836	gSELEX	Binding	High	-	PLoS One. 2016 Jul 13;11(7):e0159011.	27411092
AN2016	AmyR	AN2840	MctA	gSELEX	Binding	High	-	PLoS One. 2016 Jul 13;11(7):e0159011.	27411092
AN2016	AmyR	AN2844	AN2844	gSELEX	Binding	High	-	PLoS One. 2016 Jul 13;11(7):e0159011.	27411092
AN2016	AmyR	AN2846	GpxA	gSELEX	Binding	High	-	PLoS One. 2016 Jul 13;11(7):e0159011.	27411092
AN2016	AmyR	AN2850	AN2850	gSELEX	Binding	High	-	PLoS One. 2016 Jul 13;11(7):e0159011.	27411092
AN2016	AmyR	AN2851	AN2851	gSELEX	Binding	High	-	PLoS One. 2016 Jul 13;11(7):e0159011.	27411092
AN2016	AmyR	AN2855	PacC	gSELEX	Binding	High	-	PLoS One. 2016 Jul 13;11(7):e0159011.	27411092
AN2016	AmyR	AN2859	AN2859	gSELEX	Binding	High	-	PLoS One. 2016 Jul 13;11(7):e0159011.	27411092
AN2016	AmyR	AN2860	AN2860	gSELEX	Binding	High	-	PLoS One. 2016 Jul 13;11(7):e0159011.	27411092
AN2016	AmyR	AN2864	AN2864	gSELEX	Binding	High	-	PLoS One. 2016 Jul 13;11(7):e0159011.	27411092
AN2016	AmyR	AN2867	PgmB	gSELEX	Binding	High	-	PLoS One. 2016 Jul 13;11(7):e0159011.	27411092
AN2016	AmyR	AN2875	FbaA	gSELEX	Binding	High	-	PLoS One. 2016 Jul 13;11(7):e0159011.	27411092
AN2016	AmyR	AN2878	AN2878	gSELEX	Binding	High	-	PLoS One. 2016 Jul 13;11(7):e0159011.	27411092
AN2016	AmyR	AN2883	AN2883	gSELEX	Binding	High	-	PLoS One. 2016 Jul 13;11(7):e0159011.	27411092
AN2016	AmyR	AN2886	KatA	gSELEX	Binding	High	-	PLoS One. 2016 Jul 13;11(7):e0159011.	27411092
AN2016	AmyR	AN2889	AN2889	gSELEX	Binding	High	-	PLoS One. 2016 Jul 13;11(7):e0159011.	27411092
AN2016	AmyR	AN2894	AN2894	TFdown-RNAseq	TF perturbation	High	Not assigned	PLoS One. 2016 Jul 13;11(7):e0159011.	27411092
AN2016	AmyR	AN2896	AN2896	gSELEX	Binding	High	-	PLoS One. 2016 Jul 13;11(7):e0159011.	27411092
AN2016	AmyR	AN2897	AN2897	gSELEX	Binding	High	-	PLoS One. 2016 Jul 13;11(7):e0159011.	27411092
AN2016	AmyR	AN2907	AN2907	gSELEX	Binding	High	-	PLoS One. 2016 Jul 13;11(7):e0159011.	27411092
AN2016	AmyR	AN2911	AtfA	gSELEX	Binding	High	-	PLoS One. 2016 Jul 13;11(7):e0159011.	27411092
AN2016	AmyR	AN2914	AN2914	gSELEX	Binding	High	-	PLoS One. 2016 Jul 13;11(7):e0159011.	27411092
AN2016	AmyR	AN2916	AN2916	gSELEX	Binding	High	-	PLoS One. 2016 Jul 13;11(7):e0159011.	27411092
AN2016	AmyR	AN2919	SltA	gSELEX	Binding	High	-	PLoS One. 2016 Jul 13;11(7):e0159011.	27411092
AN2016	AmyR	AN2920	AN2920	gSELEX	Binding	High	-	PLoS One. 2016 Jul 13;11(7):e0159011.	27411092
AN2016	AmyR	AN2922	AN2922	TFdown-RNAseq	TF perturbation	High	Not assigned	PLoS One. 2016 Jul 13;11(7):e0159011.	27411092
AN2016	AmyR	AN2923	AN2923	TFdown-RNAseq	TF perturbation	High	Not assigned	PLoS One. 2016 Jul 13;11(7):e0159011.	27411092
AN2016	AmyR	AN2936	AN2936	gSELEX	Binding	High	-	PLoS One. 2016 Jul 13;11(7):e0159011.	27411092
AN2016	AmyR	AN2939	AN2939	gSELEX	Binding	High	-	PLoS One. 2016 Jul 13;11(7):e0159011.	27411092
AN2016	AmyR	AN2953	AN2953	gSELEX	Binding	High	-	PLoS One. 2016 Jul 13;11(7):e0159011.	27411092
AN2016	AmyR	AN2956	AN2956	gSELEX	Binding	High	-	PLoS One. 2016 Jul 13;11(7):e0159011.	27411092
AN2016	AmyR	AN2969	AN2969	gSELEX	Binding	High	-	PLoS One. 2016 Jul 13;11(7):e0159011.	27411092
AN2016	AmyR	AN2975	AN2975	gSELEX	Binding	High	-	PLoS One. 2016 Jul 13;11(7):e0159011.	27411092
AN2016	AmyR	AN2981	GsdA	gSELEX	Binding	High	-	PLoS One. 2016 Jul 13;11(7):e0159011.	27411092
AN2016	AmyR	AN2983	Msb1	gSELEX	Binding	High	-	PLoS One. 2016 Jul 13;11(7):e0159011.	27411092
AN2016	AmyR	AN2996	Mbf1	gSELEX	Binding	High	-	PLoS One. 2016 Jul 13;11(7):e0159011.	27411092
AN2016	AmyR	AN2999	IdpA	gSELEX	Binding	High	-	PLoS One. 2016 Jul 13;11(7):e0159011.	27411092
AN2016	AmyR	AN3009	AN3009	gSELEX	Binding	High	-	PLoS One. 2016 Jul 13;11(7):e0159011.	27411092
AN2016	AmyR	AN3010	AN3010	gSELEX	Binding	High	-	PLoS One. 2016 Jul 13;11(7):e0159011.	27411092
AN2016	AmyR	AN3011	AN3011	gSELEX	Binding	High	-	PLoS One. 2016 Jul 13;11(7):e0159011.	27411092
AN2016	AmyR	AN3012	KapL	gSELEX	Binding	High	-	PLoS One. 2016 Jul 13;11(7):e0159011.	27411092
AN2016	AmyR	AN3024	AN3024	gSELEX	Binding	High	-	PLoS One. 2016 Jul 13;11(7):e0159011.	27411092
AN2016	AmyR	AN3026	CopA	gSELEX	Binding	High	-	PLoS One. 2016 Jul 13;11(7):e0159011.	27411092
AN2016	AmyR	AN3037	AN3037	gSELEX	Binding	High	-	PLoS One. 2016 Jul 13;11(7):e0159011.	27411092
AN2016	AmyR	AN3038	AN3038	gSELEX	Binding	High	-	PLoS One. 2016 Jul 13;11(7):e0159011.	27411092
AN2016	AmyR	AN3045	AN3045	gSELEX	Binding	High	-	PLoS One. 2016 Jul 13;11(7):e0159011.	27411092
AN2016	AmyR	AN3054	AN3054	gSELEX	Binding	High	-	PLoS One. 2016 Jul 13;11(7):e0159011.	27411092
AN2016	AmyR	AN3058	AN3058	gSELEX	Binding	High	-	PLoS One. 2016 Jul 13;11(7):e0159011.	27411092
AN2016	AmyR	AN3060	AN3060	gSELEX	Binding	High	-	PLoS One. 2016 Jul 13;11(7):e0159011.	27411092
AN2016	AmyR	AN3062	PcpA	gSELEX	Binding	High	-	PLoS One. 2016 Jul 13;11(7):e0159011.	27411092
AN2016	AmyR	AN3063	AN3063	gSELEX	Binding	High	-	PLoS One. 2016 Jul 13;11(7):e0159011.	27411092
AN2016	AmyR	AN3067	AN3067	gSELEX	Binding	High	-	PLoS One. 2016 Jul 13;11(7):e0159011.	27411092
AN2016	AmyR	AN3076	AN3076	gSELEX	Binding	High	-	PLoS One. 2016 Jul 13;11(7):e0159011.	27411092
AN2016	AmyR	AN3079	CetA	gSELEX	Binding	High	-	PLoS One. 2016 Jul 13;11(7):e0159011.	27411092
AN2016	AmyR	AN3088	AN3088	gSELEX	Binding	High	-	PLoS One. 2016 Jul 13;11(7):e0159011.	27411092
AN2016	AmyR	AN3089	AN3089	gSELEX	Binding	High	-	PLoS One. 2016 Jul 13;11(7):e0159011.	27411092
AN2016	AmyR	AN3092	AN3092	gSELEX	Binding	High	-	PLoS One. 2016 Jul 13;11(7):e0159011.	27411092
AN2016	AmyR	AN3098	NsfA	gSELEX	Binding	High	-	PLoS One. 2016 Jul 13;11(7):e0159011.	27411092
AN2016	AmyR	AN3100	AN3100	gSELEX	Binding	High	-	PLoS One. 2016 Jul 13;11(7):e0159011.	27411092
AN2016	AmyR	AN3101	PhkB	gSELEX	Binding	High	-	PLoS One. 2016 Jul 13;11(7):e0159011.	27411092
AN2016	AmyR	AN3103	AN3103	gSELEX	Binding	High	-	PLoS One. 2016 Jul 13;11(7):e0159011.	27411092
AN2016	AmyR	AN3117	AN3117	TFdown-RNAseq	TF perturbation	High	Not assigned	PLoS One. 2016 Jul 13;11(7):e0159011.	27411092
AN2016	AmyR	AN3124	AN3124	gSELEX	Binding	High	-	PLoS One. 2016 Jul 13;11(7):e0159011.	27411092
AN2016	AmyR	AN3124	AN3124	gSELEX	Binding	High	-	PLoS One. 2016 Jul 13;11(7):e0159011.	27411092
AN2016	AmyR	AN3125	AN3125	gSELEX	Binding	High	-	PLoS One. 2016 Jul 13;11(7):e0159011.	27411092
AN2016	AmyR	AN3131	AN3131	gSELEX	Binding	High	-	PLoS One. 2016 Jul 13;11(7):e0159011.	27411092
AN2016	AmyR	AN3132	AN3132	gSELEX	Binding	High	-	PLoS One. 2016 Jul 13;11(7):e0159011.	27411092
AN2016	AmyR	AN3134	AN3134	gSELEX	Binding	High	-	PLoS One. 2016 Jul 13;11(7):e0159011.	27411092
AN2016	AmyR	AN3144	Vps19	gSELEX	Binding	High	-	PLoS One. 2016 Jul 13;11(7):e0159011.	27411092
AN2016	AmyR	AN3152	NsdD	gSELEX	Binding	High	-	PLoS One. 2016 Jul 13;11(7):e0159011.	27411092
AN2016	AmyR	AN3153	AN3153	gSELEX	Binding	High	-	PLoS One. 2016 Jul 13;11(7):e0159011.	27411092
AN2016	AmyR	AN3159	AN3159	gSELEX	Binding	High	-	PLoS One. 2016 Jul 13;11(7):e0159011.	27411092
AN2016	AmyR	AN3161	AN3161	TFdown-RNAseq	TF perturbation	High	Not assigned	PLoS One. 2016 Jul 13;11(7):e0159011.	27411092
AN2016	AmyR	AN3164	AN3164	gSELEX	Binding	High	-	PLoS One. 2016 Jul 13;11(7):e0159011.	27411092
AN2016	AmyR	AN3169	Prs3	gSELEX	Binding	High	-	PLoS One. 2016 Jul 13;11(7):e0159011.	27411092
AN2016	AmyR	AN3172	AN3172	gSELEX	Binding	High	-	PLoS One. 2016 Jul 13;11(7):e0159011.	27411092
AN2016	AmyR	AN3176	Spb4	gSELEX	Binding	High	-	PLoS One. 2016 Jul 13;11(7):e0159011.	27411092
AN2016	AmyR	AN3177	AN3177	gSELEX	Binding	High	-	PLoS One. 2016 Jul 13;11(7):e0159011.	27411092
AN2016	AmyR	AN3181	AN3181	gSELEX	Binding	High	-	PLoS One. 2016 Jul 13;11(7):e0159011.	27411092
AN2016	AmyR	AN3182	AN3182	gSELEX	Binding	High	-	PLoS One. 2016 Jul 13;11(7):e0159011.	27411092
AN2016	AmyR	AN3185	Arp11	gSELEX	Binding	High	-	PLoS One. 2016 Jul 13;11(7):e0159011.	27411092
AN2016	AmyR	AN3186	AN3186	gSELEX	Binding	High	-	PLoS One. 2016 Jul 13;11(7):e0159011.	27411092
AN2016	AmyR	AN3188	AN3188	gSELEX	Binding	High	-	PLoS One. 2016 Jul 13;11(7):e0159011.	27411092
AN2016	AmyR	AN3193	AN3193	gSELEX	Binding	High	-	PLoS One. 2016 Jul 13;11(7):e0159011.	27411092
AN2016	AmyR	AN3195	AN3195	gSELEX	Binding	High	-	PLoS One. 2016 Jul 13;11(7):e0159011.	27411092
AN2016	AmyR	AN3196	UrhA	gSELEX	Binding	High	-	PLoS One. 2016 Jul 13;11(7):e0159011.	27411092
AN2016	AmyR	AN3196	UrhA	TFdown-RNAseq	TF perturbation	High	Not assigned	PLoS One. 2016 Jul 13;11(7):e0159011.	27411092
AN2016	AmyR	AN3199	LacpA	gSELEX	Binding	High	-	PLoS One. 2016 Jul 13;11(7):e0159011.	27411092
AN2016	AmyR	AN3201	LacD;BgaD	gSELEX	Binding	High	-	PLoS One. 2016 Jul 13;11(7):e0159011.	27411092
AN2016	AmyR	AN3203	AN3203	gSELEX	Binding	High	-	PLoS One. 2016 Jul 13;11(7):e0159011.	27411092
AN2016	AmyR	AN3206	AN3206	TFdown-RNAseq	TF perturbation	High	Not assigned	PLoS One. 2016 Jul 13;11(7):e0159011.	27411092
AN2016	AmyR	AN3209	AN3209	gSELEX	Binding	High	-	PLoS One. 2016 Jul 13;11(7):e0159011.	27411092
AN2016	AmyR	AN3210	AN3210	gSELEX	Binding	High	-	PLoS One. 2016 Jul 13;11(7):e0159011.	27411092
AN2016	AmyR	AN3213	BnfA	gSELEX	Binding	High	-	PLoS One. 2016 Jul 13;11(7):e0159011.	27411092
AN2016	AmyR	AN3220	AN3220	gSELEX	Binding	High	-	PLoS One. 2016 Jul 13;11(7):e0159011.	27411092
AN2016	AmyR	AN3225	CYP631B1	gSELEX	Binding	High	-	PLoS One. 2016 Jul 13;11(7):e0159011.	27411092
AN2016	AmyR	AN3226	PkfC	gSELEX	Binding	High	-	PLoS One. 2016 Jul 13;11(7):e0159011.	27411092
AN2016	AmyR	AN3228	PkfE	gSELEX	Binding	High	-	PLoS One. 2016 Jul 13;11(7):e0159011.	27411092
AN2016	AmyR	AN3229	PkfF	gSELEX	Binding	High	-	PLoS One. 2016 Jul 13;11(7):e0159011.	27411092
AN2016	AmyR	AN3230	PkfA	gSELEX	Binding	High	-	PLoS One. 2016 Jul 13;11(7):e0159011.	27411092
AN2016	AmyR	AN3234	AN3234	gSELEX	Binding	High	-	PLoS One. 2016 Jul 13;11(7):e0159011.	27411092
AN2016	AmyR	AN3235	AN3235	gSELEX	Binding	High	-	PLoS One. 2016 Jul 13;11(7):e0159011.	27411092
AN2016	AmyR	AN3252	AN3252	gSELEX	Binding	High	-	PLoS One. 2016 Jul 13;11(7):e0159011.	27411092
AN2016	AmyR	AN3261	AN3261	gSELEX	Binding	High	-	PLoS One. 2016 Jul 13;11(7):e0159011.	27411092
AN2016	AmyR	AN3263	AN3263	gSELEX	Binding	High	-	PLoS One. 2016 Jul 13;11(7):e0159011.	27411092
AN2016	AmyR	AN3264	XtrB	gSELEX	Binding	High	-	PLoS One. 2016 Jul 13;11(7):e0159011.	27411092
AN2016	AmyR	AN3265	ApyA	gSELEX	Binding	High	-	PLoS One. 2016 Jul 13;11(7):e0159011.	27411092
AN2016	AmyR	AN3285	AN3285	gSELEX	Binding	High	-	PLoS One. 2016 Jul 13;11(7):e0159011.	27411092
AN2016	AmyR	AN3300	AN3300	gSELEX	Binding	High	-	PLoS One. 2016 Jul 13;11(7):e0159011.	27411092
AN2016	AmyR	AN3307	AgsB	gSELEX	Binding	High	-	PLoS One. 2016 Jul 13;11(7):e0159011.	27411092
AN2016	AmyR	AN3312	AN3312	gSELEX	Binding	High	-	PLoS One. 2016 Jul 13;11(7):e0159011.	27411092
AN2016	AmyR	AN3313	AN3313	gSELEX	Binding	High	-	PLoS One. 2016 Jul 13;11(7):e0159011.	27411092
AN2016	AmyR	AN3318	AN3318	gSELEX	Binding	High	-	PLoS One. 2016 Jul 13;11(7):e0159011.	27411092
AN2016	AmyR	AN3321	AN3321	gSELEX	Binding	High	-	PLoS One. 2016 Jul 13;11(7):e0159011.	27411092
AN2016	AmyR	AN3333	AN3333	gSELEX	Binding	High	-	PLoS One. 2016 Jul 13;11(7):e0159011.	27411092
AN2016	AmyR	AN3338	AN3338	gSELEX	Binding	High	-	PLoS One. 2016 Jul 13;11(7):e0159011.	27411092
AN2016	AmyR	AN3339	AN3339	gSELEX	Binding	High	-	PLoS One. 2016 Jul 13;11(7):e0159011.	27411092
AN2016	AmyR	AN3354	AN3354	gSELEX	Binding	High	-	PLoS One. 2016 Jul 13;11(7):e0159011.	27411092
AN2016	AmyR	AN3355	AN3355	gSELEX	Binding	High	-	PLoS One. 2016 Jul 13;11(7):e0159011.	27411092
AN2016	AmyR	AN3357	AN3357	gSELEX	Binding	High	-	PLoS One. 2016 Jul 13;11(7):e0159011.	27411092
AN2016	AmyR	AN3359	AN3359	gSELEX	Binding	High	-	PLoS One. 2016 Jul 13;11(7):e0159011.	27411092
AN2016	AmyR	AN3369	ClrB	gSELEX	Binding	High	-	PLoS One. 2016 Jul 13;11(7):e0159011.	27411092
AN2016	AmyR	AN3374	AN3374	gSELEX	Binding	High	-	PLoS One. 2016 Jul 13;11(7):e0159011.	27411092
AN2016	AmyR	AN3382	SalA	gSELEX	Binding	High	-	PLoS One. 2016 Jul 13;11(7):e0159011.	27411092
AN2016	AmyR	AN3386	AN3386	gSELEX	Binding	High	-	PLoS One. 2016 Jul 13;11(7):e0159011.	27411092
AN2016	AmyR	AN3388	AmyF	gSELEX	Binding	High	-	PLoS One. 2016 Jul 13;11(7):e0159011.	27411092
AN2016	AmyR	AN3388	AmyF	TFdown-PCR	TF perturbation	Low	Positive	Biosci Biotechnol Biochem. 2006 Oct;70(10):2363-70.	17031028
AN2016	AmyR	AN3388	AmyF	TFdown-RNAseq	TF perturbation	High	Not assigned	PLoS One. 2016 Jul 13;11(7):e0159011.	27411092
AN2016	AmyR	AN3396	MicA	gSELEX	Binding	High	-	PLoS One. 2016 Jul 13;11(7):e0159011.	27411092
AN2016	AmyR	AN3402	AmyB	gSELEX	Binding	High	-	PLoS One. 2016 Jul 13;11(7):e0159011.	27411092
AN2016	AmyR	AN3402	AmyB	High-throughput screening of DNA library on beads	Binding	High	-	J Biosci Bioeng. 2010 Jun;109(6):519-25.	20471587
AN2016	AmyR	AN3402	AmyB	TFdown-PCR	TF perturbation	Low	Positive	Biosci Biotechnol Biochem. 2006 Oct;70(10):2363-70.	17031028
AN2016	AmyR	AN3402	AmyB	TFdown-RNAseq	TF perturbation	High	Not assigned	PLoS One. 2016 Jul 13;11(7):e0159011.	27411092
AN2016	AmyR	AN3412	AN3412	gSELEX	Binding	High	-	PLoS One. 2016 Jul 13;11(7):e0159011.	27411092
AN2016	AmyR	AN3413	AN3413	gSELEX	Binding	High	-	PLoS One. 2016 Jul 13;11(7):e0159011.	27411092
AN2016	AmyR	AN3414	AN3414	gSELEX	Binding	High	-	PLoS One. 2016 Jul 13;11(7):e0159011.	27411092
AN2016	AmyR	AN3417	SgdD	gSELEX	Binding	High	-	PLoS One. 2016 Jul 13;11(7):e0159011.	27411092
AN2016	AmyR	AN3421	AN3421	gSELEX	Binding	High	-	PLoS One. 2016 Jul 13;11(7):e0159011.	27411092
AN2016	AmyR	AN3422	Ste7	gSELEX	Binding	High	-	PLoS One. 2016 Jul 13;11(7):e0159011.	27411092
AN2016	AmyR	AN3423	AN3423	gSELEX	Binding	High	-	PLoS One. 2016 Jul 13;11(7):e0159011.	27411092
AN2016	AmyR	AN3446	AN3446	gSELEX	Binding	High	-	PLoS One. 2016 Jul 13;11(7):e0159011.	27411092
AN2016	AmyR	AN3448	AN3448	gSELEX	Binding	High	-	PLoS One. 2016 Jul 13;11(7):e0159011.	27411092
AN2016	AmyR	AN3449	AN3449	gSELEX	Binding	High	-	PLoS One. 2016 Jul 13;11(7):e0159011.	27411092
AN2016	AmyR	AN3450	Cdc7	gSELEX	Binding	High	-	PLoS One. 2016 Jul 13;11(7):e0159011.	27411092
AN2016	AmyR	AN3451	AN3451	gSELEX	Binding	High	-	PLoS One. 2016 Jul 13;11(7):e0159011.	27411092
AN2016	AmyR	AN3452	AN3452	gSELEX	Binding	High	-	PLoS One. 2016 Jul 13;11(7):e0159011.	27411092
AN2016	AmyR	AN3459	AN3459	gSELEX	Binding	High	-	PLoS One. 2016 Jul 13;11(7):e0159011.	27411092
AN2016	AmyR	AN3459	AN3459	gSELEX	Binding	High	-	PLoS One. 2016 Jul 13;11(7):e0159011.	27411092
AN2016	AmyR	AN3462	AN3462	gSELEX	Binding	High	-	PLoS One. 2016 Jul 13;11(7):e0159011.	27411092
AN2016	AmyR	AN3463	AN3463	gSELEX	Binding	High	-	PLoS One. 2016 Jul 13;11(7):e0159011.	27411092
AN2016	AmyR	AN3493	AN3493	gSELEX	Binding	High	-	PLoS One. 2016 Jul 13;11(7):e0159011.	27411092
AN2016	AmyR	AN3498	AN3498	gSELEX	Binding	High	-	PLoS One. 2016 Jul 13;11(7):e0159011.	27411092
AN2016	AmyR	AN3499	AN3499	gSELEX	Binding	High	-	PLoS One. 2016 Jul 13;11(7):e0159011.	27411092
AN2016	AmyR	AN3500	AN3500	gSELEX	Binding	High	-	PLoS One. 2016 Jul 13;11(7):e0159011.	27411092
AN2016	AmyR	AN3503	AN3503	gSELEX	Binding	High	-	PLoS One. 2016 Jul 13;11(7):e0159011.	27411092
AN2016	AmyR	AN3504	AN3504	gSELEX	Binding	High	-	PLoS One. 2016 Jul 13;11(7):e0159011.	27411092
AN2016	AmyR	AN3505	AN3505	gSELEX	Binding	High	-	PLoS One. 2016 Jul 13;11(7):e0159011.	27411092
AN2016	AmyR	AN3515	AN3515	gSELEX	Binding	High	-	PLoS One. 2016 Jul 13;11(7):e0159011.	27411092
AN2016	AmyR	AN3515	AN3515	TFdown-RNAseq	TF perturbation	High	Not assigned	PLoS One. 2016 Jul 13;11(7):e0159011.	27411092
AN2016	AmyR	AN3518	AN3518	gSELEX	Binding	High	-	PLoS One. 2016 Jul 13;11(7):e0159011.	27411092
AN2016	AmyR	AN3520	AN3520	TFdown-RNAseq	TF perturbation	High	Not assigned	PLoS One. 2016 Jul 13;11(7):e0159011.	27411092
AN2016	AmyR	AN3523	AN3523	gSELEX	Binding	High	-	PLoS One. 2016 Jul 13;11(7):e0159011.	27411092
AN2016	AmyR	AN3530	AN3530	TFdown-RNAseq	TF perturbation	High	Not assigned	PLoS One. 2016 Jul 13;11(7):e0159011.	27411092
AN2016	AmyR	AN3538	AN3538	gSELEX	Binding	High	-	PLoS One. 2016 Jul 13;11(7):e0159011.	27411092
AN2016	AmyR	AN3555	AN3555	TFdown-RNAseq	TF perturbation	High	Not assigned	PLoS One. 2016 Jul 13;11(7):e0159011.	27411092
AN2016	AmyR	AN3559	AN3559	gSELEX	Binding	High	-	PLoS One. 2016 Jul 13;11(7):e0159011.	27411092
AN2016	AmyR	AN3566	Mns1C	TFdown-RNAseq	TF perturbation	High	Not assigned	PLoS One. 2016 Jul 13;11(7):e0159011.	27411092
AN2016	AmyR	AN3581	TrxR	gSELEX	Binding	High	-	PLoS One. 2016 Jul 13;11(7):e0159011.	27411092
AN2016	AmyR	AN3587	CreB	gSELEX	Binding	High	-	PLoS One. 2016 Jul 13;11(7):e0159011.	27411092
AN2016	AmyR	AN3592	ClxA	TFdown-RNAseq	TF perturbation	High	Not assigned	PLoS One. 2016 Jul 13;11(7):e0159011.	27411092
AN2016	AmyR	AN3608	AtrC	gSELEX	Binding	High	-	PLoS One. 2016 Jul 13;11(7):e0159011.	27411092
AN2016	AmyR	AN3619	SldI	gSELEX	Binding	High	-	PLoS One. 2016 Jul 13;11(7):e0159011.	27411092
AN2016	AmyR	AN3619	SldI	gSELEX	Binding	High	-	PLoS One. 2016 Jul 13;11(7):e0159011.	27411092
AN2016	AmyR	AN3626	AN3626	gSELEX	Binding	High	-	PLoS One. 2016 Jul 13;11(7):e0159011.	27411092
AN2016	AmyR	AN3627	AN3627	TFdown-RNAseq	TF perturbation	High	Not assigned	PLoS One. 2016 Jul 13;11(7):e0159011.	27411092
AN2016	AmyR	AN3629	AN3629	gSELEX	Binding	High	-	PLoS One. 2016 Jul 13;11(7):e0159011.	27411092
AN2016	AmyR	AN3631	AN3631	gSELEX	Binding	High	-	PLoS One. 2016 Jul 13;11(7):e0159011.	27411092
AN2016	AmyR	AN3632	AN3632	gSELEX	Binding	High	-	PLoS One. 2016 Jul 13;11(7):e0159011.	27411092
AN2016	AmyR	AN3633	AN3633	gSELEX	Binding	High	-	PLoS One. 2016 Jul 13;11(7):e0159011.	27411092
AN2016	AmyR	AN3635	AN3635	gSELEX	Binding	High	-	PLoS One. 2016 Jul 13;11(7):e0159011.	27411092
AN2016	AmyR	AN3643	AN3643	gSELEX	Binding	High	-	PLoS One. 2016 Jul 13;11(7):e0159011.	27411092
AN2016	AmyR	AN3645	AN3645	gSELEX	Binding	High	-	PLoS One. 2016 Jul 13;11(7):e0159011.	27411092
AN2016	AmyR	AN3646	AN3646	gSELEX	Binding	High	-	PLoS One. 2016 Jul 13;11(7):e0159011.	27411092
AN2016	AmyR	AN3649	AN3649	gSELEX	Binding	High	-	PLoS One. 2016 Jul 13;11(7):e0159011.	27411092
AN2016	AmyR	AN3669	AN3669	gSELEX	Binding	High	-	PLoS One. 2016 Jul 13;11(7):e0159011.	27411092
AN2016	AmyR	AN3670	AN3670	gSELEX	Binding	High	-	PLoS One. 2016 Jul 13;11(7):e0159011.	27411092
AN2016	AmyR	AN3672	AN3672	gSELEX	Binding	High	-	PLoS One. 2016 Jul 13;11(7):e0159011.	27411092
AN2016	AmyR	AN3677	AN3677	gSELEX	Binding	High	-	PLoS One. 2016 Jul 13;11(7):e0159011.	27411092
AN2016	AmyR	AN3679	AN3679	TFdown-RNAseq	TF perturbation	High	Not assigned	PLoS One. 2016 Jul 13;11(7):e0159011.	27411092
AN2016	AmyR	AN3681	AN3681	gSELEX	Binding	High	-	PLoS One. 2016 Jul 13;11(7):e0159011.	27411092
AN2016	AmyR	AN3687	AN3687	gSELEX	Binding	High	-	PLoS One. 2016 Jul 13;11(7):e0159011.	27411092
AN2016	AmyR	AN3690	AN3690	gSELEX	Binding	High	-	PLoS One. 2016 Jul 13;11(7):e0159011.	27411092
AN2016	AmyR	AN3701	AN3701	gSELEX	Binding	High	-	PLoS One. 2016 Jul 13;11(7):e0159011.	27411092
AN2016	AmyR	AN3702	AN3702	gSELEX	Binding	High	-	PLoS One. 2016 Jul 13;11(7):e0159011.	27411092
AN2016	AmyR	AN3703	AN3703	TFdown-RNAseq	TF perturbation	High	Not assigned	PLoS One. 2016 Jul 13;11(7):e0159011.	27411092
AN2016	AmyR	AN3707	AN3707	gSELEX	Binding	High	-	PLoS One. 2016 Jul 13;11(7):e0159011.	27411092
AN2016	AmyR	AN3720	AN3720	gSELEX	Binding	High	-	PLoS One. 2016 Jul 13;11(7):e0159011.	27411092
AN2016	AmyR	AN3724	AN3724	gSELEX	Binding	High	-	PLoS One. 2016 Jul 13;11(7):e0159011.	27411092
AN2016	AmyR	AN3725	Awh11	TFdown-RNAseq	TF perturbation	High	Not assigned	PLoS One. 2016 Jul 13;11(7):e0159011.	27411092
AN2016	AmyR	AN3732	AN3732	gSELEX	Binding	High	-	PLoS One. 2016 Jul 13;11(7):e0159011.	27411092
AN2016	AmyR	AN3734	AN3734	gSELEX	Binding	High	-	PLoS One. 2016 Jul 13;11(7):e0159011.	27411092
AN2016	AmyR	AN3737	AN3737	gSELEX	Binding	High	-	PLoS One. 2016 Jul 13;11(7):e0159011.	27411092
AN2016	AmyR	AN3740	AN3740	gSELEX	Binding	High	-	PLoS One. 2016 Jul 13;11(7):e0159011.	27411092
AN2016	AmyR	AN3741	AlcB	gSELEX	Binding	High	-	PLoS One. 2016 Jul 13;11(7):e0159011.	27411092
AN2016	AmyR	AN3742	AN3742	gSELEX	Binding	High	-	PLoS One. 2016 Jul 13;11(7):e0159011.	27411092
AN2016	AmyR	AN3756	AN3756	gSELEX	Binding	High	-	PLoS One. 2016 Jul 13;11(7):e0159011.	27411092
AN2016	AmyR	AN3761	AN3761	gSELEX	Binding	High	-	PLoS One. 2016 Jul 13;11(7):e0159011.	27411092
AN2016	AmyR	AN3763	AN3763	gSELEX	Binding	High	-	PLoS One. 2016 Jul 13;11(7):e0159011.	27411092
AN2016	AmyR	AN3765	GprC	gSELEX	Binding	High	-	PLoS One. 2016 Jul 13;11(7):e0159011.	27411092
AN2016	AmyR	AN3769	AN3769	gSELEX	Binding	High	-	PLoS One. 2016 Jul 13;11(7):e0159011.	27411092
AN2016	AmyR	AN3776	AN3776	gSELEX	Binding	High	-	PLoS One. 2016 Jul 13;11(7):e0159011.	27411092
AN2016	AmyR	AN3781	AN3781	TFdown-RNAseq	TF perturbation	High	Not assigned	PLoS One. 2016 Jul 13;11(7):e0159011.	27411092
AN2016	AmyR	AN3791	AN3791	gSELEX	Binding	High	-	PLoS One. 2016 Jul 13;11(7):e0159011.	27411092
AN2016	AmyR	AN3797	AN3797	gSELEX	Binding	High	-	PLoS One. 2016 Jul 13;11(7):e0159011.	27411092
AN2016	AmyR	AN3836	AN3836	gSELEX	Binding	High	-	PLoS One. 2016 Jul 13;11(7):e0159011.	27411092
AN2016	AmyR	AN3837	AN3837	gSELEX	Binding	High	-	PLoS One. 2016 Jul 13;11(7):e0159011.	27411092
AN2016	AmyR	AN3840	AN3840	gSELEX	Binding	High	-	PLoS One. 2016 Jul 13;11(7):e0159011.	27411092
AN2016	AmyR	AN3843	AN3843	gSELEX	Binding	High	-	PLoS One. 2016 Jul 13;11(7):e0159011.	27411092
AN2016	AmyR	AN3844	AN3844	gSELEX	Binding	High	-	PLoS One. 2016 Jul 13;11(7):e0159011.	27411092
AN2016	AmyR	AN3851	AN3851	gSELEX	Binding	High	-	PLoS One. 2016 Jul 13;11(7):e0159011.	27411092
AN2016	AmyR	AN3854	AN3854	gSELEX	Binding	High	-	PLoS One. 2016 Jul 13;11(7):e0159011.	27411092
AN2016	AmyR	AN3855	AN3855	gSELEX	Binding	High	-	PLoS One. 2016 Jul 13;11(7):e0159011.	27411092
AN2016	AmyR	AN3863	AN3863	gSELEX	Binding	High	-	PLoS One. 2016 Jul 13;11(7):e0159011.	27411092
AN2016	AmyR	AN3864	NxtA	gSELEX	Binding	High	-	PLoS One. 2016 Jul 13;11(7):e0159011.	27411092
AN2016	AmyR	AN3872	AN3872	gSELEX	Binding	High	-	PLoS One. 2016 Jul 13;11(7):e0159011.	27411092
AN2016	AmyR	AN3882	AN3882	TFdown-RNAseq	TF perturbation	High	Not assigned	PLoS One. 2016 Jul 13;11(7):e0159011.	27411092
AN2016	AmyR	AN3889	AN3889	gSELEX	Binding	High	-	PLoS One. 2016 Jul 13;11(7):e0159011.	27411092
AN2016	AmyR	AN3897	AN3897	gSELEX	Binding	High	-	PLoS One. 2016 Jul 13;11(7):e0159011.	27411092
AN2016	AmyR	AN3901	AN3901	gSELEX	Binding	High	-	PLoS One. 2016 Jul 13;11(7):e0159011.	27411092
AN2016	AmyR	AN3909	AN3909	gSELEX	Binding	High	-	PLoS One. 2016 Jul 13;11(7):e0159011.	27411092
AN2016	AmyR	AN3913	CyaA	gSELEX	Binding	High	-	PLoS One. 2016 Jul 13;11(7):e0159011.	27411092
AN2016	AmyR	AN3921	AN3921	gSELEX	Binding	High	-	PLoS One. 2016 Jul 13;11(7):e0159011.	27411092
AN2016	AmyR	AN3922	AN3922	gSELEX	Binding	High	-	PLoS One. 2016 Jul 13;11(7):e0159011.	27411092
AN2016	AmyR	AN3927	AN3927	gSELEX	Binding	High	-	PLoS One. 2016 Jul 13;11(7):e0159011.	27411092
AN2016	AmyR	AN3928	ThiF	gSELEX	Binding	High	-	PLoS One. 2016 Jul 13;11(7):e0159011.	27411092
AN2016	AmyR	AN3931	PilB	gSELEX	Binding	High	-	PLoS One. 2016 Jul 13;11(7):e0159011.	27411092
AN2016	AmyR	AN3936	AN3936	gSELEX	Binding	High	-	PLoS One. 2016 Jul 13;11(7):e0159011.	27411092
AN2016	AmyR	AN3937	AN3937	gSELEX	Binding	High	-	PLoS One. 2016 Jul 13;11(7):e0159011.	27411092
AN2016	AmyR	AN3938	AN3938	gSELEX	Binding	High	-	PLoS One. 2016 Jul 13;11(7):e0159011.	27411092
AN2016	AmyR	AN3938	AN3938	TFdown-RNAseq	TF perturbation	High	Not assigned	PLoS One. 2016 Jul 13;11(7):e0159011.	27411092
AN2016	AmyR	AN3939	CulC	gSELEX	Binding	High	-	PLoS One. 2016 Jul 13;11(7):e0159011.	27411092
AN2016	AmyR	AN3942	AN3942	gSELEX	Binding	High	-	PLoS One. 2016 Jul 13;11(7):e0159011.	27411092
AN2016	AmyR	AN3944	AN3944	gSELEX	Binding	High	-	PLoS One. 2016 Jul 13;11(7):e0159011.	27411092
AN2016	AmyR	AN3948	AN3948	gSELEX	Binding	High	-	PLoS One. 2016 Jul 13;11(7):e0159011.	27411092
AN2016	AmyR	AN3952	AN3952	TFdown-RNAseq	TF perturbation	High	Not assigned	PLoS One. 2016 Jul 13;11(7):e0159011.	27411092
AN2016	AmyR	AN3953	AN3953	gSELEX	Binding	High	-	PLoS One. 2016 Jul 13;11(7):e0159011.	27411092
AN2016	AmyR	AN3954	AN3954	gSELEX	Binding	High	-	PLoS One. 2016 Jul 13;11(7):e0159011.	27411092
AN2016	AmyR	AN3956	AN3956	gSELEX	Binding	High	-	PLoS One. 2016 Jul 13;11(7):e0159011.	27411092
AN2016	AmyR	AN3960	AN3960	gSELEX	Binding	High	-	PLoS One. 2016 Jul 13;11(7):e0159011.	27411092
AN2016	AmyR	AN3972	AN3972	gSELEX	Binding	High	-	PLoS One. 2016 Jul 13;11(7):e0159011.	27411092
AN2016	AmyR	AN3987	AN3987	gSELEX	Binding	High	-	PLoS One. 2016 Jul 13;11(7):e0159011.	27411092
AN2016	AmyR	AN3992	AN3992	gSELEX	Binding	High	-	PLoS One. 2016 Jul 13;11(7):e0159011.	27411092
AN2016	AmyR	AN3996	AN3996	gSELEX	Binding	High	-	PLoS One. 2016 Jul 13;11(7):e0159011.	27411092
AN2016	AmyR	AN3996	AN3996	TFdown-RNAseq	TF perturbation	High	Not assigned	PLoS One. 2016 Jul 13;11(7):e0159011.	27411092
AN2016	AmyR	AN4000	FabM	gSELEX	Binding	High	-	PLoS One. 2016 Jul 13;11(7):e0159011.	27411092
AN2016	AmyR	AN4002	AN4002	gSELEX	Binding	High	-	PLoS One. 2016 Jul 13;11(7):e0159011.	27411092
AN2016	AmyR	AN4005	AN4005	gSELEX	Binding	High	-	PLoS One. 2016 Jul 13;11(7):e0159011.	27411092
AN2016	AmyR	AN4014	Vps52	gSELEX	Binding	High	-	PLoS One. 2016 Jul 13;11(7):e0159011.	27411092
AN2016	AmyR	AN4015	AN4015	gSELEX	Binding	High	-	PLoS One. 2016 Jul 13;11(7):e0159011.	27411092
AN2016	AmyR	AN4025	AN4025	gSELEX	Binding	High	-	PLoS One. 2016 Jul 13;11(7):e0159011.	27411092
AN2016	AmyR	AN4035	AmdR	gSELEX	Binding	High	-	PLoS One. 2016 Jul 13;11(7):e0159011.	27411092
AN2016	AmyR	AN4043	AN4043	gSELEX	Binding	High	-	PLoS One. 2016 Jul 13;11(7):e0159011.	27411092
AN2016	AmyR	AN4047	AN4047	gSELEX	Binding	High	-	PLoS One. 2016 Jul 13;11(7):e0159011.	27411092
AN2016	AmyR	AN4048	AN4048	gSELEX	Binding	High	-	PLoS One. 2016 Jul 13;11(7):e0159011.	27411092
AN2016	AmyR	AN4050	AN4050	gSELEX	Binding	High	-	PLoS One. 2016 Jul 13;11(7):e0159011.	27411092
AN2016	AmyR	AN4053	KapH	gSELEX	Binding	High	-	PLoS One. 2016 Jul 13;11(7):e0159011.	27411092
AN2016	AmyR	AN4054	AN4054	gSELEX	Binding	High	-	PLoS One. 2016 Jul 13;11(7):e0159011.	27411092
AN2016	AmyR	AN4056	PexB	gSELEX	Binding	High	-	PLoS One. 2016 Jul 13;11(7):e0159011.	27411092
AN2016	AmyR	AN4058	AN4058	gSELEX	Binding	High	-	PLoS One. 2016 Jul 13;11(7):e0159011.	27411092
AN2016	AmyR	AN4064	AN4064	gSELEX	Binding	High	-	PLoS One. 2016 Jul 13;11(7):e0159011.	27411092
AN2016	AmyR	AN4067	AN4067	gSELEX	Binding	High	-	PLoS One. 2016 Jul 13;11(7):e0159011.	27411092
AN2016	AmyR	AN4068	AN4068	gSELEX	Binding	High	-	PLoS One. 2016 Jul 13;11(7):e0159011.	27411092
AN2016	AmyR	AN4074	AN4074	gSELEX	Binding	High	-	PLoS One. 2016 Jul 13;11(7):e0159011.	27411092
AN2016	AmyR	AN4080	AN4080	gSELEX	Binding	High	-	PLoS One. 2016 Jul 13;11(7):e0159011.	27411092
AN2016	AmyR	AN4082	AN4082	gSELEX	Binding	High	-	PLoS One. 2016 Jul 13;11(7):e0159011.	27411092
AN2016	AmyR	AN4101	AN4101	gSELEX	Binding	High	-	PLoS One. 2016 Jul 13;11(7):e0159011.	27411092
AN2016	AmyR	AN4102	BglA	TFdown-RNAseq	TF perturbation	High	Not assigned	PLoS One. 2016 Jul 13;11(7):e0159011.	27411092
AN2016	AmyR	AN4105	AN4105	gSELEX	Binding	High	-	PLoS One. 2016 Jul 13;11(7):e0159011.	27411092
AN2016	AmyR	AN4110	FmoB	gSELEX	Binding	High	-	PLoS One. 2016 Jul 13;11(7):e0159011.	27411092
AN2016	AmyR	AN4113	HK8-2;HK-8-2	gSELEX	Binding	High	-	PLoS One. 2016 Jul 13;11(7):e0159011.	27411092
AN2016	AmyR	AN4113	HK8-2;HK-8-2	gSELEX	Binding	High	-	PLoS One. 2016 Jul 13;11(7):e0159011.	27411092
AN2016	AmyR	AN4119	AN4119	gSELEX	Binding	High	-	PLoS One. 2016 Jul 13;11(7):e0159011.	27411092
AN2016	AmyR	AN4122	AN4122	gSELEX	Binding	High	-	PLoS One. 2016 Jul 13;11(7):e0159011.	27411092
AN2016	AmyR	AN4129	AN4129	gSELEX	Binding	High	-	PLoS One. 2016 Jul 13;11(7):e0159011.	27411092
AN2016	AmyR	AN4152	FurB	gSELEX	Binding	High	-	PLoS One. 2016 Jul 13;11(7):e0159011.	27411092
AN2016	AmyR	AN4155	AN4155	gSELEX	Binding	High	-	PLoS One. 2016 Jul 13;11(7):e0159011.	27411092
AN2016	AmyR	AN4156	AN4156	gSELEX	Binding	High	-	PLoS One. 2016 Jul 13;11(7):e0159011.	27411092
AN2016	AmyR	AN4157	AN4157	gSELEX	Binding	High	-	PLoS One. 2016 Jul 13;11(7):e0159011.	27411092
AN2016	AmyR	AN4162	AN4162	gSELEX	Binding	High	-	PLoS One. 2016 Jul 13;11(7):e0159011.	27411092
AN2016	AmyR	AN4169	AN4169	gSELEX	Binding	High	-	PLoS One. 2016 Jul 13;11(7):e0159011.	27411092
AN2016	AmyR	AN4170	CreD	TFdown-RNAseq	TF perturbation	High	Not assigned	PLoS One. 2016 Jul 13;11(7):e0159011.	27411092
AN2016	AmyR	AN4180	AN4180	gSELEX	Binding	High	-	PLoS One. 2016 Jul 13;11(7):e0159011.	27411092
AN2016	AmyR	AN4201	AN4201	gSELEX	Binding	High	-	PLoS One. 2016 Jul 13;11(7):e0159011.	27411092
AN2016	AmyR	AN4203	AN4203	gSELEX	Binding	High	-	PLoS One. 2016 Jul 13;11(7):e0159011.	27411092
AN2016	AmyR	AN4217	AN4217	gSELEX	Binding	High	-	PLoS One. 2016 Jul 13;11(7):e0159011.	27411092
AN2016	AmyR	AN4219	AN4219	gSELEX	Binding	High	-	PLoS One. 2016 Jul 13;11(7):e0159011.	27411092
AN2016	AmyR	AN4220	AN4220	gSELEX	Binding	High	-	PLoS One. 2016 Jul 13;11(7):e0159011.	27411092
AN2016	AmyR	AN4222	AN4222	gSELEX	Binding	High	-	PLoS One. 2016 Jul 13;11(7):e0159011.	27411092
AN2016	AmyR	AN4229	AN4229	gSELEX	Binding	High	-	PLoS One. 2016 Jul 13;11(7):e0159011.	27411092
AN2016	AmyR	AN4230	AN4230	gSELEX	Binding	High	-	PLoS One. 2016 Jul 13;11(7):e0159011.	27411092
AN2016	AmyR	AN4231	AN4231	gSELEX	Binding	High	-	PLoS One. 2016 Jul 13;11(7):e0159011.	27411092
AN2016	AmyR	AN4232	AN4232	gSELEX	Binding	High	-	PLoS One. 2016 Jul 13;11(7):e0159011.	27411092
AN2016	AmyR	AN4233	AN4233	gSELEX	Binding	High	-	PLoS One. 2016 Jul 13;11(7):e0159011.	27411092
AN2016	AmyR	AN4235	AN4235	gSELEX	Binding	High	-	PLoS One. 2016 Jul 13;11(7):e0159011.	27411092
AN2016	AmyR	AN4237	AN4237	gSELEX	Binding	High	-	PLoS One. 2016 Jul 13;11(7):e0159011.	27411092
AN2016	AmyR	AN4239	AN4239	gSELEX	Binding	High	-	PLoS One. 2016 Jul 13;11(7):e0159011.	27411092
AN2016	AmyR	AN4241	AN4241	gSELEX	Binding	High	-	PLoS One. 2016 Jul 13;11(7):e0159011.	27411092
AN2016	AmyR	AN4246	AN4246	gSELEX	Binding	High	-	PLoS One. 2016 Jul 13;11(7):e0159011.	27411092
AN2016	AmyR	AN4247	AN4247	gSELEX	Binding	High	-	PLoS One. 2016 Jul 13;11(7):e0159011.	27411092
AN2016	AmyR	AN4250	AN4250	gSELEX	Binding	High	-	PLoS One. 2016 Jul 13;11(7):e0159011.	27411092
AN2016	AmyR	AN4252	AN4252	gSELEX	Binding	High	-	PLoS One. 2016 Jul 13;11(7):e0159011.	27411092
AN2016	AmyR	AN4257	AN4257	gSELEX	Binding	High	-	PLoS One. 2016 Jul 13;11(7):e0159011.	27411092
AN2016	AmyR	AN4258	AN4258	gSELEX	Binding	High	-	PLoS One. 2016 Jul 13;11(7):e0159011.	27411092
AN2016	AmyR	AN4260	AN4260	gSELEX	Binding	High	-	PLoS One. 2016 Jul 13;11(7):e0159011.	27411092
AN2016	AmyR	AN4265	AN4265	gSELEX	Binding	High	-	PLoS One. 2016 Jul 13;11(7):e0159011.	27411092
AN2016	AmyR	AN4266	AN4266	gSELEX	Binding	High	-	PLoS One. 2016 Jul 13;11(7):e0159011.	27411092
AN2016	AmyR	AN4274	AN4274	gSELEX	Binding	High	-	PLoS One. 2016 Jul 13;11(7):e0159011.	27411092
AN2016	AmyR	AN4282	AN4282	gSELEX	Binding	High	-	PLoS One. 2016 Jul 13;11(7):e0159011.	27411092
AN2016	AmyR	AN4288	AN4288	gSELEX	Binding	High	-	PLoS One. 2016 Jul 13;11(7):e0159011.	27411092
AN2016	AmyR	AN4299	AN4299	TFdown-RNAseq	TF perturbation	High	Not assigned	PLoS One. 2016 Jul 13;11(7):e0159011.	27411092
AN2016	AmyR	AN4303	AN4303	gSELEX	Binding	High	-	PLoS One. 2016 Jul 13;11(7):e0159011.	27411092
AN2016	AmyR	AN4306	AN4306	gSELEX	Binding	High	-	PLoS One. 2016 Jul 13;11(7):e0159011.	27411092
AN2016	AmyR	AN4309	AN4309	gSELEX	Binding	High	-	PLoS One. 2016 Jul 13;11(7):e0159011.	27411092
AN2016	AmyR	AN4313	AN4313	TFdown-RNAseq	TF perturbation	High	Not assigned	PLoS One. 2016 Jul 13;11(7):e0159011.	27411092
AN2016	AmyR	AN4324	AN4324	gSELEX	Binding	High	-	PLoS One. 2016 Jul 13;11(7):e0159011.	27411092
AN2016	AmyR	AN4329	AN4329	gSELEX	Binding	High	-	PLoS One. 2016 Jul 13;11(7):e0159011.	27411092
AN2016	AmyR	AN4330	AN4330	gSELEX	Binding	High	-	PLoS One. 2016 Jul 13;11(7):e0159011.	27411092
AN2016	AmyR	AN4335	AN4335	gSELEX	Binding	High	-	PLoS One. 2016 Jul 13;11(7):e0159011.	27411092
AN2016	AmyR	AN4339	AN4339	TFdown-RNAseq	TF perturbation	High	Not assigned	PLoS One. 2016 Jul 13;11(7):e0159011.	27411092
AN2016	AmyR	AN4341	AN4341	gSELEX	Binding	High	-	PLoS One. 2016 Jul 13;11(7):e0159011.	27411092
AN2016	AmyR	AN4342	AN4342	gSELEX	Binding	High	-	PLoS One. 2016 Jul 13;11(7):e0159011.	27411092
AN2016	AmyR	AN4353	AN4353	gSELEX	Binding	High	-	PLoS One. 2016 Jul 13;11(7):e0159011.	27411092
AN2016	AmyR	AN4361	MetR	gSELEX	Binding	High	-	PLoS One. 2016 Jul 13;11(7):e0159011.	27411092
AN2016	AmyR	AN4366	AN4366	gSELEX	Binding	High	-	PLoS One. 2016 Jul 13;11(7):e0159011.	27411092
AN2016	AmyR	AN4367	ChsF	gSELEX	Binding	High	-	PLoS One. 2016 Jul 13;11(7):e0159011.	27411092
AN2016	AmyR	AN4369	AN4369	gSELEX	Binding	High	-	PLoS One. 2016 Jul 13;11(7):e0159011.	27411092
AN2016	AmyR	AN4377	AN4377	gSELEX	Binding	High	-	PLoS One. 2016 Jul 13;11(7):e0159011.	27411092
AN2016	AmyR	AN4383	AN4383	gSELEX	Binding	High	-	PLoS One. 2016 Jul 13;11(7):e0159011.	27411092
AN2016	AmyR	AN4384	AN4384	gSELEX	Binding	High	-	PLoS One. 2016 Jul 13;11(7):e0159011.	27411092
AN2016	AmyR	AN4386	AN4386	gSELEX	Binding	High	-	PLoS One. 2016 Jul 13;11(7):e0159011.	27411092
AN2016	AmyR	AN4395	AN4395	gSELEX	Binding	High	-	PLoS One. 2016 Jul 13;11(7):e0159011.	27411092
AN2016	AmyR	AN4401	AN4401	gSELEX	Binding	High	-	PLoS One. 2016 Jul 13;11(7):e0159011.	27411092
AN2016	AmyR	AN4403	AN4403	gSELEX	Binding	High	-	PLoS One. 2016 Jul 13;11(7):e0159011.	27411092
AN2016	AmyR	AN4403	AN4403	gSELEX	Binding	High	-	PLoS One. 2016 Jul 13;11(7):e0159011.	27411092
AN2016	AmyR	AN4404	AN4404	gSELEX	Binding	High	-	PLoS One. 2016 Jul 13;11(7):e0159011.	27411092
AN2016	AmyR	AN4412	Mtr4	gSELEX	Binding	High	-	PLoS One. 2016 Jul 13;11(7):e0159011.	27411092
AN2016	AmyR	AN4419	AN4419	gSELEX	Binding	High	-	PLoS One. 2016 Jul 13;11(7):e0159011.	27411092
AN2016	AmyR	AN4424	AN4424	gSELEX	Binding	High	-	PLoS One. 2016 Jul 13;11(7):e0159011.	27411092
AN2016	AmyR	AN4425	AN4425	gSELEX	Binding	High	-	PLoS One. 2016 Jul 13;11(7):e0159011.	27411092
AN2016	AmyR	AN4427	AN4427	gSELEX	Binding	High	-	PLoS One. 2016 Jul 13;11(7):e0159011.	27411092
AN2016	AmyR	AN4430	AN4430	gSELEX	Binding	High	-	PLoS One. 2016 Jul 13;11(7):e0159011.	27411092
AN2016	AmyR	AN4431	AN4431	gSELEX	Binding	High	-	PLoS One. 2016 Jul 13;11(7):e0159011.	27411092
AN2016	AmyR	AN4433	AN4433	gSELEX	Binding	High	-	PLoS One. 2016 Jul 13;11(7):e0159011.	27411092
AN2016	AmyR	AN4434	AN4434	gSELEX	Binding	High	-	PLoS One. 2016 Jul 13;11(7):e0159011.	27411092
AN2016	AmyR	AN4439	AN4439	gSELEX	Binding	High	-	PLoS One. 2016 Jul 13;11(7):e0159011.	27411092
AN2016	AmyR	AN4440	AN4440	gSELEX	Binding	High	-	PLoS One. 2016 Jul 13;11(7):e0159011.	27411092
AN2016	AmyR	AN4443	MetH	gSELEX	Binding	High	-	PLoS One. 2016 Jul 13;11(7):e0159011.	27411092
AN2016	AmyR	AN4448	AN4448	gSELEX	Binding	High	-	PLoS One. 2016 Jul 13;11(7):e0159011.	27411092
AN2016	AmyR	AN4449	AN4449	gSELEX	Binding	High	-	PLoS One. 2016 Jul 13;11(7):e0159011.	27411092
AN2016	AmyR	AN4450	AN4450	gSELEX	Binding	High	-	PLoS One. 2016 Jul 13;11(7):e0159011.	27411092
AN2016	AmyR	AN4452	AN4452	gSELEX	Binding	High	-	PLoS One. 2016 Jul 13;11(7):e0159011.	27411092
AN2016	AmyR	AN4462	PycA	gSELEX	Binding	High	-	PLoS One. 2016 Jul 13;11(7):e0159011.	27411092
AN2016	AmyR	AN4465	AN4465	gSELEX	Binding	High	-	PLoS One. 2016 Jul 13;11(7):e0159011.	27411092
AN2016	AmyR	AN4469	AN4469	gSELEX	Binding	High	-	PLoS One. 2016 Jul 13;11(7):e0159011.	27411092
AN2016	AmyR	AN4475	AN4475	gSELEX	Binding	High	-	PLoS One. 2016 Jul 13;11(7):e0159011.	27411092
AN2016	AmyR	AN4475	AN4475	gSELEX	Binding	High	-	PLoS One. 2016 Jul 13;11(7):e0159011.	27411092
AN2016	AmyR	AN4488	AN4488	gSELEX	Binding	High	-	PLoS One. 2016 Jul 13;11(7):e0159011.	27411092
AN2016	AmyR	AN4489	AN4489	gSELEX	Binding	High	-	PLoS One. 2016 Jul 13;11(7):e0159011.	27411092
AN2016	AmyR	AN4499	Nsp1	gSELEX	Binding	High	-	PLoS One. 2016 Jul 13;11(7):e0159011.	27411092
AN2016	AmyR	AN4502	AN4502	gSELEX	Binding	High	-	PLoS One. 2016 Jul 13;11(7):e0159011.	27411092
AN2016	AmyR	AN4513	KipB	gSELEX	Binding	High	-	PLoS One. 2016 Jul 13;11(7):e0159011.	27411092
AN2016	AmyR	AN4519	AN4519	gSELEX	Binding	High	-	PLoS One. 2016 Jul 13;11(7):e0159011.	27411092
AN2016	AmyR	AN4521	FhpA	gSELEX	Binding	High	-	PLoS One. 2016 Jul 13;11(7):e0159011.	27411092
AN2016	AmyR	AN4522	AN4522	gSELEX	Binding	High	-	PLoS One. 2016 Jul 13;11(7):e0159011.	27411092
AN2016	AmyR	AN4524	AN4524	gSELEX	Binding	High	-	PLoS One. 2016 Jul 13;11(7):e0159011.	27411092
AN2016	AmyR	AN4529	AN4529	gSELEX	Binding	High	-	PLoS One. 2016 Jul 13;11(7):e0159011.	27411092
AN2016	AmyR	AN4532	AN4532	gSELEX	Binding	High	-	PLoS One. 2016 Jul 13;11(7):e0159011.	27411092
AN2016	AmyR	AN4534	AN4534	gSELEX	Binding	High	-	PLoS One. 2016 Jul 13;11(7):e0159011.	27411092
AN2016	AmyR	AN4536	AN4536	gSELEX	Binding	High	-	PLoS One. 2016 Jul 13;11(7):e0159011.	27411092
AN2016	AmyR	AN4548	AN4548	gSELEX	Binding	High	-	PLoS One. 2016 Jul 13;11(7):e0159011.	27411092
AN2016	AmyR	AN4549	AN4549	gSELEX	Binding	High	-	PLoS One. 2016 Jul 13;11(7):e0159011.	27411092
AN2016	AmyR	AN4550	Dps1	gSELEX	Binding	High	-	PLoS One. 2016 Jul 13;11(7):e0159011.	27411092
AN2016	AmyR	AN4558	AN4558	gSELEX	Binding	High	-	PLoS One. 2016 Jul 13;11(7):e0159011.	27411092
AN2016	AmyR	AN4559	AN4559	gSELEX	Binding	High	-	PLoS One. 2016 Jul 13;11(7):e0159011.	27411092
AN2016	AmyR	AN4561	PhnB	gSELEX	Binding	High	-	PLoS One. 2016 Jul 13;11(7):e0159011.	27411092
AN2016	AmyR	AN4567	AN4567	gSELEX	Binding	High	-	PLoS One. 2016 Jul 13;11(7):e0159011.	27411092
AN2016	AmyR	AN4580	AN4580	gSELEX	Binding	High	-	PLoS One. 2016 Jul 13;11(7):e0159011.	27411092
AN2016	AmyR	AN4586	AN4586	gSELEX	Binding	High	-	PLoS One. 2016 Jul 13;11(7):e0159011.	27411092
AN2016	AmyR	AN4586	AN4586	TFdown-RNAseq	TF perturbation	High	Not assigned	PLoS One. 2016 Jul 13;11(7):e0159011.	27411092
AN2016	AmyR	AN4589	AN4589	gSELEX	Binding	High	-	PLoS One. 2016 Jul 13;11(7):e0159011.	27411092
AN2016	AmyR	AN4590	AN4590	gSELEX	Binding	High	-	PLoS One. 2016 Jul 13;11(7):e0159011.	27411092
AN2016	AmyR	AN4591	AN4591	gSELEX	Binding	High	-	PLoS One. 2016 Jul 13;11(7):e0159011.	27411092
AN2016	AmyR	AN4596	Elys	gSELEX	Binding	High	-	PLoS One. 2016 Jul 13;11(7):e0159011.	27411092
AN2016	AmyR	AN4608	AN4608	gSELEX	Binding	High	-	PLoS One. 2016 Jul 13;11(7):e0159011.	27411092
AN2016	AmyR	AN4611	AN4611	gSELEX	Binding	High	-	PLoS One. 2016 Jul 13;11(7):e0159011.	27411092
AN2016	AmyR	AN4612	AN4612	gSELEX	Binding	High	-	PLoS One. 2016 Jul 13;11(7):e0159011.	27411092
AN2016	AmyR	AN4631	AN4631	gSELEX	Binding	High	-	PLoS One. 2016 Jul 13;11(7):e0159011.	27411092
AN2016	AmyR	AN4642	AN4642	TFdown-RNAseq	TF perturbation	High	Not assigned	PLoS One. 2016 Jul 13;11(7):e0159011.	27411092
AN2016	AmyR	AN4646	AN4646	TFdown-RNAseq	TF perturbation	High	Not assigned	PLoS One. 2016 Jul 13;11(7):e0159011.	27411092
AN2016	AmyR	AN4659	AN4659	gSELEX	Binding	High	-	PLoS One. 2016 Jul 13;11(7):e0159011.	27411092
AN2016	AmyR	AN4663	AN4663	gSELEX	Binding	High	-	PLoS One. 2016 Jul 13;11(7):e0159011.	27411092
AN2016	AmyR	AN4678	AN4678	gSELEX	Binding	High	-	PLoS One. 2016 Jul 13;11(7):e0159011.	27411092
AN2016	AmyR	AN4687	MccB	gSELEX	Binding	High	-	PLoS One. 2016 Jul 13;11(7):e0159011.	27411092
AN2016	AmyR	AN4688	IvdA	gSELEX	Binding	High	-	PLoS One. 2016 Jul 13;11(7):e0159011.	27411092
AN2016	AmyR	AN4716	AN4716	gSELEX	Binding	High	-	PLoS One. 2016 Jul 13;11(7):e0159011.	27411092
AN2016	AmyR	AN4721	AN4721	gSELEX	Binding	High	-	PLoS One. 2016 Jul 13;11(7):e0159011.	27411092
AN2016	AmyR	AN4731	AN4731	gSELEX	Binding	High	-	PLoS One. 2016 Jul 13;11(7):e0159011.	27411092
AN2016	AmyR	AN4743	RacA	gSELEX	Binding	High	-	PLoS One. 2016 Jul 13;11(7):e0159011.	27411092
AN2016	AmyR	AN4745	AN4745	gSELEX	Binding	High	-	PLoS One. 2016 Jul 13;11(7):e0159011.	27411092
AN2016	AmyR	AN4748	AN4748	gSELEX	Binding	High	-	PLoS One. 2016 Jul 13;11(7):e0159011.	27411092
AN2016	AmyR	AN4749	AN4749	gSELEX	Binding	High	-	PLoS One. 2016 Jul 13;11(7):e0159011.	27411092
AN2016	AmyR	AN4750	AN4750	gSELEX	Binding	High	-	PLoS One. 2016 Jul 13;11(7):e0159011.	27411092
AN2016	AmyR	AN4757	AN4757	gSELEX	Binding	High	-	PLoS One. 2016 Jul 13;11(7):e0159011.	27411092
AN2016	AmyR	AN4758	AN4758	gSELEX	Binding	High	-	PLoS One. 2016 Jul 13;11(7):e0159011.	27411092
AN2016	AmyR	AN4762	AN4762	gSELEX	Binding	High	-	PLoS One. 2016 Jul 13;11(7):e0159011.	27411092
AN2016	AmyR	AN4769	SC	gSELEX	Binding	High	-	PLoS One. 2016 Jul 13;11(7):e0159011.	27411092
AN2016	AmyR	AN4770	SA	gSELEX	Binding	High	-	PLoS One. 2016 Jul 13;11(7):e0159011.	27411092
AN2016	AmyR	AN4774	AN4774	gSELEX	Binding	High	-	PLoS One. 2016 Jul 13;11(7):e0159011.	27411092
AN2016	AmyR	AN4775	AN4775	gSELEX	Binding	High	-	PLoS One. 2016 Jul 13;11(7):e0159011.	27411092
AN2016	AmyR	AN4781	AN4781	gSELEX	Binding	High	-	PLoS One. 2016 Jul 13;11(7):e0159011.	27411092
AN2016	AmyR	AN4784	AN4784	gSELEX	Binding	High	-	PLoS One. 2016 Jul 13;11(7):e0159011.	27411092
AN2016	AmyR	AN4791	AN4791	gSELEX	Binding	High	-	PLoS One. 2016 Jul 13;11(7):e0159011.	27411092
AN2016	AmyR	AN4792	AN4792	gSELEX	Binding	High	-	PLoS One. 2016 Jul 13;11(7):e0159011.	27411092
AN2016	AmyR	AN4794	AN4794	gSELEX	Binding	High	-	PLoS One. 2016 Jul 13;11(7):e0159011.	27411092
AN2016	AmyR	AN4795	AN4795	gSELEX	Binding	High	-	PLoS One. 2016 Jul 13;11(7):e0159011.	27411092
AN2016	AmyR	AN4796	AN4796	gSELEX	Binding	High	-	PLoS One. 2016 Jul 13;11(7):e0159011.	27411092
AN2016	AmyR	AN4797	AN4797	gSELEX	Binding	High	-	PLoS One. 2016 Jul 13;11(7):e0159011.	27411092
AN2016	AmyR	AN4804	AN4804	gSELEX	Binding	High	-	PLoS One. 2016 Jul 13;11(7):e0159011.	27411092
AN2016	AmyR	AN4819	FluG	gSELEX	Binding	High	-	PLoS One. 2016 Jul 13;11(7):e0159011.	27411092
AN2016	AmyR	AN4822	AN4822	gSELEX	Binding	High	-	PLoS One. 2016 Jul 13;11(7):e0159011.	27411092
AN2016	AmyR	AN4823	AN4823	gSELEX	Binding	High	-	PLoS One. 2016 Jul 13;11(7):e0159011.	27411092
AN2016	AmyR	AN4827	AN4827	gSELEX	Binding	High	-	PLoS One. 2016 Jul 13;11(7):e0159011.	27411092
AN2016	AmyR	AN4829	AN4829	gSELEX	Binding	High	-	PLoS One. 2016 Jul 13;11(7):e0159011.	27411092
AN2016	AmyR	AN4830	AN4830	gSELEX	Binding	High	-	PLoS One. 2016 Jul 13;11(7):e0159011.	27411092
AN2016	AmyR	AN4855	AN4855	gSELEX	Binding	High	-	PLoS One. 2016 Jul 13;11(7):e0159011.	27411092
AN2016	AmyR	AN4857	AN4857	gSELEX	Binding	High	-	PLoS One. 2016 Jul 13;11(7):e0159011.	27411092
AN2016	AmyR	AN4859	PmaA	gSELEX	Binding	High	-	PLoS One. 2016 Jul 13;11(7):e0159011.	27411092
AN2016	AmyR	AN4860	PmeB	gSELEX	Binding	High	-	PLoS One. 2016 Jul 13;11(7):e0159011.	27411092
AN2016	AmyR	AN4861	AN4861	gSELEX	Binding	High	-	PLoS One. 2016 Jul 13;11(7):e0159011.	27411092
AN2016	AmyR	AN4862	RanGAP	gSELEX	Binding	High	-	PLoS One. 2016 Jul 13;11(7):e0159011.	27411092
AN2016	AmyR	AN4863	AN4863	gSELEX	Binding	High	-	PLoS One. 2016 Jul 13;11(7):e0159011.	27411092
AN2016	AmyR	AN4869	AN4869	gSELEX	Binding	High	-	PLoS One. 2016 Jul 13;11(7):e0159011.	27411092
AN2016	AmyR	AN4878	AN4878	gSELEX	Binding	High	-	PLoS One. 2016 Jul 13;11(7):e0159011.	27411092
AN2016	AmyR	AN4886	AN4886	gSELEX	Binding	High	-	PLoS One. 2016 Jul 13;11(7):e0159011.	27411092
AN2016	AmyR	AN4895	AN4895	gSELEX	Binding	High	-	PLoS One. 2016 Jul 13;11(7):e0159011.	27411092
AN2016	AmyR	AN4896	PtpB	gSELEX	Binding	High	-	PLoS One. 2016 Jul 13;11(7):e0159011.	27411092
AN2016	AmyR	AN4898	AN4898	gSELEX	Binding	High	-	PLoS One. 2016 Jul 13;11(7):e0159011.	27411092
AN2016	AmyR	AN4908	AN4908	gSELEX	Binding	High	-	PLoS One. 2016 Jul 13;11(7):e0159011.	27411092
AN2016	AmyR	AN4912	AN4912	gSELEX	Binding	High	-	PLoS One. 2016 Jul 13;11(7):e0159011.	27411092
AN2016	AmyR	AN4918	AN4918	gSELEX	Binding	High	-	PLoS One. 2016 Jul 13;11(7):e0159011.	27411092
[truncated: 8,869 more rows]

## Sheet: N. crassa
TF Protein ID	TF name	TF GenBank acc. No.	Target Prtein ID	Target name	Target GenBank acc. No.	Evidence	Evidence type	Throughput	Regulatory function	Reference	Pubmed ID
NCU00090	PACC;PAC-3	XP_957214.2	NCU00007	PAL-8	XP_956994.1	ChIP-PCR	Binding	Low	-	PLoS One. 2016 Aug 24;11(8):e0161659.	27557053
NCU00090	PACC;PAC-3	XP_957214.2	NCU00007	PAL-8	XP_956994.1	TFdown-PCR	TF perturbation	Low	Negative	PLoS One. 2016 Aug 24;11(8):e0161659.	27557053
NCU00090	PACC;PAC-3	XP_957214.2	NCU00090	PACC;PAC-3	XP_957214.2	ChIP-PCR	Binding	Low	-	PLoS One. 2016 Aug 24;11(8):e0161659.	27557053
NCU00090	PACC;PAC-3	XP_957214.2	NCU00317	PAL-2	XP_011393811.1	ChIP-PCR	Binding	Low	-	PLoS One. 2016 Aug 24;11(8):e0161659.	27557053
NCU00090	PACC;PAC-3	XP_957214.2	NCU00317	PAL-2	XP_011393811.1	TFdown-PCR	TF perturbation	Low	Positive	PLoS One. 2016 Aug 24;11(8):e0161659.	27557053
NCU00090	PACC;PAC-3	XP_957214.2	NCU00776	T	XP_964932.3	ChIP-PCR	Binding	Low	-	PLoS One. 2016 Aug 24;11(8):e0161659.	27557053
NCU00090	PACC;PAC-3	XP_957214.2	NCU00776	T	XP_964932.3	TFdown-PCR	TF perturbation	Low	Negative	PLoS One. 2016 Aug 24;11(8):e0161659.	27557053
NCU00090	PACC;PAC-3	XP_957214.2	NCU01996	PAL-9;PRR-5	XP_964861.2	ChIP-PCR	Binding	Low	-	PLoS One. 2016 Aug 24;11(8):e0161659.	27557053
NCU00090	PACC;PAC-3	XP_957214.2	NCU01996	PAL-9;PRR-5	XP_964861.2	TFdown-PCR	TF perturbation	Low	Positive	PLoS One. 2016 Aug 24;11(8):e0161659.	27557053
NCU00090	PACC;PAC-3	XP_957214.2	NCU02075	HSP70-2	XP_964602.3	TFdown-RNA blot hybridization	TF perturbation	Low	Positive	Cell Stress Chaperones. 2010 Mar;15(2):225-31.	19618296
NCU00090	PACC;PAC-3	XP_957214.2	NCU03021	PAL-6	XP_965407.2	ChIP-PCR	Binding	Low	-	PLoS One. 2016 Aug 24;11(8):e0161659.	27557053
NCU00090	PACC;PAC-3	XP_957214.2	NCU03316	PAL-3	XP_964493.1	ChIP-PCR	Binding	Low	-	PLoS One. 2016 Aug 24;11(8):e0161659.	27557053
NCU00090	PACC;PAC-3	XP_957214.2	NCU05876	PAL-1	XP_959867.2	ChIP-PCR	Binding	Low	-	PLoS One. 2016 Aug 24;11(8):e0161659.	27557053
NCU00090	PACC;PAC-3	XP_957214.2	NCU05876	PAL-1	XP_959867.2	TFdown-PCR	TF perturbation	Low	Positive	PLoS One. 2016 Aug 24;11(8):e0161659.	27557053
NCU00090	PACC;PAC-3	XP_957214.2	NCU06687	GSN;GSY-1	XP_011394695.1	EMSA	Binding	Low	-	Mol Cell Proteomics. 2011 Nov;10(11):M111.007963.	21768394
NCU00090	PACC;PAC-3	XP_957214.2	NCU06687	GSN;GSY-1	XP_011394695.1	EMSA	Binding	Low	-	PLoS One. 2012;7(8):e44258.	22952943
NCU00090	PACC;PAC-3	XP_957214.2	NCU06687	GSN;GSY-1	XP_011394695.1	TFdown-RNA blot hybridization	TF perturbation	Low	Negative	PLoS One. 2012;7(8):e44258.	22952943
NCU00090	PACC;PAC-3	XP_957214.2	NCU08332	HEX-1	XP_963707.1	TFdown-RNA blot hybridization	TF perturbation	Low	Negative	FEBS Lett. 2009 Jan 5;583(1):180-4.	19071122
NCU00090	PACC;PAC-3	XP_957214.2	NCU09345	NMT-1	XP_011393631.1	TFdown-RNA blot hybridization	TF perturbation	Low	Positive	FEBS Lett. 2009 Jan 5;583(1):180-4.	19071122
NCU00090	PACC;PAC-3	XP_957214.2	NCU09602	HSP70-1	XP_963366.1	TFdown-RNA blot hybridization	TF perturbation	Low	Positive	Cell Stress Chaperones. 2010 Mar;15(2):225-31.	19618296
NCU00116	AAB-1	XP_011393753.1	NCU01195	AM	XP_961561.1	EMSA	Binding	Low	-	Mol Gen Genet. 1995 Nov 27;249(3):301-8.	7500955
NCU00116	AAB-1	XP_011393753.1	NCU01195	AM	XP_961561.1	DNA footprinting	Binding	Low	-	Mol Gen Genet. 1995 Nov 27;249(3):301-8.	7500955
NCU00340	PP-1	XP_957811.1	NCU00040	NCU00040	XP_956151.3	TFdown-RNAseq	TF perturbation	High	Positive	Genetics. 2013 Nov;195(3):883-98.	24037267
NCU00340	PP-1	XP_957811.1	NCU00105	NCU00105	XP_957229.2	TFdown-RNAseq	TF perturbation	High	Positive	Genetics. 2013 Nov;195(3):883-98.	24037267
NCU00340	PP-1	XP_957811.1	NCU00138	PRE-1	XP_956191.2	TFdown-PCR	TF perturbation	Low	Negative	Genetics. 2013 Nov;195(3):883-98.	24037267
NCU00340	PP-1	XP_957811.1	NCU00144	NCU00144	XP_011393767.1	TFdown-RNAseq	TF perturbation	High	Negative	Genetics. 2013 Nov;195(3):883-98.	24037267
NCU00340	PP-1	XP_957811.1	NCU00153	NDI-1	XP_956666.3	TFdown-RNAseq	TF perturbation	High	Positive	Genetics. 2013 Nov;195(3):883-98.	24037267
NCU00340	PP-1	XP_957811.1	NCU00162	NCU00162	XP_956675.3	TFdown-RNAseq	TF perturbation	High	Positive	Genetics. 2013 Nov;195(3):883-98.	24037267
NCU00340	PP-1	XP_957811.1	NCU00170	NCU00170	XP_956683.1	TFdown-RNAseq	TF perturbation	High	Positive	Genetics. 2013 Nov;195(3):883-98.	24037267
NCU00340	PP-1	XP_957811.1	NCU00175	NCU00175	XP_956398.1	TFdown-RNAseq	TF perturbation	High	Negative	Genetics. 2013 Nov;195(3):883-98.	24037267
NCU00340	PP-1	XP_957811.1	NCU00177	NCU00177	XP_956400.1	TFdown-RNAseq	TF perturbation	High	Positive	Genetics. 2013 Nov;195(3):883-98.	24037267
NCU00340	PP-1	XP_957811.1	NCU00194	OTA	XP_011393777.1	TFdown-RNAseq	TF perturbation	High	Positive	Genetics. 2013 Nov;195(3):883-98.	24037267
NCU00340	PP-1	XP_957811.1	NCU00209	NCU00209	XP_956594.1	TFdown-RNAseq	TF perturbation	High	Negative	Genetics. 2013 Nov;195(3):883-98.	24037267
NCU00340	PP-1	XP_957811.1	NCU00211	NCU00211	XP_011393787.1	TFdown-RNAseq	TF perturbation	High	Positive	Genetics. 2013 Nov;195(3):883-98.	24037267
NCU00340	PP-1	XP_957811.1	NCU00225	NCU00225	XP_957696.1	TFdown-RNAseq	TF perturbation	High	Positive	Genetics. 2013 Nov;195(3):883-98.	24037267
NCU00340	PP-1	XP_957811.1	NCU00258	CRP-15	XP_957729.1	TFdown-RNAseq	TF perturbation	High	Positive	Genetics. 2013 Nov;195(3):883-98.	24037267
NCU00340	PP-1	XP_957811.1	NCU00265	NCU00265	XP_957736.1	TFdown-RNAseq	TF perturbation	High	Positive	Genetics. 2013 Nov;195(3):883-98.	24037267
NCU00340	PP-1	XP_957811.1	NCU00294	NCU00294	XP_957765.1	TFdown-RNAseq	TF perturbation	High	Positive	Genetics. 2013 Nov;195(3):883-98.	24037267
NCU00340	PP-1	XP_957811.1	NCU00303	NCU00303	XP_957774.1	TFdown-RNAseq	TF perturbation	High	Positive	Genetics. 2013 Nov;195(3):883-98.	24037267
NCU00340	PP-1	XP_957811.1	NCU00309	NCU00309	XP_957780.1	TFdown-RNAseq	TF perturbation	High	Negative	Genetics. 2013 Nov;195(3):883-98.	24037267
NCU00340	PP-1	XP_957811.1	NCU00315	NCU00315	XP_957786.1	TFdown-RNAseq	TF perturbation	High	Positive	Genetics. 2013 Nov;195(3):883-98.	24037267
NCU00340	PP-1	XP_957811.1	NCU00354	NCU00354	XP_957825.1	TFdown-RNAseq	TF perturbation	High	Positive	Genetics. 2013 Nov;195(3):883-98.	24037267
NCU00340	PP-1	XP_957811.1	NCU00373	NCU00373	XP_957259.1	TFdown-RNAseq	TF perturbation	High	Negative	Genetics. 2013 Nov;195(3):883-98.	24037267
NCU00340	PP-1	XP_957811.1	NCU00389	NCU00389	XP_957275.3	TFdown-RNAseq	TF perturbation	High	Positive	Genetics. 2013 Nov;195(3):883-98.	24037267
NCU00340	PP-1	XP_957811.1	NCU00413	NCU00413	XP_957299.2	TFdown-RNAseq	TF perturbation	High	Positive	Genetics. 2013 Nov;195(3):883-98.	24037267
NCU00340	PP-1	XP_957811.1	NCU00414	NCU00414	XP_957300.2	TFdown-RNAseq	TF perturbation	High	Positive	Genetics. 2013 Nov;195(3):883-98.	24037267
NCU00340	PP-1	XP_957811.1	NCU00422	NCU00422	XP_011393840.1	TFdown-RNAseq	TF perturbation	High	Positive	Genetics. 2013 Nov;195(3):883-98.	24037267
NCU00340	PP-1	XP_957811.1	NCU00431	TOM22	XP_956695.1	TFdown-RNAseq	TF perturbation	High	Positive	Genetics. 2013 Nov;195(3):883-98.	24037267
NCU00340	PP-1	XP_957811.1	NCU00440	GNB-1	XP_956704.2	TFdown-RNAseq	TF perturbation	High	Negative	Genetics. 2013 Nov;195(3):883-98.	24037267
NCU00340	PP-1	XP_957811.1	NCU00457	NCU00457	XP_956776.1	TFdown-RNAseq	TF perturbation	High	Positive	Genetics. 2013 Nov;195(3):883-98.	24037267
NCU00340	PP-1	XP_957811.1	NCU00464	NCU00464	XP_956783.3	TFdown-RNAseq	TF perturbation	High	Positive	Genetics. 2013 Nov;195(3):883-98.	24037267
NCU00340	PP-1	XP_957811.1	NCU00475	NCU00475	XP_956794.2	TFdown-RNAseq	TF perturbation	High	Positive	Genetics. 2013 Nov;195(3):883-98.	24037267
NCU00340	PP-1	XP_957811.1	NCU00489	CRP-10	XP_956174.2	TFdown-RNAseq	TF perturbation	High	Positive	Genetics. 2013 Nov;195(3):883-98.	24037267
NCU00340	PP-1	XP_957811.1	NCU00515	NCU00515	XP_011392775.1	TFdown-microarray	TF perturbation	High	Positive	Genetics. 2005 Jul;170(3):1091-104.	15802524
NCU00340	PP-1	XP_957811.1	NCU00520	NCU00520	XP_963722.1	TFdown-RNAseq	TF perturbation	High	Negative	Genetics. 2013 Nov;195(3):883-98.	24037267
NCU00340	PP-1	XP_957811.1	NCU00521	NCU00521	XP_963723.2	TFdown-RNAseq	TF perturbation	High	Positive	Genetics. 2013 Nov;195(3):883-98.	24037267
NCU00340	PP-1	XP_957811.1	NCU00552	AL-1	XP_964713.1	TFdown-RNAseq	TF perturbation	High	Negative	Genetics. 2013 Nov;195(3):883-98.	24037267
NCU00340	PP-1	XP_957811.1	NCU00556	NCU00556	XP_964717.2	TFdown-RNAseq	TF perturbation	High	Positive	Genetics. 2013 Nov;195(3):883-98.	24037267
NCU00340	PP-1	XP_957811.1	NCU00566	NCU00566	XP_964727.2	TFdown-RNAseq	TF perturbation	High	Negative	Genetics. 2013 Nov;195(3):883-98.	24037267
NCU00340	PP-1	XP_957811.1	NCU00575	NCU00575	XP_964736.2	TFdown-RNAseq	TF perturbation	High	Positive	Genetics. 2013 Nov;195(3):883-98.	24037267
NCU00340	PP-1	XP_957811.1	NCU00601	NCU00601	#N/A	TFdown-RNAseq	TF perturbation	High	Positive	Genetics. 2013 Nov;195(3):883-98.	24037267
NCU00340	PP-1	XP_957811.1	NCU00618	NCU00618	XP_965758.1	TFdown-RNAseq	TF perturbation	High	Positive	Genetics. 2013 Nov;195(3):883-98.	24037267
NCU00340	PP-1	XP_957811.1	NCU00627	NCU00627	XP_965767.1	TFdown-RNAseq	TF perturbation	High	Positive	Genetics. 2013 Nov;195(3):883-98.	24037267
NCU00340	PP-1	XP_957811.1	NCU00633	NCU00633	XP_965773.1	TFdown-RNAseq	TF perturbation	High	Negative	Genetics. 2013 Nov;195(3):883-98.	24037267
NCU00340	PP-1	XP_957811.1	NCU00634	NCU00634	XP_965774.1	TFdown-RNAseq	TF perturbation	High	Positive	Genetics. 2013 Nov;195(3):883-98.	24037267
NCU00340	PP-1	XP_957811.1	NCU00669	NCU00669	XP_965809.1	TFdown-RNAseq	TF perturbation	High	Positive	Genetics. 2013 Nov;195(3):883-98.	24037267
NCU00340	PP-1	XP_957811.1	NCU00680	NCU00680	XP_965820.1	TFdown-RNAseq	TF perturbation	High	Positive	Genetics. 2013 Nov;195(3):883-98.	24037267
NCU00340	PP-1	XP_957811.1	NCU00692	NCU00692	XP_965832.1	TFdown-RNAseq	TF perturbation	High	Positive	Genetics. 2013 Nov;195(3):883-98.	24037267
NCU00340	PP-1	XP_957811.1	NCU00696	NCU00696	XP_965836.1	TFdown-RNAseq	TF perturbation	High	Positive	Genetics. 2013 Nov;195(3):883-98.	24037267
NCU00340	PP-1	XP_957811.1	NCU00720	TCA-17	XP_964554.1	TFdown-RNAseq	TF perturbation	High	Positive	Genetics. 2013 Nov;195(3):883-98.	24037267
NCU00340	PP-1	XP_957811.1	NCU00743	GDN	XP_964396.3	TFdown-RNAseq	TF perturbation	High	Negative	Genetics. 2013 Nov;195(3):883-98.	24037267
NCU00340	PP-1	XP_957811.1	NCU00746	NCU00746	XP_964399.1	TFdown-RNAseq	TF perturbation	High	Positive	Genetics. 2013 Nov;195(3):883-98.	24037267
NCU00340	PP-1	XP_957811.1	NCU00768	NCU00768	XP_964924.2	TFdown-RNAseq	TF perturbation	High	Positive	Genetics. 2013 Nov;195(3):883-98.	24037267
NCU00340	PP-1	XP_957811.1	NCU00775	TCA-6	XP_964931.2	TFdown-RNAseq	TF perturbation	High	Positive	Genetics. 2013 Nov;195(3):883-98.	24037267
NCU00340	PP-1	XP_957811.1	NCU00811	NCU00811	XP_964354.1	TFdown-RNAseq	TF perturbation	High	Positive	Genetics. 2013 Nov;195(3):883-98.	24037267
NCU00340	PP-1	XP_957811.1	NCU00812	NCU00812	XP_964355.3	TFdown-RNAseq	TF perturbation	High	Positive	Genetics. 2013 Nov;195(3):883-98.	24037267
NCU00340	PP-1	XP_957811.1	NCU00836	GH61-7	XP_963702.1	TFdown-RNAseq	TF perturbation	High	Positive	Genetics. 2013 Nov;195(3):883-98.	24037267
NCU00340	PP-1	XP_957811.1	NCU00867	NCU00867	XP_964783.3	TFdown-RNAseq	TF perturbation	High	Negative	Genetics. 2013 Nov;195(3):883-98.	24037267
NCU00340	PP-1	XP_957811.1	NCU00878	NCU00878	XP_964794.1	TFdown-RNAseq	TF perturbation	High	Negative	Genetics. 2013 Nov;195(3):883-98.	24037267
NCU00340	PP-1	XP_957811.1	NCU00881	HAM-7	XP_011392843.1	TFdown-PCR	TF perturbation	Low	Positive	Genetics. 2013 Nov;195(3):883-98.	24037267
NCU00340	PP-1	XP_957811.1	NCU00881	HAM-7	XP_011392843.1	TFdown-RNAseq	TF perturbation	High	Positive	Genetics. 2013 Nov;195(3):883-98.	24037267
NCU00340	PP-1	XP_957811.1	NCU00894	NCU00894	XP_964810.1	TFdown-RNAseq	TF perturbation	High	Positive	Genetics. 2013 Nov;195(3):883-98.	24037267
NCU00340	PP-1	XP_957811.1	NCU00906	NCU00906	XP_963823.1	TFdown-RNAseq	TF perturbation	High	Negative	Genetics. 2013 Nov;195(3):883-98.	24037267
NCU00340	PP-1	XP_957811.1	NCU00911	NCU00911	XP_963800.2	TFdown-RNAseq	TF perturbation	High	Positive	Genetics. 2013 Nov;195(3):883-98.	24037267
NCU00340	PP-1	XP_957811.1	NCU00925	NCU00925	XP_964751.1	TFdown-RNAseq	TF perturbation	High	Positive	Genetics. 2013 Nov;195(3):883-98.	24037267
NCU00340	PP-1	XP_957811.1	NCU00938	NCU00938	XP_964764.1	TFdown-RNAseq	TF perturbation	High	Positive	Genetics. 2013 Nov;195(3):883-98.	24037267
NCU00340	PP-1	XP_957811.1	NCU00958	NCU00958	XP_965151.1	TFdown-RNAseq	TF perturbation	High	Positive	Genetics. 2013 Nov;195(3):883-98.	24037267
NCU00340	PP-1	XP_957811.1	NCU00971	NCU00971	XP_965164.1	TFdown-RNAseq	TF perturbation	High	Positive	Genetics. 2013 Nov;195(3):883-98.	24037267
NCU00340	PP-1	XP_957811.1	NCU00973	NCU00973	XP_965166.2	TFdown-RNAseq	TF perturbation	High	Negative	Genetics. 2013 Nov;195(3):883-98.	24037267
NCU00340	PP-1	XP_957811.1	NCU00977	NCU00977	XP_965170.1	TFdown-RNAseq	TF perturbation	High	Positive	Genetics. 2013 Nov;195(3):883-98.	24037267
NCU00340	PP-1	XP_957811.1	NCU00979	NCU00979	XP_965172.1	TFdown-RNAseq	TF perturbation	High	Positive	Genetics. 2013 Nov;195(3):883-98.	24037267
NCU00340	PP-1	XP_957811.1	NCU00995	NCU00995	XP_963905.1	TFdown-RNAseq	TF perturbation	High	Positive	Genetics. 2013 Nov;195(3):883-98.	24037267
NCU00340	PP-1	XP_957811.1	NCU01021	NCU01021	XP_961633.1	TFdown-RNAseq	TF perturbation	High	Positive	Genetics. 2013 Nov;195(3):883-98.	24037267
NCU00340	PP-1	XP_957811.1	NCU01065	NCU01065	XP_961677.1	TFdown-microarray	TF perturbation	High	Negative	Genetics. 2005 Jul;170(3):1091-104.	15802524
NCU00340	PP-1	XP_957811.1	NCU01065	NCU01065	XP_961677.1	TFdown-RNA blot hybridization	TF perturbation	Low	Negative	Genetics. 2005 Jul;170(3):1091-104.	15802524
NCU00340	PP-1	XP_957811.1	NCU01065	NCU01065	XP_961677.1	TFdown-RNAseq	TF perturbation	High	Negative	Genetics. 2013 Nov;195(3):883-98.	24037267
NCU00340	PP-1	XP_957811.1	NCU01083	SPE-2	XP_961695.1	TFdown-RNAseq	TF perturbation	High	Positive	Genetics. 2013 Nov;195(3):883-98.	24037267
NCU00340	PP-1	XP_957811.1	NCU01098	NCU01098	XP_961710.2	TFdown-RNAseq	TF perturbation	High	Positive	Genetics. 2013 Nov;195(3):883-98.	24037267
NCU00340	PP-1	XP_957811.1	NCU01121	NCU01121	XP_961028.2	TFdown-RNAseq	TF perturbation	High	Negative	Genetics. 2013 Nov;195(3):883-98.	24037267
NCU00340	PP-1	XP_957811.1	NCU01121	NCU01121	XP_961028.2	TFdown-RNAseq	TF perturbation	High	Positive	Genetics. 2013 Nov;195(3):883-98.	24037267
NCU00340	PP-1	XP_957811.1	NCU01124	NCU01124	XP_011394468.1	TFdown-RNAseq	TF perturbation	High	Negative	Genetics. 2013 Nov;195(3):883-98.	24037267
NCU00340	PP-1	XP_957811.1	NCU01145	NCU01145	XP_011394472.1	TFdown-RNAseq	TF perturbation	High	Positive	Genetics. 2013 Nov;195(3):883-98.	24037267
NCU00340	PP-1	XP_957811.1	NCU01158	NCU01158	XP_011394476.1	TFdown-RNAseq	TF perturbation	High	Positive	Genetics. 2013 Nov;195(3):883-98.	24037267
NCU00340	PP-1	XP_957811.1	NCU01183	NCU01183	XP_961549.3	TFdown-RNAseq	TF perturbation	High	Negative	Genetics. 2013 Nov;195(3):883-98.	24037267
NCU00340	PP-1	XP_957811.1	NCU01189	NCU01189	XP_961555.2	TFdown-RNAseq	TF perturbation	High	Positive	Genetics. 2013 Nov;195(3):883-98.	24037267
NCU00340	PP-1	XP_957811.1	NCU01191	NCU01191	XP_961557.1	TFdown-RNAseq	TF perturbation	High	Positive	Genetics. 2013 Nov;195(3):883-98.	24037267
NCU00340	PP-1	XP_957811.1	NCU01195	AM	XP_961561.1	TFdown-RNAseq	TF perturbation	High	Positive	Genetics. 2013 Nov;195(3):883-98.	24037267
NCU00340	PP-1	XP_957811.1	NCU01221	NCU01221	XP_011394488.1	TFdown-RNAseq	TF perturbation	High	Positive	Genetics. 2013 Nov;195(3):883-98.	24037267
NCU00340	PP-1	XP_957811.1	NCU01227	TCA-8	XP_961593.1	TFdown-RNAseq	TF perturbation	High	Positive	Genetics. 2013 Nov;195(3):883-98.	24037267
NCU00340	PP-1	XP_957811.1	NCU01249	NCU01249	XP_960652.1	TFdown-RNAseq	TF perturbation	High	Positive	Genetics. 2013 Nov;195(3):883-98.	24037267
NCU00340	PP-1	XP_957811.1	NCU01257	NCU01257	XP_960774.1	TFdown-RNAseq	TF perturbation	High	Positive	Genetics. 2013 Nov;195(3):883-98.	24037267
NCU00340	PP-1	XP_957811.1	NCU01290	NCU01290	XP_960827.1	TFdown-RNAseq	TF perturbation	High	Positive	Genetics. 2013 Nov;195(3):883-98.	24037267
NCU00340	PP-1	XP_957811.1	NCU01297	NCU01297	XP_961383.1	TFdown-microarray	TF perturbation	High	Negative	Genetics. 2005 Jul;170(3):1091-104.	15802524
NCU00340	PP-1	XP_957811.1	NCU01300	NCU01300	XP_961386.1	TFdown-RNAseq	TF perturbation	High	Positive	Genetics. 2013 Nov;195(3):883-98.	24037267
NCU00340	PP-1	XP_957811.1	NCU01317	NCU01317	XP_961403.1	TFdown-RNAseq	TF perturbation	High	Positive	Genetics. 2013 Nov;195(3):883-98.	24037267
NCU00340	PP-1	XP_957811.1	NCU01328	NCU01328	XP_961414.2	TFdown-RNAseq	TF perturbation	High	Positive	Genetics. 2013 Nov;195(3):883-98.	24037267
NCU00340	PP-1	XP_957811.1	NCU01331	NCU01331	XP_961417.1	TFdown-RNAseq	TF perturbation	High	Positive	Genetics. 2013 Nov;195(3):883-98.	24037267
NCU00340	PP-1	XP_957811.1	NCU01380	NCU01380	XP_960937.1	TFdown-RNAseq	TF perturbation	High	Positive	Genetics. 2013 Nov;195(3):883-98.	24037267
NCU00340	PP-1	XP_957811.1	NCU01382	NCU01382	XP_960939.2	TFdown-RNAseq	TF perturbation	High	Positive	Genetics. 2013 Nov;195(3):883-98.	24037267
NCU00340	PP-1	XP_957811.1	NCU01414	ASM-1	XP_960837.1	TFdown-RNAseq	TF perturbation	High	Positive	Genetics. 2013 Nov;195(3):883-98.	24037267
NCU00340	PP-1	XP_957811.1	NCU01452	NCU01452	XP_955974.2	TFdown-RNAseq	TF perturbation	High	Positive	Genetics. 2013 Nov;195(3):883-98.	24037267
NCU00340	PP-1	XP_957811.1	NCU01459	TS;ASL-2	XP_955847.1	TFdown-RNAseq	TF perturbation	High	Positive	Genetics. 2013 Nov;195(3):883-98.	24037267
NCU00340	PP-1	XP_957811.1	NCU01504	NCU01504	XP_956953.1	TFdown-RNAseq	TF perturbation	High	Positive	Genetics. 2013 Nov;195(3):883-98.	24037267
NCU00340	PP-1	XP_957811.1	NCU01509	NCU01509	XP_956958.2	TFdown-RNAseq	TF perturbation	High	Positive	Genetics. 2013 Nov;195(3):883-98.	24037267
NCU00340	PP-1	XP_957811.1	NCU01524	NCU01524	XP_956973.3	TFdown-RNAseq	TF perturbation	High	Positive	Genetics. 2013 Nov;195(3):883-98.	24037267
NCU00340	PP-1	XP_957811.1	NCU01545	ATG-8	XP_956248.1	TFdown-RNAseq	TF perturbation	High	Negative	Genetics. 2013 Nov;195(3):883-98.	24037267
NCU00340	PP-1	XP_957811.1	NCU01545	ATG-8	XP_956248.1	TFdown-RNAseq	TF perturbation	High	Positive	Genetics. 2013 Nov;195(3):883-98.	24037267
NCU00340	PP-1	XP_957811.1	NCU01546	NCU01546	XP_956249.2	TFdown-RNAseq	TF perturbation	High	Negative	Genetics. 2013 Nov;195(3):883-98.	24037267
NCU00340	PP-1	XP_957811.1	NCU01552	NCU01552	XP_011393462.1	TFdown-RNAseq	TF perturbation	High	Positive	Genetics. 2013 Nov;195(3):883-98.	24037267
NCU00340	PP-1	XP_957811.1	NCU01618	NCU01618	#N/A	TFdown-RNAseq	TF perturbation	High	Positive	Genetics. 2013 Nov;195(3):883-98.	24037267
NCU00340	PP-1	XP_957811.1	NCU01633	HXT13	XP_956001.1	TFdown-RNAseq	TF perturbation	High	Positive	Genetics. 2013 Nov;195(3):883-98.	24037267
NCU00340	PP-1	XP_957811.1	NCU01648	NCU01648	XP_956270.2	TFdown-RNAseq	TF perturbation	High	Positive	Genetics. 2013 Nov;195(3):883-98.	24037267
NCU00340	PP-1	XP_957811.1	NCU01675	NCU01675	XP_956881.1	TFdown-RNAseq	TF perturbation	High	Positive	Genetics. 2013 Nov;195(3):883-98.	24037267
NCU00340	PP-1	XP_957811.1	NCU01697	NCU01697	XP_956903.2	TFdown-RNAseq	TF perturbation	High	Positive	Genetics. 2013 Nov;195(3):883-98.	24037267
NCU00340	PP-1	XP_957811.1	NCU01724	NCU01724	XP_956038.1	TFdown-microarray	TF perturbation	High	Positive	Genetics. 2005 Jul;170(3):1091-104.	15802524
NCU00340	PP-1	XP_957811.1	NCU01724	NCU01724	XP_956038.1	TFdown-RNA blot hybridization	TF perturbation	Low	Positive	Genetics. 2005 Jul;170(3):1091-104.	15802524
NCU00340	PP-1	XP_957811.1	NCU01752	NCW-2	XP_957175.1	TFdown-RNAseq	TF perturbation	High	Positive	Genetics. 2013 Nov;195(3):883-98.	24037267
NCU00340	PP-1	XP_957811.1	NCU01754	ADH-1	XP_011393501.1	TFdown-RNAseq	TF perturbation	High	Negative	Genetics. 2013 Nov;195(3):883-98.	24037267
NCU00340	PP-1	XP_957811.1	NCU01772	NCU01772	XP_957195.1	TFdown-RNAseq	TF perturbation	High	Negative	Genetics. 2013 Nov;195(3):883-98.	24037267
NCU00340	PP-1	XP_957811.1	NCU01776	NCU01776	XP_957199.1	TFdown-RNAseq	TF perturbation	High	Positive	Genetics. 2013 Nov;195(3):883-98.	24037267
NCU00340	PP-1	XP_957811.1	NCU01786	NCU01786	XP_955958.2	TFdown-RNAseq	TF perturbation	High	Positive	Genetics. 2013 Nov;195(3):883-98.	24037267
NCU00340	PP-1	XP_957811.1	NCU01793	NCU01793	XP_956471.1	TFdown-RNAseq	TF perturbation	High	Positive	Genetics. 2013 Nov;195(3):883-98.	24037267
NCU00340	PP-1	XP_957811.1	NCU01824	NCU01824	XP_956608.1	TFdown-RNAseq	TF perturbation	High	Negative	Genetics. 2013 Nov;195(3):883-98.	24037267
NCU00340	PP-1	XP_957811.1	NCU01826	NCU01826	XP_956610.1	TFdown-RNAseq	TF perturbation	High	Negative	Genetics. 2013 Nov;195(3):883-98.	24037267
NCU00340	PP-1	XP_957811.1	NCU01855	NCU01855	XP_963889.1	TFdown-RNAseq	TF perturbation	High	Positive	Genetics. 2013 Nov;195(3):883-98.	24037267
NCU00340	PP-1	XP_957811.1	NCU01894	NCU01894	XP_965525.1	TFdown-RNAseq	TF perturbation	High	Positive	Genetics. 2013 Nov;195(3):883-98.	24037267
NCU00340	PP-1	XP_957811.1	NCU01949	UN-16	XP_964233.1	TFdown-RNAseq	TF perturbation	High	Positive	Genetics. 2013 Nov;195(3):883-98.	24037267
NCU00340	PP-1	XP_957811.1	NCU01966	NCU01966	XP_011392915.1	TFdown-RNAseq	TF perturbation	High	Positive	Genetics. 2013 Nov;195(3):883-98.	24037267
NCU00340	PP-1	XP_957811.1	NCU02003	TEF-1	XP_964868.2	TFdown-RNAseq	TF perturbation	High	Positive	Genetics. 2013 Nov;195(3):883-98.	24037267
NCU00340	PP-1	XP_957811.1	NCU02004	NCU02004	XP_964869.1	TFdown-RNAseq	TF perturbation	High	Positive	Genetics. 2013 Nov;195(3):883-98.	24037267
NCU00340	PP-1	XP_957811.1	NCU02046	NCU02046	XP_964668.3	TFdown-RNAseq	TF perturbation	High	Positive	Genetics. 2013 Nov;195(3):883-98.	24037267
NCU00340	PP-1	XP_957811.1	NCU02059	NCU02059	XP_964015.1	TFdown-RNAseq	TF perturbation	High	Positive	Genetics. 2013 Nov;195(3):883-98.	24037267
NCU00340	PP-1	XP_957811.1	NCU02075	HSP70-2	XP_964602.3	TFdown-RNAseq	TF perturbation	High	Positive	Genetics. 2013 Nov;195(3):883-98.	24037267
NCU00340	PP-1	XP_957811.1	NCU02109	NCU02109	XP_964103.1	TFdown-microarray	TF perturbation	High	Positive	Genetics. 2005 Jul;170(3):1091-104.	15802524
NCU00340	PP-1	XP_957811.1	NCU02110	NOX-1	XP_964104.1	TFdown-RNAseq	TF perturbation	High	Positive	Genetics. 2013 Nov;195(3):883-98.	24037267
NCU00340	PP-1	XP_957811.1	NCU02139	NCU02139	XP_964297.1	TFdown-RNAseq	TF perturbation	High	Positive	Genetics. 2013 Nov;195(3):883-98.	24037267
NCU00340	PP-1	XP_957811.1	NCU02176	NCU02176	XP_964246.2	TFdown-RNAseq	TF perturbation	High	Positive	Genetics. 2013 Nov;195(3):883-98.	24037267
NCU00340	PP-1	XP_957811.1	NCU02181	NCU02181	XP_964251.2	TFdown-RNAseq	TF perturbation	High	Positive	Genetics. 2013 Nov;195(3):883-98.	24037267
NCU00340	PP-1	XP_957811.1	NCU02193	CFP	XP_011395110.1	TFdown-RNAseq	TF perturbation	High	Negative	Genetics. 2013 Nov;195(3):883-98.	24037267
NCU00340	PP-1	XP_957811.1	NCU02208	UN-10	XP_959527.1	TFdown-RNAseq	TF perturbation	High	Positive	Genetics. 2013 Nov;195(3):883-98.	24037267
NCU00340	PP-1	XP_957811.1	NCU02209	ODS	XP_959528.1	TFdown-RNAseq	TF perturbation	High	Positive	Genetics. 2013 Nov;195(3):883-98.	24037267
NCU00340	PP-1	XP_957811.1	NCU02246	NCU02246	XP_959890.2	TFdown-PCR	TF perturbation	Low	Positive	Genetics. 2013 Nov;195(3):883-98.	24037267
NCU00340	PP-1	XP_957811.1	NCU02246	NCU02246	XP_959890.2	TFdown-RNAseq	TF perturbation	High	Positive	Genetics. 2013 Nov;195(3):883-98.	24037267
NCU00340	PP-1	XP_957811.1	NCU02259	NCU02259	XP_959903.3	TFdown-microarray	TF perturbation	High	Positive	Genetics. 2005 Jul;170(3):1091-104.	15802524
NCU00340	PP-1	XP_957811.1	NCU02259	NCU02259	XP_959903.3	TFdown-RNA blot hybridization	TF perturbation	Low	Positive	Genetics. 2005 Jul;170(3):1091-104.	15802524
NCU00340	PP-1	XP_957811.1	NCU02298	NCU02298	XP_959942.1	TFdown-RNAseq	TF perturbation	High	Positive	Genetics. 2013 Nov;195(3):883-98.	24037267
NCU00340	PP-1	XP_957811.1	NCU02344	NCU02344	XP_959466.1	TFdown-RNAseq	TF perturbation	High	Positive	Genetics. 2013 Nov;195(3):883-98.	24037267
NCU00340	PP-1	XP_957811.1	NCU02361	NCU02361	XP_011395154.1	TFdown-RNAseq	TF perturbation	High	Negative	Genetics. 2013 Nov;195(3):883-98.	24037267
NCU00340	PP-1	XP_957811.1	NCU02366	TCA-3	XP_959787.1	TFdown-RNAseq	TF perturbation	High	Positive	Genetics. 2013 Nov;195(3):883-98.	24037267
NCU00340	PP-1	XP_957811.1	NCU02369	GH28-1	XP_959790.3	TFdown-RNAseq	TF perturbation	High	Positive	Genetics. 2013 Nov;195(3):883-98.	24037267
NCU00340	PP-1	XP_957811.1	NCU02428	NCU02428	XP_011395179.1	TFdown-RNAseq	TF perturbation	High	Positive	Genetics. 2013 Nov;195(3):883-98.	24037267
NCU00340	PP-1	XP_957811.1	NCU02458	NCU02458	XP_959513.3	TFdown-RNAseq	TF perturbation	High	Positive	Genetics. 2013 Nov;195(3):883-98.	24037267
NCU00340	PP-1	XP_957811.1	NCU02465	NCU02465	XP_965059.1	TFdown-RNAseq	TF perturbation	High	Positive	Genetics. 2013 Nov;195(3):883-98.	24037267
NCU00340	PP-1	XP_957811.1	NCU02470	NCU02470	XP_965064.1	TFdown-RNAseq	TF perturbation	High	Positive	Genetics. 2013 Nov;195(3):883-98.	24037267
NCU00340	PP-1	XP_957811.1	NCU02480	NCU02480	XP_011392955.1	TFdown-RNAseq	TF perturbation	High	Negative	Genetics. 2013 Nov;195(3):883-98.	24037267
NCU00340	PP-1	XP_957811.1	NCU02488	NCU02488	XP_965082.1	TFdown-RNAseq	TF perturbation	High	Positive	Genetics. 2013 Nov;195(3):883-98.	24037267
NCU00340	PP-1	XP_957811.1	NCU02500	CCG-4	XP_965094.1	TFdown-PCR	TF perturbation	Low	Negative	Genetics. 2013 Nov;195(3):883-98.	24037267
NCU00340	PP-1	XP_957811.1	NCU02500	CCG-4	XP_965094.1	TFdown-RNA blot hybridization	TF perturbation	Low	Negative	Genetics. 2005 Jul;170(3):1091-104.	15802524
NCU00340	PP-1	XP_957811.1	NCU02500	CCG-4	XP_965094.1	TFdown-RNAseq	TF perturbation	High	Negative	Genetics. 2013 Nov;195(3):883-98.	24037267
NCU00340	PP-1	XP_957811.1	NCU02509	NCU02509	XP_965640.2	TFdown-RNAseq	TF perturbation	High	Positive	Genetics. 2013 Nov;195(3):883-98.	24037267
NCU00340	PP-1	XP_957811.1	NCU02511	NCU02511	XP_965642.2	TFdown-RNAseq	TF perturbation	High	Positive	Genetics. 2013 Nov;195(3):883-98.	24037267
NCU00340	PP-1	XP_957811.1	NCU02532	NCU02532	XP_011392960.1	TFdown-microarray	TF perturbation	High	Positive	Genetics. 2005 Jul;170(3):1091-104.	15802524
NCU00340	PP-1	XP_957811.1	NCU02533	NCU02533	XP_965664.1	TFdown-RNAseq	TF perturbation	High	Positive	Genetics. 2013 Nov;195(3):883-98.	24037267
NCU00340	PP-1	XP_957811.1	NCU02613	NCU02613	XP_965016.1	TFdown-PCR	TF perturbation	Low	Positive	Genetics. 2013 Nov;195(3):883-98.	24037267
NCU00340	PP-1	XP_957811.1	NCU02613	NCU02613	XP_965016.1	TFdown-RNAseq	TF perturbation	High	Positive	Genetics. 2013 Nov;195(3):883-98.	24037267
NCU00340	PP-1	XP_957811.1	NCU02623	NCU02623	XP_965026.1	TFdown-RNAseq	TF perturbation	High	Negative	Genetics. 2013 Nov;195(3):883-98.	24037267
NCU00340	PP-1	XP_957811.1	NCU02624	ERG-11	XP_964049.2	TFdown-RNAseq	TF perturbation	High	Negative	Genetics. 2013 Nov;195(3):883-98.	24037267
NCU00340	PP-1	XP_957811.1	NCU02627	NCU02627	XP_011392986.1	TFdown-RNAseq	TF perturbation	High	Negative	Genetics. 2013 Nov;195(3):883-98.	24037267
NCU00340	PP-1	XP_957811.1	NCU02635	NCU02635	XP_964060.1	TFdown-RNAseq	TF perturbation	High	Negative	Genetics. 2013 Nov;195(3):883-98.	24037267
NCU00340	PP-1	XP_957811.1	NCU02644	NCU02644	XP_011392993.1	TFdown-RNAseq	TF perturbation	High	Negative	Genetics. 2013 Nov;195(3):883-98.	24037267
NCU00340	PP-1	XP_957811.1	NCU02707	NCU02707	XP_965480.2	TFdown-RNAseq	TF perturbation	High	Positive	Genetics. 2013 Nov;195(3):883-98.	24037267
NCU00340	PP-1	XP_957811.1	NCU02727	NCU02727	XP_965112.2	TFdown-RNAseq	TF perturbation	High	Negative	Genetics. 2013 Nov;195(3):883-98.	24037267
NCU00340	PP-1	XP_957811.1	NCU02729	NCU02729	XP_965114.1	TFdown-RNAseq	TF perturbation	High	Negative	Genetics. 2013 Nov;195(3):883-98.	24037267
NCU00340	PP-1	XP_957811.1	NCU02736	NCU02736	XP_011393014.1	TFdown-RNAseq	TF perturbation	High	Positive	Genetics. 2013 Nov;195(3):883-98.	24037267
NCU00340	PP-1	XP_957811.1	NCU02744	NCU02744	XP_965129.1	TFdown-RNAseq	TF perturbation	High	Positive	Genetics. 2013 Nov;195(3):883-98.	24037267
NCU00340	PP-1	XP_957811.1	NCU02745	NCU02745	XP_011393019.1	TFdown-RNAseq	TF perturbation	High	Positive	Genetics. 2013 Nov;195(3):883-98.	24037267
NCU00340	PP-1	XP_957811.1	NCU02754	CKB-2	XP_001728406.1	TFdown-RNAseq	TF perturbation	High	Positive	Genetics. 2013 Nov;195(3):883-98.	24037267
NCU00340	PP-1	XP_957811.1	NCU02767	HAM-6	XP_964262.1	TFdown-RNAseq	TF perturbation	High	Positive	Genetics. 2013 Nov;195(3):883-98.	24037267
NCU00340	PP-1	XP_957811.1	NCU02786	NCU02786	XP_011393027.1	TFdown-RNAseq	TF perturbation	High	Positive	Genetics. 2013 Nov;195(3):883-98.	24037267
NCU00340	PP-1	XP_957811.1	NCU02794	SO	XP_964076.3	TFdown-RNAseq	TF perturbation	High	Positive	Genetics. 2013 Nov;195(3):883-98.	24037267
NCU00340	PP-1	XP_957811.1	NCU02801	NCU02801	XP_964457.1	TFdown-RNAseq	TF perturbation	High	Negative	Genetics. 2013 Nov;195(3):883-98.	24037267
NCU00340	PP-1	XP_957811.1	NCU02807	NCU02807	XP_011393036.1	TFdown-RNAseq	TF perturbation	High	Negative	Genetics. 2013 Nov;195(3):883-98.	24037267
NCU00340	PP-1	XP_957811.1	NCU02808	NCU02808	XP_964464.1	TFdown-RNAseq	TF perturbation	High	Positive	Genetics. 2013 Nov;195(3):883-98.	24037267
NCU00340	PP-1	XP_957811.1	NCU02811	HAM-8	XP_964467.1	TFdown-RNAseq	TF perturbation	High	Positive	Genetics. 2013 Nov;195(3):883-98.	24037267
NCU00340	PP-1	XP_957811.1	NCU02813	NCU02813	XP_964469.1	TFdown-RNAseq	TF perturbation	High	Positive	Genetics. 2013 Nov;195(3):883-98.	24037267
NCU00340	PP-1	XP_957811.1	NCU02880	NCU02880	XP_965562.1	TFdown-RNAseq	TF perturbation	High	Negative	Genetics. 2013 Nov;195(3):883-98.	24037267
NCU00340	PP-1	XP_957811.1	NCU02895	NCU02895	XP_965577.1	TFdown-RNAseq	TF perturbation	High	Negative	Genetics. 2013 Nov;195(3):883-98.	24037267
NCU00340	PP-1	XP_957811.1	NCU02905	NCU02905	XP_965587.1	TFdown-RNAseq	TF perturbation	High	Positive	Genetics. 2013 Nov;195(3):883-98.	24037267
NCU00340	PP-1	XP_957811.1	NCU02910	NCU02910	XP_965592.1	TFdown-RNAseq	TF perturbation	High	Positive	Genetics. 2013 Nov;195(3):883-98.	24037267
NCU00340	PP-1	XP_957811.1	NCU02919	MKR-6	XP_965601.1	TFdown-RNA blot hybridization	TF perturbation	Low	Positive	Genetics. 2005 Jul;170(3):1091-104.	15802524
NCU00340	PP-1	XP_957811.1	NCU02923	MKR-2	XP_965605.1	TFdown-RNA blot hybridization	TF perturbation	Low	Positive	Genetics. 2005 Jul;170(3):1091-104.	15802524
NCU00340	PP-1	XP_957811.1	NCU02930	MKR-3	XP_965612.1	TFdown-microarray	TF perturbation	High	Positive	Genetics. 2005 Jul;170(3):1091-104.	15802524
NCU00340	PP-1	XP_957811.1	NCU02950	NCU02950	XP_965632.1	TFdown-RNAseq	TF perturbation	High	Positive	Genetics. 2013 Nov;195(3):883-98.	24037267
NCU00340	PP-1	XP_957811.1	NCU02954	LYS-7	XP_965341.2	TFdown-RNAseq	TF perturbation	High	Positive	Genetics. 2013 Nov;195(3):883-98.	24037267
NCU00340	PP-1	XP_957811.1	NCU02955	NCU02955	XP_965342.2	TFdown-RNAseq	TF perturbation	High	Positive	Genetics. 2013 Nov;195(3):883-98.	24037267
NCU00340	PP-1	XP_957811.1	NCU02960	PEX5	XP_965347.3	TFdown-RNAseq	TF perturbation	High	Positive	Genetics. 2013 Nov;195(3):883-98.	24037267
NCU00340	PP-1	XP_957811.1	NCU02970	NCU02970	XP_965357.1	TFdown-RNAseq	TF perturbation	High	Positive	Genetics. 2013 Nov;195(3):883-98.	24037267
NCU00340	PP-1	XP_957811.1	NCU02972	NCU02972	XP_965359.1	TFdown-RNAseq	TF perturbation	High	Positive	Genetics. 2013 Nov;195(3):883-98.	24037267
NCU00340	PP-1	XP_957811.1	NCU02988	NCU02988	XP_965374.1	TFdown-microarray	TF perturbation	High	Positive	Genetics. 2005 Jul;170(3):1091-104.	15802524
NCU00340	PP-1	XP_957811.1	NCU02988	NCU02988	XP_965374.1	TFdown-RNA blot hybridization	TF perturbation	Low	Positive	Genetics. 2005 Jul;170(3):1091-104.	15802524
NCU00340	PP-1	XP_957811.1	NCU02988	NCU02988	XP_965374.1	TFdown-RNAseq	TF perturbation	High	Positive	Genetics. 2013 Nov;195(3):883-98.	24037267
NCU00340	PP-1	XP_957811.1	NCU03004	ACE-3	XP_965390.1	TFdown-RNAseq	TF perturbation	High	Positive	Genetics. 2013 Nov;195(3):883-98.	24037267
NCU00340	PP-1	XP_957811.1	NCU03006	ERG-4	XP_965392.1	TFdown-RNAseq	TF perturbation	High	Negative	Genetics. 2013 Nov;195(3):883-98.	24037267
NCU00340	PP-1	XP_957811.1	NCU03009	NCU03009	XP_965395.3	TFdown-RNAseq	TF perturbation	High	Positive	Genetics. 2013 Nov;195(3):883-98.	24037267
NCU00340	PP-1	XP_957811.1	NCU03013	ACW-10	XP_011393058.1	TFdown-RNAseq	TF perturbation	High	Positive	Genetics. 2013 Nov;195(3):883-98.	24037267
NCU00340	PP-1	XP_957811.1	NCU03023	NCU03023	XP_965409.1	TFdown-RNAseq	TF perturbation	High	Negative	Genetics. 2013 Nov;195(3):883-98.	24037267
NCU00340	PP-1	XP_957811.1	NCU03033	NCU03033	XP_965419.1	TFdown-RNAseq	TF perturbation	High	Positive	Genetics. 2013 Nov;195(3):883-98.	24037267
NCU00340	PP-1	XP_957811.1	NCU03035	NCU03035	XP_964040.1	TFdown-RNAseq	TF perturbation	High	Positive	Genetics. 2013 Nov;195(3):883-98.	24037267
NCU00340	PP-1	XP_957811.1	NCU03038	NCU03038	XP_964043.1	TFdown-RNAseq	TF perturbation	High	Positive	Genetics. 2013 Nov;195(3):883-98.	24037267
NCU00340	PP-1	XP_957811.1	NCU03061	NCU03061	XP_963869.3	TFdown-RNAseq	TF perturbation	High	Positive	Genetics. 2013 Nov;195(3):883-98.	24037267
NCU00340	PP-1	XP_957811.1	NCU03066	NCU03066	XP_963788.1	TFdown-RNAseq	TF perturbation	High	Positive	Genetics. 2013 Nov;195(3):883-98.	24037267
NCU00340	PP-1	XP_957811.1	NCU03076	NCU03076	XP_964169.1	TFdown-RNAseq	TF perturbation	High	Negative	Genetics. 2013 Nov;195(3):883-98.	24037267
NCU00340	PP-1	XP_957811.1	NCU03092	NCU03092	XP_963862.1	TFdown-RNAseq	TF perturbation	High	Positive	Genetics. 2013 Nov;195(3):883-98.	24037267
NCU00340	PP-1	XP_957811.1	NCU03102	NCU03102	XP_964961.1	TFdown-RNAseq	TF perturbation	High	Positive	Genetics. 2013 Nov;195(3):883-98.	24037267
NCU00340	PP-1	XP_957811.1	NCU03117	NCU03117	XP_964976.1	TFdown-RNAseq	TF perturbation	High	Positive	Genetics. 2013 Nov;195(3):883-98.	24037267
NCU00340	PP-1	XP_957811.1	NCU03125	NCU03125	XP_964984.1	TFdown-RNAseq	TF perturbation	High	Positive	Genetics. 2013 Nov;195(3):883-98.	24037267
NCU00340	PP-1	XP_957811.1	NCU03132	NCU03132	XP_964181.1	TFdown-RNAseq	TF perturbation	High	Positive	Genetics. 2013 Nov;195(3):883-98.	24037267
NCU00340	PP-1	XP_957811.1	NCU03150	NCU03150	XP_964199.1	TFdown-RNAseq	TF perturbation	High	Positive	Genetics. 2013 Nov;195(3):883-98.	24037267
NCU00340	PP-1	XP_957811.1	NCU03151	NCU03151	XP_964200.2	TFdown-RNAseq	TF perturbation	High	Negative	Genetics. 2013 Nov;195(3):883-98.	24037267
NCU00340	PP-1	XP_957811.1	NCU03152	NCU03152	XP_964201.3	TFdown-RNAseq	TF perturbation	High	Negative	Genetics. 2013 Nov;195(3):883-98.	24037267
NCU00340	PP-1	XP_957811.1	NCU03153	NCU03153	XP_964559.1	TFdown-RNAseq	TF perturbation	High	Negative	Genetics. 2013 Nov;195(3):883-98.	24037267
NCU00340	PP-1	XP_957811.1	NCU03166	AD-3A	XP_964572.1	TFdown-RNAseq	TF perturbation	High	Negative	Genetics. 2013 Nov;195(3):883-98.	24037267
NCU00340	PP-1	XP_957811.1	NCU03171	NCU03171	XP_964577.1	TFdown-RNA blot hybridization	TF perturbation	Low	Negative	Genetics. 2005 Jul;170(3):1091-104.	15802524
NCU00340	PP-1	XP_957811.1	NCU03192	NCU03192	XP_965292.2	TFdown-RNAseq	TF perturbation	High	Negative	Genetics. 2013 Nov;195(3):883-98.	24037267
NCU00340	PP-1	XP_957811.1	NCU03192	NCU03192	XP_965292.2	TFdown-RNAseq	TF perturbation	High	Positive	Genetics. 2013 Nov;195(3):883-98.	24037267
NCU00340	PP-1	XP_957811.1	NCU03196	NCU03196	#N/A	TFdown-RNAseq	TF perturbation	High	Positive	Genetics. 2013 Nov;195(3):883-98.	24037267
NCU00340	PP-1	XP_957811.1	NCU03222	NCU03222	XP_011393118.1	TFdown-RNAseq	TF perturbation	High	Negative	Genetics. 2013 Nov;195(3):883-98.	24037267
NCU00340	PP-1	XP_957811.1	NCU03241	FKR-4	XP_963733.1	TFdown-RNAseq	TF perturbation	High	Positive	Genetics. 2013 Nov;195(3):883-98.	24037267
NCU00340	PP-1	XP_957811.1	NCU03247	NCU03247	XP_963762.1	TFdown-RNAseq	TF perturbation	High	Positive	Genetics. 2013 Nov;195(3):883-98.	24037267
NCU00340	PP-1	XP_957811.1	NCU03276	BEM46	XP_011393132.1	TFdown-RNAseq	TF perturbation	High	Positive	Genetics. 2013 Nov;195(3):883-98.	24037267
NCU00340	PP-1	XP_957811.1	NCU03282	NCU03282	XP_964208.1	TFdown-RNAseq	TF perturbation	High	Negative	Genetics. 2013 Nov;195(3):883-98.	24037267
NCU00340	PP-1	XP_957811.1	NCU03294	NCU03294	XP_964220.2	TFdown-RNAseq	TF perturbation	High	Positive	Genetics. 2013 Nov;195(3):883-98.	24037267
NCU00340	PP-1	XP_957811.1	NCU03302	NCU03302	XP_964479.1	TFdown-RNAseq	TF perturbation	High	Positive	Genetics. 2013 Nov;195(3):883-98.	24037267
NCU00340	PP-1	XP_957811.1	NCU03305	NCA-1	XP_964482.3	TFdown-RNAseq	TF perturbation	High	Positive	Genetics. 2013 Nov;195(3):883-98.	24037267
NCU00340	PP-1	XP_957811.1	NCU03343	NCU03343	XP_956452.1	TFdown-RNAseq	TF perturbation	High	Positive	Genetics. 2013 Nov;195(3):883-98.	24037267
NCU00340	PP-1	XP_957811.1	NCU03344	NCU03344	XP_956453.1	TFdown-RNAseq	TF perturbation	High	Positive	Genetics. 2013 Nov;195(3):883-98.	24037267
NCU00340	PP-1	XP_957811.1	NCU03368	NCU03368	XP_956303.1	TFdown-RNAseq	TF perturbation	High	Negative	Genetics. 2013 Nov;195(3):883-98.	24037267
NCU00340	PP-1	XP_957811.1	NCU03393	RAP-1	XP_956840.1	TFdown-RNAseq	TF perturbation	High	Positive	Genetics. 2013 Nov;195(3):883-98.	24037267
NCU00340	PP-1	XP_957811.1	NCU03396	NCU03396	XP_956843.1	TFdown-RNAseq	TF perturbation	High	Positive	Genetics. 2013 Nov;195(3):883-98.	24037267
NCU00340	PP-1	XP_957811.1	NCU03415	NCU03415	XP_956862.1	TFdown-RNAseq	TF perturbation	High	Positive	Genetics. 2013 Nov;195(3):883-98.	24037267
NCU00340	PP-1	XP_957811.1	NCU03425	NCU03425	XP_956711.1	TFdown-RNAseq	TF perturbation	High	Positive	Genetics. 2013 Nov;195(3):883-98.	24037267
NCU00340	PP-1	XP_957811.1	NCU03488	PYR-4	XP_955875.1	TFdown-RNAseq	TF perturbation	High	Positive	Genetics. 2013 Nov;195(3):883-98.	24037267
NCU00340	PP-1	XP_957811.1	NCU03500	NCU03500	XP_955837.2	TFdown-microarray	TF perturbation	High	Positive	Genetics. 2005 Jul;170(3):1091-104.	15802524
NCU00340	PP-1	XP_957811.1	NCU03500	NCU03500	XP_955837.2	TFdown-RNAseq	TF perturbation	High	Positive	Genetics. 2013 Nov;195(3):883-98.	24037267
NCU00340	PP-1	XP_957811.1	NCU03530	ACW-6	XP_956809.1	TFdown-microarray	TF perturbation	High	Negative	Genetics. 2005 Jul;170(3):1091-104.	15802524
NCU00340	PP-1	XP_957811.1	NCU03549	NCU03549	XP_955773.2	TFdown-RNAseq	TF perturbation	High	Positive	Genetics. 2013 Nov;195(3):883-98.	24037267
NCU00340	PP-1	XP_957811.1	NCU03559	NCU03559	XP_956122.2	TFdown-RNAseq	TF perturbation	High	Positive	Genetics. 2013 Nov;195(3):883-98.	24037267
NCU00340	PP-1	XP_957811.1	NCU03561	NCU03561	XP_956124.1	TFdown-RNAseq	TF perturbation	High	Positive	Genetics. 2013 Nov;195(3):883-98.	24037267
NCU00340	PP-1	XP_957811.1	NCU03565	NCU03565	XP_956128.1	TFdown-RNAseq	TF perturbation	High	Positive	Genetics. 2013 Nov;195(3):883-98.	24037267
NCU00340	PP-1	XP_957811.1	NCU03569	NCU03569	XP_956132.1	TFdown-RNAseq	TF perturbation	High	Positive	Genetics. 2013 Nov;195(3):883-98.	24037267
NCU00340	PP-1	XP_957811.1	NCU03608	ILV-2	XP_961335.1	TFdown-RNAseq	TF perturbation	High	Positive	Genetics. 2013 Nov;195(3):883-98.	24037267
NCU00340	PP-1	XP_957811.1	NCU03635	NCU03635	XP_961362.1	TFdown-RNAseq	TF perturbation	High	Positive	Genetics. 2013 Nov;195(3):883-98.	24037267
NCU00340	PP-1	XP_957811.1	NCU03669	NCU03669	XP_961445.1	TFdown-RNAseq	TF perturbation	High	Negative	Genetics. 2013 Nov;195(3):883-98.	24037267
NCU00340	PP-1	XP_957811.1	NCU03679	NCU03679	XP_961455.1	TFdown-RNAseq	TF perturbation	High	Positive	Genetics. 2013 Nov;195(3):883-98.	24037267
NCU00340	PP-1	XP_957811.1	NCU03702	NCU03702	XP_961478.1	TFdown-RNAseq	TF perturbation	High	Positive	Genetics. 2013 Nov;195(3):883-98.	24037267
NCU00340	PP-1	XP_957811.1	NCU03703	NCU03703	XP_961479.2	TFdown-RNAseq	TF perturbation	High	Positive	Genetics. 2013 Nov;195(3):883-98.	24037267
NCU00340	PP-1	XP_957811.1	NCU03708	NCU03708	XP_961484.1	TFdown-RNAseq	TF perturbation	High	Positive	Genetics. 2013 Nov;195(3):883-98.	24037267
NCU00340	PP-1	XP_957811.1	NCU03717	NCU03717	XP_961493.3	TFdown-RNAseq	TF perturbation	High	Positive	Genetics. 2013 Nov;195(3):883-98.	24037267
NCU00340	PP-1	XP_957811.1	NCU03737	NCU03737	XP_961513.1	TFdown-RNAseq	TF perturbation	High	Positive	Genetics. 2013 Nov;195(3):883-98.	24037267
NCU00340	PP-1	XP_957811.1	NCU03757	NCU03757	XP_961104.1	TFdown-RNAseq	TF perturbation	High	Positive	Genetics. 2013 Nov;195(3):883-98.	24037267
NCU00340	PP-1	XP_957811.1	NCU03768	NCU03768	XP_011394589.1	TFdown-RNAseq	TF perturbation	High	Positive	Genetics. 2013 Nov;195(3):883-98.	24037267
NCU00340	PP-1	XP_957811.1	NCU03777	NCU03777	XP_961123.1	TFdown-RNAseq	TF perturbation	High	Positive	Genetics. 2013 Nov;195(3):883-98.	24037267
NCU00340	PP-1	XP_957811.1	NCU03791	NCU03791	XP_961180.2	TFdown-RNAseq	TF perturbation	High	Negative	Genetics. 2013 Nov;195(3):883-98.	24037267
NCU00340	PP-1	XP_957811.1	NCU03794	NCU03794	XP_961183.1	TFdown-RNAseq	TF perturbation	High	Negative	Genetics. 2013 Nov;195(3):883-98.	24037267
NCU00340	PP-1	XP_957811.1	NCU03806	CYH-2	XP_961195.2	TFdown-RNAseq	TF perturbation	High	Positive	Genetics. 2013 Nov;195(3):883-98.	24037267
NCU00340	PP-1	XP_957811.1	NCU03826	NCU03826	XP_961215.1	TFdown-RNAseq	TF perturbation	High	Positive	Genetics. 2013 Nov;195(3):883-98.	24037267
NCU00340	PP-1	XP_957811.1	NCU03830	NCU03830	XP_961219.2	TFdown-RNAseq	TF perturbation	High	Negative	Genetics. 2013 Nov;195(3):883-98.	24037267
NCU00340	PP-1	XP_957811.1	NCU03837	NCU03837	XP_960596.1	TFdown-RNAseq	TF perturbation	High	Negative	Genetics. 2013 Nov;195(3):883-98.	24037267
NCU00340	PP-1	XP_957811.1	NCU03857	TCA-5	XP_011394871.1	TFdown-RNAseq	TF perturbation	High	Positive	Genetics. 2013 Nov;195(3):883-98.	24037267
NCU00340	PP-1	XP_957811.1	NCU03863	NCU03863	XP_955856.2	TFdown-RNAseq	TF perturbation	High	Positive	Genetics. 2013 Nov;195(3):883-98.	24037267
NCU00340	PP-1	XP_957811.1	NCU03868	NCU03868	XP_956541.2	TFdown-RNAseq	TF perturbation	High	Positive	Genetics. 2013 Nov;195(3):883-98.	24037267
NCU00340	PP-1	XP_957811.1	NCU03960	NCU03960	XP_957599.1	TFdown-RNAseq	TF perturbation	High	Positive	Genetics. 2013 Nov;195(3):883-98.	24037267
NCU00340	PP-1	XP_957811.1	NCU03963	NIC-7	XP_957602.1	TFdown-RNAseq	TF perturbation	High	Positive	Genetics. 2013 Nov;195(3):883-98.	24037267
NCU00340	PP-1	XP_957811.1	NCU03973	ALA	XP_957612.2	TFdown-RNAseq	TF perturbation	High	Positive	Genetics. 2013 Nov;195(3):883-98.	24037267
NCU00340	PP-1	XP_957811.1	NCU03979	BIO-1	XP_956564.1	TFdown-RNAseq	TF perturbation	High	Positive	Genetics. 2013 Nov;195(3):883-98.	24037267
NCU00340	PP-1	XP_957811.1	NCU03982	GRP-78;BIP	XP_956567.1	TFdown-RNAseq	TF perturbation	High	Positive	Genetics. 2013 Nov;195(3):883-98.	24037267
NCU00340	PP-1	XP_957811.1	NCU03988	NCU03988	XP_956573.1	TFdown-RNAseq	TF perturbation	High	Positive	Genetics. 2013 Nov;195(3):883-98.	24037267
NCU00340	PP-1	XP_957811.1	NCU04020	NCU04020	XP_957635.1	TFdown-RNAseq	TF perturbation	High	Positive	Genetics. 2013 Nov;195(3):883-98.	24037267
NCU00340	PP-1	XP_957811.1	NCU04036	NCU04036	XP_957651.2	TFdown-RNAseq	TF perturbation	High	Positive	Genetics. 2013 Nov;195(3):883-98.	24037267
NCU00340	PP-1	XP_957811.1	NCU04047	NCU04047	XP_957662.2	TFdown-RNAseq	TF perturbation	High	Negative	Genetics. 2013 Nov;195(3):883-98.	24037267
NCU00340	PP-1	XP_957811.1	NCU04069	NCU04069	XP_957684.2	TFdown-RNAseq	TF perturbation	High	Positive	Genetics. 2013 Nov;195(3):883-98.	24037267
NCU00340	PP-1	XP_957811.1	NCU04077	CYS-2	XP_957692.1	TFdown-RNAseq	TF perturbation	High	Positive	Genetics. 2013 Nov;195(3):883-98.	24037267
NCU00340	PP-1	XP_957811.1	NCU04088	NCU04088	XP_956084.3	TFdown-microarray	TF perturbation	High	Positive	Genetics. 2005 Jul;170(3):1091-104.	15802524
NCU00340	PP-1	XP_957811.1	NCU04110	NCU04110	XP_961266.1	TFdown-RNAseq	TF perturbation	High	Positive	Genetics. 2013 Nov;195(3):883-98.	24037267
NCU00340	PP-1	XP_957811.1	NCU04122	NCU04122	XP_961278.2	TFdown-RNAseq	TF perturbation	High	Positive	Genetics. 2013 Nov;195(3):883-98.	24037267
NCU00340	PP-1	XP_957811.1	NCU04138	NCU04138	XP_961294.1	TFdown-RNAseq	TF perturbation	High	Positive	Genetics. 2013 Nov;195(3):883-98.	24037267
NCU00340	PP-1	XP_957811.1	NCU04164	NCU04164	XP_011394622.1	TFdown-RNAseq	TF perturbation	High	Positive	Genetics. 2013 Nov;195(3):883-98.	24037267
NCU00340	PP-1	XP_957811.1	NCU04166	NCU04166	XP_960724.1	TFdown-RNAseq	TF perturbation	High	Positive	Genetics. 2013 Nov;195(3):883-98.	24037267
NCU00340	PP-1	XP_957811.1	NCU04169	NCU04169	XP_960727.1	TFdown-RNAseq	TF perturbation	High	Negative	Genetics. 2013 Nov;195(3):883-98.	24037267
NCU00340	PP-1	XP_957811.1	NCU04192	NCU04192	XP_961152.1	TFdown-RNAseq	TF perturbation	High	Positive	Genetics. 2013 Nov;195(3):883-98.	24037267
NCU00340	PP-1	XP_957811.1	NCU04216	AD-7	XP_960840.2	TFdown-RNAseq	TF perturbation	High	Positive	Genetics. 2013 Nov;195(3):883-98.	24037267
NCU00340	PP-1	XP_957811.1	NCU04251	CHS-3	XP_961242.2	TFdown-RNAseq	TF perturbation	High	Positive	Genetics. 2013 Nov;195(3):883-98.	24037267
NCU00340	PP-1	XP_957811.1	NCU04265	INV	XP_961256.1	TFdown-RNAseq	TF perturbation	High	Positive	Genetics. 2013 Nov;195(3):883-98.	24037267
NCU00340	PP-1	XP_957811.1	NCU04276	NCU04276	XP_961066.1	TFdown-RNAseq	TF perturbation	High	Negative	Genetics. 2013 Nov;195(3):883-98.	24037267
NCU00340	PP-1	XP_957811.1	NCU04278	NCU04278	XP_961068.1	TFdown-RNAseq	TF perturbation	High	Positive	Genetics. 2013 Nov;195(3):883-98.	24037267
NCU00340	PP-1	XP_957811.1	NCU04280	NCU04280	XP_961070.1	TFdown-RNAseq	TF perturbation	High	Positive	Genetics. 2013 Nov;195(3):883-98.	24037267
NCU00340	PP-1	XP_957811.1	NCU04288	NCU04288	XP_961078.1	TFdown-RNAseq	TF perturbation	High	Positive	Genetics. 2013 Nov;195(3):883-98.	24037267
NCU00340	PP-1	XP_957811.1	NCU04314	NCU04314	XP_960960.2	TFdown-RNAseq	TF perturbation	High	Negative	Genetics. 2013 Nov;195(3):883-98.	24037267
NCU00340	PP-1	XP_957811.1	NCU04331	CRP-4	XP_960578.1	TFdown-RNAseq	TF perturbation	High	Positive	Genetics. 2013 Nov;195(3):883-98.	24037267
NCU00340	PP-1	XP_957811.1	NCU04344	NCU04344	XP_956325.1	TFdown-RNAseq	TF perturbation	High	Negative	Genetics. 2013 Nov;195(3):883-98.	24037267
NCU00340	PP-1	XP_957811.1	NCU04349	NCU04349	#N/A	TFdown-RNAseq	TF perturbation	High	Positive	Genetics. 2013 Nov;195(3):883-98.	24037267
NCU00340	PP-1	XP_957811.1	NCU04385	LEU-2	XP_957462.1	TFdown-RNAseq	TF perturbation	High	Positive	Genetics. 2013 Nov;195(3):883-98.	24037267
NCU00340	PP-1	XP_957811.1	NCU04416	NCU04416	XP_011394098.1	TFdown-microarray	TF perturbation	High	Positive	Genetics. 2005 Jul;170(3):1091-104.	15802524
NCU00340	PP-1	XP_957811.1	NCU04416	NCU04416	XP_011394098.1	TFdown-RNA blot hybridization	TF perturbation	Low	Positive	Genetics. 2005 Jul;170(3):1091-104.	15802524
NCU00340	PP-1	XP_957811.1	NCU04429	NCU04429	XP_957506.1	TFdown-RNAseq	TF perturbation	High	Positive	Genetics. 2013 Nov;195(3):883-98.	24037267
NCU00340	PP-1	XP_957811.1	NCU04442	NCU04442	XP_957519.1	TFdown-RNAseq	TF perturbation	High	Positive	Genetics. 2013 Nov;195(3):883-98.	24037267
NCU00340	PP-1	XP_957811.1	NCU04449	NCU04449	XP_955907.2	TFdown-RNAseq	TF perturbation	High	Positive	Genetics. 2013 Nov;195(3):883-98.	24037267
NCU00340	PP-1	XP_957811.1	NCU04452	MIG-3	XP_955910.1	TFdown-RNAseq	TF perturbation	High	Negative	Genetics. 2013 Nov;195(3):883-98.	24037267
NCU00340	PP-1	XP_957811.1	NCU04454	NCU04454	XP_955912.1	TFdown-RNAseq	TF perturbation	High	Positive	Genetics. 2013 Nov;195(3):883-98.	24037267
NCU00340	PP-1	XP_957811.1	NCU04461	NCU04461	XP_957030.2	TFdown-RNAseq	TF perturbation	High	Positive	Genetics. 2013 Nov;195(3):883-98.	24037267
NCU00340	PP-1	XP_957811.1	NCU04467	NCU04467	XP_957036.2	TFdown-RNAseq	TF perturbation	High	Positive	Genetics. 2013 Nov;195(3):883-98.	24037267
NCU00340	PP-1	XP_957811.1	NCU04479	NCU04479	XP_957048.1	TFdown-RNAseq	TF perturbation	High	Negative	Genetics. 2013 Nov;195(3):883-98.	24037267
NCU00340	PP-1	XP_957811.1	NCU04488	NCU04488	XP_957057.2	TFdown-RNAseq	TF perturbation	High	Positive	Genetics. 2013 Nov;195(3):883-98.	24037267
NCU00340	PP-1	XP_957811.1	NCU04489	NCU04489	#N/A	TFdown-RNAseq	TF perturbation	High	Positive	Genetics. 2013 Nov;195(3):883-98.	24037267
NCU00340	PP-1	XP_957811.1	NCU04493	NCU04493	XP_957062.1	TFdown-RNAseq	TF perturbation	High	Negative	Genetics. 2013 Nov;195(3):883-98.	24037267
NCU00340	PP-1	XP_957811.1	NCU04494	NCU04494	XP_957063.1	TFdown-RNAseq	TF perturbation	High	Positive	Genetics. 2013 Nov;195(3):883-98.	24037267
NCU00340	PP-1	XP_957811.1	NCU04496	NCU04496	XP_957065.1	TFdown-RNAseq	TF perturbation	High	Positive	Genetics. 2013 Nov;195(3):883-98.	24037267
NCU00340	PP-1	XP_957811.1	NCU04503	NCU04503	XP_956914.1	TFdown-RNAseq	TF perturbation	High	Positive	Genetics. 2013 Nov;195(3):883-98.	24037267
NCU00340	PP-1	XP_957811.1	NCU04516	NCU04516	XP_956927.1	TFdown-RNAseq	TF perturbation	High	Positive	Genetics. 2013 Nov;195(3):883-98.	24037267
NCU00340	PP-1	XP_957811.1	NCU04527	NCU04527	#N/A	TFdown-RNAseq	TF perturbation	High	Positive	Genetics. 2013 Nov;195(3):883-98.	24037267
NCU00340	PP-1	XP_957811.1	NCU04533	APP	XP_956944.1	TFdown-microarray	TF perturbation	High	Positive	Genetics. 2005 Jul;170(3):1091-104.	15802524
NCU00340	PP-1	XP_957811.1	NCU04542	NCU04542	XP_955982.1	TFdown-RNAseq	TF perturbation	High	Positive	Genetics. 2013 Nov;195(3):883-98.	24037267
NCU00340	PP-1	XP_957811.1	NCU04569	NCU04569	XP_011394658.1	TFdown-RNAseq	TF perturbation	High	Negative	Genetics. 2013 Nov;195(3):883-98.	24037267
NCU00340	PP-1	XP_957811.1	NCU04583	NCU04583	XP_958284.1	TFdown-RNAseq	TF perturbation	High	Negative	Genetics. 2013 Nov;195(3):883-98.	24037267
NCU00340	PP-1	XP_957811.1	NCU04594	NCU04594	XP_957862.2	TFdown-RNAseq	TF perturbation	High	Negative	Genetics. 2013 Nov;195(3):883-98.	24037267
NCU00340	PP-1	XP_957811.1	NCU04603	NCU04603	XP_958846.1	TFdown-microarray	TF perturbation	High	Positive	Genetics. 2005 Jul;170(3):1091-104.	15802524
NCU00340	PP-1	XP_957811.1	NCU04603	NCU04603	XP_958846.1	TFdown-RNA blot hybridization	TF perturbation	Low	Positive	Genetics. 2005 Jul;170(3):1091-104.	15802524
NCU00340	PP-1	XP_957811.1	NCU04611	NCU04611	XP_958854.1	TFdown-RNAseq	TF perturbation	High	Negative	Genetics. 2013 Nov;195(3):883-98.	24037267
NCU00340	PP-1	XP_957811.1	NCU04636	NCU04636	XP_959179.1	TFdown-RNAseq	TF perturbation	High	Positive	Genetics. 2013 Nov;195(3):883-98.	24037267
NCU00340	PP-1	XP_957811.1	NCU04645	NCU04645	XP_959188.2	TFdown-RNAseq	TF perturbation	High	Positive	Genetics. 2013 Nov;195(3):883-98.	24037267
NCU00340	PP-1	XP_957811.1	NCU04647	NCU04647	XP_959190.1	TFdown-RNAseq	TF perturbation	High	Positive	Genetics. 2013 Nov;195(3):883-98.	24037267
NCU00340	PP-1	XP_957811.1	NCU04676	NCU04676	XP_959219.3	TFdown-RNAseq	TF perturbation	High	Negative	Genetics. 2013 Nov;195(3):883-98.	24037267
NCU00340	PP-1	XP_957811.1	NCU04720	NIT-6	XP_960355.3	TFdown-RNAseq	TF perturbation	High	Negative	Genetics. 2013 Nov;195(3):883-98.	24037267
NCU00340	PP-1	XP_957811.1	NCU04729	NCU04729	XP_011394901.1	TFdown-RNAseq	TF perturbation	High	Positive	Genetics. 2013 Nov;195(3):883-98.	24037267
NCU00340	PP-1	XP_957811.1	NCU04732	HAM-11	XP_960367.1	TFdown-PCR	TF perturbation	Low	Positive	Genetics. 2013 Nov;195(3):883-98.	24037267
NCU00340	PP-1	XP_957811.1	NCU04732	HAM-11	XP_960367.1	TFdown-RNAseq	TF perturbation	High	Positive	Genetics. 2013 Nov;195(3):883-98.	24037267
NCU00340	PP-1	XP_957811.1	NCU04754	ILV-6	XP_960287.2	TFdown-RNAseq	TF perturbation	High	Positive	Genetics. 2013 Nov;195(3):883-98.	24037267
NCU00340	PP-1	XP_957811.1	NCU04759	NTF2	XP_960292.2	TFdown-RNAseq	TF perturbation	High	Positive	Genetics. 2013 Nov;195(3):883-98.	24037267
NCU00340	PP-1	XP_957811.1	NCU04779	NCU04779	XP_960228.2	TFdown-RNAseq	TF perturbation	High	Positive	Genetics. 2013 Nov;195(3):883-98.	24037267
NCU00340	PP-1	XP_957811.1	NCU04799	NCU04799	XP_960425.1	TFdown-RNAseq	TF perturbation	High	Positive	Genetics. 2013 Nov;195(3):883-98.	24037267
NCU00340	PP-1	XP_957811.1	NCU04830	NCU04830	XP_960389.1	TFdown-RNAseq	TF perturbation	High	Positive	Genetics. 2013 Nov;195(3):883-98.	24037267
NCU00340	PP-1	XP_957811.1	NCU04834	PHY-1	XP_960393.2	TFdown-RNAseq	TF perturbation	High	Positive	Genetics. 2013 Nov;195(3):883-98.	24037267
NCU00340	PP-1	XP_957811.1	NCU04837	NCU04837	XP_960396.3	TFdown-RNAseq	TF perturbation	High	Positive	Genetics. 2013 Nov;195(3):883-98.	24037267
NCU00340	PP-1	XP_957811.1	NCU04843	NCU04843	XP_011394930.1	TFdown-RNAseq	TF perturbation	High	Positive	Genetics. 2013 Nov;195(3):883-98.	24037267
NCU00340	PP-1	XP_957811.1	NCU04847	NCU04847	XP_960406.1	TFdown-RNAseq	TF perturbation	High	Positive	Genetics. 2013 Nov;195(3):883-98.	24037267
NCU00340	PP-1	XP_957811.1	NCU04856	GLN-2	XP_011394113.1	TFdown-RNAseq	TF perturbation	High	Negative	Genetics. 2013 Nov;195(3):883-98.	24037267
NCU00340	PP-1	XP_957811.1	NCU04867	NCU04867	XP_959124.3	TFdown-RNAseq	TF perturbation	High	Negative	Genetics. 2013 Nov;195(3):883-98.	24037267
NCU00340	PP-1	XP_957811.1	NCU04872	NCU04872	XP_959129.1	TFdown-RNAseq	TF perturbation	High	Positive	Genetics. 2013 Nov;195(3):883-98.	24037267
NCU00340	PP-1	XP_957811.1	NCU04910	NCU04910	XP_959358.1	TFdown-RNAseq	TF perturbation	High	Positive	Genetics. 2013 Nov;195(3):883-98.	24037267
NCU00340	PP-1	XP_957811.1	NCU04931	NCU04931	XP_959379.1	TFdown-microarray	TF perturbation	High	Positive	Genetics. 2005 Jul;170(3):1091-104.	15802524
NCU00340	PP-1	XP_957811.1	NCU04931	NCU04931	XP_959379.1	TFdown-RNA blot hybridization	TF perturbation	Low	Positive	Genetics. 2005 Jul;170(3):1091-104.	15802524
NCU00340	PP-1	XP_957811.1	NCU04942	NCU04942	XP_959390.1	TFdown-RNAseq	TF perturbation	High	Positive	Genetics. 2013 Nov;195(3):883-98.	24037267
NCU00340	PP-1	XP_957811.1	NCU04945	NCU04945	XP_959393.1	TFdown-RNAseq	TF perturbation	High	Positive	Genetics. 2013 Nov;195(3):883-98.	24037267
NCU00340	PP-1	XP_957811.1	NCU04966	NCU04966	#N/A	TFdown-RNAseq	TF perturbation	High	Negative	Genetics. 2013 Nov;195(3):883-98.	24037267
NCU00340	PP-1	XP_957811.1	NCU04996	NCU04996	XP_955816.3	TFdown-RNAseq	TF perturbation	High	Positive	Genetics. 2013 Nov;195(3):883-98.	24037267
NCU00340	PP-1	XP_957811.1	NCU05023	NCU05023	XP_956292.1	TFdown-RNAseq	TF perturbation	High	Negative	Genetics. 2013 Nov;195(3):883-98.	24037267
NCU00340	PP-1	XP_957811.1	NCU05027	NCU05027	XP_956335.1	TFdown-RNAseq	TF perturbation	High	Positive	Genetics. 2013 Nov;195(3):883-98.	24037267
NCU00340	PP-1	XP_957811.1	NCU05032	NCU05032	XP_011394937.1	TFdown-RNAseq	TF perturbation	High	Positive	Genetics. 2013 Nov;195(3):883-98.	24037267
NCU00340	PP-1	XP_957811.1	NCU05127	NCU05127	XP_957113.1	TFdown-RNAseq	TF perturbation	High	Positive	Genetics. 2013 Nov;195(3):883-98.	24037267
NCU00340	PP-1	XP_957811.1	NCU05136	NCU05136	XP_956634.1	TFdown-RNAseq	TF perturbation	High	Positive	Genetics. 2013 Nov;195(3):883-98.	24037267
NCU00340	PP-1	XP_957811.1	NCU05178	NCU05178	XP_961841.1	TFdown-RNAseq	TF perturbation	High	Positive	Genetics. 2013 Nov;195(3):883-98.	24037267
NCU00340	PP-1	XP_957811.1	NCU05194	NCU05194	XP_962193.3	TFdown-RNAseq	TF perturbation	High	Negative	Genetics. 2013 Nov;195(3):883-98.	24037267
NCU00340	PP-1	XP_957811.1	NCU05227	NCU05227	XP_961887.1	TFdown-RNAseq	TF perturbation	High	Positive	Genetics. 2013 Nov;195(3):883-98.	24037267
NCU00340	PP-1	XP_957811.1	NCU05233	NCU05233	XP_961893.1	TFdown-RNAseq	TF perturbation	High	Positive	Genetics. 2013 Nov;195(3):883-98.	24037267
NCU00340	PP-1	XP_957811.1	NCU05235	NCU05235	XP_961999.3	TFdown-RNAseq	TF perturbation	High	Positive	Genetics. 2013 Nov;195(3):883-98.	24037267
NCU00340	PP-1	XP_957811.1	NCU05236	NCU05236	XP_962000.1	TFdown-microarray	TF perturbation	High	Positive	Genetics. 2005 Jul;170(3):1091-104.	15802524
NCU00340	PP-1	XP_957811.1	NCU05236	NCU05236	XP_962000.1	TFdown-RNA blot hybridization	TF perturbation	Low	Positive	Genetics. 2005 Jul;170(3):1091-104.	15802524
NCU00340	PP-1	XP_957811.1	NCU05237	NCU05237	XP_962001.1	TFdown-RNAseq	TF perturbation	High	Positive	Genetics. 2013 Nov;195(3):883-98.	24037267
NCU00340	PP-1	XP_957811.1	NCU05238	CYS-4	XP_962002.2	TFdown-RNAseq	TF perturbation	High	Positive	Genetics. 2013 Nov;195(3):883-98.	24037267
NCU00340	PP-1	XP_957811.1	NCU05252	NCU05252	XP_961789.1	TFdown-RNAseq	TF perturbation	High	Positive	Genetics. 2013 Nov;195(3):883-98.	24037267
NCU00340	PP-1	XP_957811.1	NCU05269	HSP88	XP_011394150.1	TFdown-RNAseq	TF perturbation	High	Positive	Genetics. 2013 Nov;195(3):883-98.	24037267
NCU00340	PP-1	XP_957811.1	NCU05289	NCU05289	XP_962060.3	TFdown-RNAseq	TF perturbation	High	Positive	Genetics. 2013 Nov;195(3):883-98.	24037267
NCU00340	PP-1	XP_957811.1	NCU05298	NIT-3	XP_962069.1	TFdown-RNAseq	TF perturbation	High	Negative	Genetics. 2013 Nov;195(3):883-98.	24037267
NCU00340	PP-1	XP_957811.1	NCU05301	NCU05301	XP_962072.2	TFdown-RNAseq	TF perturbation	High	Positive	Genetics. 2013 Nov;195(3):883-98.	24037267
NCU00340	PP-1	XP_957811.1	NCU05337	NCU05337	#N/A	TFdown-RNAseq	TF perturbation	High	Positive	Genetics. 2013 Nov;195(3):883-98.	24037267
NCU00340	PP-1	XP_957811.1	NCU05338	NCU05338	XP_963270.2	TFdown-RNAseq	TF perturbation	High	Negative	Genetics. 2013 Nov;195(3):883-98.	24037267
NCU00340	PP-1	XP_957811.1	NCU05357	NCU05357	#N/A	TFdown-RNAseq	TF perturbation	High	Positive	Genetics. 2013 Nov;195(3):883-98.	24037267
NCU00340	PP-1	XP_957811.1	NCU05363	NCU05363	XP_963354.1	TFdown-RNAseq	TF perturbation	High	Positive	Genetics. 2013 Nov;195(3):883-98.	24037267
NCU00340	PP-1	XP_957811.1	NCU05387	NCU05387	XP_963200.1	TFdown-RNAseq	TF perturbation	High	Negative	Genetics. 2013 Nov;195(3):883-98.	24037267
NCU00340	PP-1	XP_957811.1	NCU05395	NCU05395	XP_963483.1	TFdown-RNAseq	TF perturbation	High	Positive	Genetics. 2013 Nov;195(3):883-98.	24037267
NCU00340	PP-1	XP_957811.1	NCU05400	NCU05400	XP_963488.1	TFdown-RNAseq	TF perturbation	High	Positive	Genetics. 2013 Nov;195(3):883-98.	24037267
NCU00340	PP-1	XP_957811.1	NCU05404	NCU05404	XP_963492.1	TFdown-RNAseq	TF perturbation	High	Positive	Genetics. 2013 Nov;195(3):883-98.	24037267
NCU00340	PP-1	XP_957811.1	NCU05408	NCU05408	#N/A	TFdown-RNAseq	TF perturbation	High	Positive	Genetics. 2013 Nov;195(3):883-98.	24037267
NCU00340	PP-1	XP_957811.1	NCU05425	TCA-7	XP_963248.3	TFdown-RNAseq	TF perturbation	High	Positive	Genetics. 2013 Nov;195(3):883-98.	24037267
NCU00340	PP-1	XP_957811.1	NCU05454	NCU05454	XP_963445.2	TFdown-RNAseq	TF perturbation	High	Negative	Genetics. 2013 Nov;195(3):883-98.	24037267
NCU00340	PP-1	XP_957811.1	NCU05495	CCG-16	XP_960457.2	TFdown-RNAseq	TF perturbation	High	Positive	Genetics. 2013 Nov;195(3):883-98.	24037267
NCU00340	PP-1	XP_957811.1	NCU05498	NCU05498	XP_960460.1	TFdown-RNAseq	TF perturbation	High	Negative	Genetics. 2013 Nov;195(3):883-98.	24037267
NCU00340	PP-1	XP_957811.1	NCU05502	NCU05502	XP_960464.3	TFdown-RNAseq	TF perturbation	High	Positive	Genetics. 2013 Nov;195(3):883-98.	24037267
NCU00340	PP-1	XP_957811.1	NCU05521	NCU05521	XP_011394951.1	TFdown-microarray	TF perturbation	High	Positive	Genetics. 2005 Jul;170(3):1091-104.	15802524
NCU00340	PP-1	XP_957811.1	NCU05542	NCU05542	XP_960504.1	TFdown-RNAseq	TF perturbation	High	Positive	Genetics. 2013 Nov;195(3):883-98.	24037267
NCU00340	PP-1	XP_957811.1	NCU05554	UN-25	XP_960516.1	TFdown-RNAseq	TF perturbation	High	Positive	Genetics. 2013 Nov;195(3):883-98.	24037267
NCU00340	PP-1	XP_957811.1	NCU05593	TOB55	XP_011394972.1	TFdown-RNAseq	TF perturbation	High	Positive	Genetics. 2013 Nov;195(3):883-98.	24037267
NCU00340	PP-1	XP_957811.1	NCU05599	NCU05599	XP_960561.1	TFdown-RNAseq	TF perturbation	High	Positive	Genetics. 2013 Nov;195(3):883-98.	24037267
NCU00340	PP-1	XP_957811.1	NCU05606	NCU05606	XP_960568.1	TFdown-RNAseq	TF perturbation	High	Positive	Genetics. 2013 Nov;195(3):883-98.	24037267
NCU00340	PP-1	XP_957811.1	NCU05627	NCU05627	XP_960171.3	TFdown-RNAseq	TF perturbation	High	Positive	Genetics. 2013 Nov;195(3):883-98.	24037267
NCU00340	PP-1	XP_957811.1	NCU05629	NCU05629	XP_960173.2	TFdown-RNAseq	TF perturbation	High	Positive	Genetics. 2013 Nov;195(3):883-98.	24037267
NCU00340	PP-1	XP_957811.1	NCU05650	NCU05650	XP_960211.3	TFdown-RNAseq	TF perturbation	High	Positive	Genetics. 2013 Nov;195(3):883-98.	24037267
NCU00340	PP-1	XP_957811.1	NCU05653	NCU05653	XP_960214.1	TFdown-RNAseq	TF perturbation	High	Positive	Genetics. 2013 Nov;195(3):883-98.	24037267
NCU00340	PP-1	XP_957811.1	NCU05681	NCU05681	XP_962795.2	TFdown-RNAseq	TF perturbation	High	Positive	Genetics. 2013 Nov;195(3):883-98.	24037267
NCU00340	PP-1	XP_957811.1	NCU05685	NCU05685	XP_011393869.1	TFdown-RNAseq	TF perturbation	High	Positive	Genetics. 2013 Nov;195(3):883-98.	24037267
NCU00340	PP-1	XP_957811.1	NCU05686	GH16-5	XP_963048.1	TFdown-RNAseq	TF perturbation	High	Negative	Genetics. 2013 Nov;195(3):883-98.	24037267
NCU00340	PP-1	XP_957811.1	NCU05712	NCU05712	XP_962898.1	TFdown-RNAseq	TF perturbation	High	Positive	Genetics. 2013 Nov;195(3):883-98.	24037267
NCU00340	PP-1	XP_957811.1	NCU05758	PRE-2	XP_959733.1	TFdown-PCR	TF perturbation	Low	Negative	Genetics. 2013 Nov;195(3):883-98.	24037267
NCU00340	PP-1	XP_957811.1	NCU05768	POI-2	XP_959743.1	TFdown-microarray	TF perturbation	High	Positive	Genetics. 2005 Jul;170(3):1091-104.	15802524
NCU00340	PP-1	XP_957811.1	NCU05768	POI-2	XP_959743.1	TFdown-RNA blot hybridization	TF perturbation	Low	Positive	Genetics. 2005 Jul;170(3):1091-104.	15802524
NCU00340	PP-1	XP_957811.1	NCU05776	NCU05776	XP_011395195.1	TFdown-RNAseq	TF perturbation	High	Positive	Genetics. 2013 Nov;195(3):883-98.	24037267
NCU00340	PP-1	XP_957811.1	NCU05778	NCU05778	XP_960038.1	TFdown-RNAseq	TF perturbation	High	Positive	Genetics. 2013 Nov;195(3):883-98.	24037267
NCU00340	PP-1	XP_957811.1	NCU05782	NCU05782	XP_960042.1	TFdown-RNAseq	TF perturbation	High	Positive	Genetics. 2013 Nov;195(3):883-98.	24037267
NCU00340	PP-1	XP_957811.1	NCU05786	NCU05786	XP_960046.1	TFdown-RNAseq	TF perturbation	High	Positive	Genetics. 2013 Nov;195(3):883-98.	24037267
NCU00340	PP-1	XP_957811.1	NCU05789	NCU05789	XP_960049.1	TFdown-RNAseq	TF perturbation	High	Positive	Genetics. 2013 Nov;195(3):883-98.	24037267
NCU00340	PP-1	XP_957811.1	NCU05798	NCU05798	XP_960058.1	TFdown-RNAseq	TF perturbation	High	Positive	Genetics. 2013 Nov;195(3):883-98.	24037267
NCU00340	PP-1	XP_957811.1	NCU05804	NCU05804	XP_960064.2	TFdown-RNAseq	TF perturbation	High	Positive	Genetics. 2013 Nov;195(3):883-98.	24037267
NCU00340	PP-1	XP_957811.1	NCU05810	CPC-2	XP_960070.1	TFdown-RNAseq	TF perturbation	High	Positive	Genetics. 2013 Nov;195(3):883-98.	24037267
NCU00340	PP-1	XP_957811.1	NCU05814	NCU05814	XP_960074.1	TFdown-RNAseq	TF perturbation	High	Positive	Genetics. 2013 Nov;195(3):883-98.	24037267
NCU00340	PP-1	XP_957811.1	NCU05822	NCU05822	XP_011395208.1	TFdown-RNAseq	TF perturbation	High	Negative	Genetics. 2013 Nov;195(3):883-98.	24037267
NCU00340	PP-1	XP_957811.1	NCU05831	NCU05831	XP_960091.1	TFdown-RNAseq	TF perturbation	High	Positive	Genetics. 2013 Nov;195(3):883-98.	24037267
NCU00340	PP-1	XP_957811.1	NCU05835	NCU05835	XP_960095.1	TFdown-RNAseq	TF perturbation	High	Positive	Genetics. 2013 Nov;195(3):883-98.	24037267
NCU00340	PP-1	XP_957811.1	NCU05836	GH47-4	XP_960096.2	TFdown-RNAseq	TF perturbation	High	Positive	Genetics. 2013 Nov;195(3):883-98.	24037267
NCU00340	PP-1	XP_957811.1	NCU05856	NCU05856	XP_959847.1	TFdown-RNAseq	TF perturbation	High	Positive	Genetics. 2013 Nov;195(3):883-98.	24037267
NCU00340	PP-1	XP_957811.1	NCU05888	NCU05888	XP_959879.1	TFdown-microarray	TF perturbation	High	Negative	Genetics. 2005 Jul;170(3):1091-104.	15802524
NCU00340	PP-1	XP_957811.1	NCU05889	NCU05889	XP_959880.1	TFdown-RNAseq	TF perturbation	High	Positive	Genetics. 2013 Nov;195(3):883-98.	24037267
NCU00340	PP-1	XP_957811.1	NCU05915	NCU05915	XP_958115.3	TFdown-RNAseq	TF perturbation	High	Positive	Genetics. 2013 Nov;195(3):883-98.	24037267
NCU00340	PP-1	XP_957811.1	NCU05959	NCU05959	XP_958573.1	TFdown-RNAseq	TF perturbation	High	Positive	Genetics. 2013 Nov;195(3):883-98.	24037267
NCU00340	PP-1	XP_957811.1	NCU05969	GH61-9	XP_958583.1	TFdown-RNAseq	TF perturbation	High	Positive	Genetics. 2013 Nov;195(3):883-98.	24037267
NCU00340	PP-1	XP_957811.1	NCU05974	NCU05974	XP_958627.1	TFdown-RNAseq	TF perturbation	High	Positive	Genetics. 2013 Nov;195(3):883-98.	24037267
NCU00340	PP-1	XP_957811.1	NCU06034	NCU06034	XP_959624.1	TFdown-RNAseq	TF perturbation	High	Positive	Genetics. 2013 Nov;195(3):883-98.	24037267
NCU00340	PP-1	XP_957811.1	NCU06035	NCU06035	XP_959625.1	TFdown-RNAseq	TF perturbation	High	Positive	Genetics. 2013 Nov;195(3):883-98.	24037267
NCU00340	PP-1	XP_957811.1	NCU06047	NCU06047	XP_959810.1	TFdown-RNAseq	TF perturbation	High	Positive	Genetics. 2013 Nov;195(3):883-98.	24037267
NCU00340	PP-1	XP_957811.1	NCU06055	NCU06055	XP_959818.1	TFdown-RNAseq	TF perturbation	High	Positive	Genetics. 2013 Nov;195(3):883-98.	24037267
NCU00340	PP-1	XP_957811.1	NCU06082	NCU06082	XP_959544.3	TFdown-RNAseq	TF perturbation	High	Positive	Genetics. 2013 Nov;195(3):883-98.	24037267
NCU00340	PP-1	XP_957811.1	NCU06099	NCU06099	XP_959961.1	TFdown-RNAseq	TF perturbation	High	Positive	Genetics. 2013 Nov;195(3):883-98.	24037267
NCU00340	PP-1	XP_957811.1	NCU06107	NCU06107	XP_959969.1	TFdown-RNAseq	TF perturbation	High	Positive	Genetics. 2013 Nov;195(3):883-98.	24037267
NCU00340	PP-1	XP_957811.1	NCU06115	NCU06115	#N/A	TFdown-RNAseq	TF perturbation	High	Positive	Genetics. 2013 Nov;195(3):883-98.	24037267
NCU00340	PP-1	XP_957811.1	NCU06117	NCU06117	XP_959979.2	TFdown-RNAseq	TF perturbation	High	Positive	Genetics. 2013 Nov;195(3):883-98.	24037267
NCU00340	PP-1	XP_957811.1	NCU06125	NCU06125	XP_959987.2	TFdown-RNAseq	TF perturbation	High	Negative	Genetics. 2013 Nov;195(3):883-98.	24037267
NCU00340	PP-1	XP_957811.1	NCU06140	NCU06140	XP_960002.2	TFdown-RNAseq	TF perturbation	High	Positive	Genetics. 2013 Nov;195(3):883-98.	24037267
NCU00340	PP-1	XP_957811.1	NCU06145	NCU06145	XP_960007.1	TFdown-RNAseq	TF perturbation	High	Positive	Genetics. 2013 Nov;195(3):883-98.	24037267
NCU00340	PP-1	XP_957811.1	NCU06170	NCU06170	XP_960032.1	TFdown-RNAseq	TF perturbation	High	Positive	Genetics. 2013 Nov;195(3):883-98.	24037267
NCU00340	PP-1	XP_957811.1	NCU06185	ACW-9	XP_962997.1	TFdown-RNAseq	TF perturbation	High	Positive	Genetics. 2013 Nov;195(3):883-98.	24037267
NCU00340	PP-1	XP_957811.1	NCU06187	AD-4	XP_962999.3	TFdown-RNAseq	TF perturbation	High	Positive	Genetics. 2013 Nov;195(3):883-98.	24037267
NCU00340	PP-1	XP_957811.1	NCU06203	NCU06203	XP_962919.1	TFdown-RNAseq	TF perturbation	High	Positive	Genetics. 2013 Nov;195(3):883-98.	24037267
NCU00340	PP-1	XP_957811.1	NCU06207	NCU06207	XP_962923.1	TFdown-RNAseq	TF perturbation	High	Negative	Genetics. 2013 Nov;195(3):883-98.	24037267
NCU00340	PP-1	XP_957811.1	NCU06210	NCU06210	XP_962926.1	TFdown-RNAseq	TF perturbation	High	Positive	Genetics. 2013 Nov;195(3):883-98.	24037267
NCU00340	PP-1	XP_957811.1	NCU06211	TCA-16	XP_011393888.1	TFdown-RNAseq	TF perturbation	High	Positive	Genetics. 2013 Nov;195(3):883-98.	24037267
NCU00340	PP-1	XP_957811.1	NCU06226	NCU06226	XP_963077.1	TFdown-RNAseq	TF perturbation	High	Positive	Genetics. 2013 Nov;195(3):883-98.	24037267
NCU00340	PP-1	XP_957811.1	NCU06235	NCU06235	XP_963086.2	TFdown-RNAseq	TF perturbation	High	Positive	Genetics. 2013 Nov;195(3):883-98.	24037267
NCU00340	PP-1	XP_957811.1	NCU06247	NCU06247	XP_963098.2	TFdown-RNAseq	TF perturbation	High	Positive	Genetics. 2013 Nov;195(3):883-98.	24037267
NCU00340	PP-1	XP_957811.1	NCU06249	STK-40	XP_963100.1	TFdown-microarray	TF perturbation	High	Negative	Genetics. 2005 Jul;170(3):1091-104.	15802524
NCU00340	PP-1	XP_957811.1	NCU06301	NCU06301	XP_962563.1	TFdown-RNAseq	TF perturbation	High	Negative	Genetics. 2013 Nov;195(3):883-98.	24037267
NCU00340	PP-1	XP_957811.1	NCU06342	NCU06342	XP_962376.3	TFdown-RNAseq	TF perturbation	High	Positive	Genetics. 2013 Nov;195(3):883-98.	24037267
NCU00340	PP-1	XP_957811.1	NCU06358	NCU06358	XP_962392.2	TFdown-microarray	TF perturbation	High	Negative	Genetics. 2005 Jul;170(3):1091-104.	15802524
NCU00340	PP-1	XP_957811.1	NCU06360	NCU06360	XP_962394.1	TFdown-RNAseq	TF perturbation	High	Negative	Genetics. 2013 Nov;195(3):883-98.	24037267
NCU00340	PP-1	XP_957811.1	NCU06361	NCU06361	XP_011394178.1	TFdown-RNAseq	TF perturbation	High	Positive	Genetics. 2013 Nov;195(3):883-98.	24037267
NCU00340	PP-1	XP_957811.1	NCU06373	NCU06373	XP_962407.3	TFdown-RNAseq	TF perturbation	High	Positive	Genetics. 2013 Nov;195(3):883-98.	24037267
NCU00340	PP-1	XP_957811.1	NCU06402	NCU06402	XP_011394190.1	TFdown-RNAseq	TF perturbation	High	Negative	Genetics. 2013 Nov;195(3):883-98.	24037267
NCU00340	PP-1	XP_957811.1	NCU06419	MEK-1	XP_957310.3	TFdown-RNAseq	TF perturbation	High	Positive	Genetics. 2013 Nov;195(3):883-98.	24037267
NCU00340	PP-1	XP_957811.1	NCU06431	NCU06431	XP_011393911.1	TFdown-RNAseq	TF perturbation	High	Positive	Genetics. 2013 Nov;195(3):883-98.	24037267
NCU00340	PP-1	XP_957811.1	NCU06432	NCU06432	XP_957323.2	TFdown-RNAseq	TF perturbation	High	Positive	Genetics. 2013 Nov;195(3):883-98.	24037267
NCU00340	PP-1	XP_957811.1	NCU06467	NCU06467	XP_011393922.1	TFdown-RNAseq	TF perturbation	High	Positive	Genetics. 2013 Nov;195(3):883-98.	24037267
NCU00340	PP-1	XP_957811.1	NCU06469	NCU06469	XP_957360.1	TFdown-RNAseq	TF perturbation	High	Positive	Genetics. 2013 Nov;195(3):883-98.	24037267
NCU00340	PP-1	XP_957811.1	NCU06493	GNA-1	XP_957133.1	TFdown-RNAseq	TF perturbation	High	Negative	Genetics. 2013 Nov;195(3):883-98.	24037267
NCU00340	PP-1	XP_957811.1	NCU06509	NCU06509	XP_011393927.1	TFdown-RNAseq	TF perturbation	High	Positive	Genetics. 2013 Nov;195(3):883-98.	24037267
NCU00340	PP-1	XP_957811.1	NCU06514	NCU06514	XP_961725.1	TFdown-RNAseq	TF perturbation	High	Positive	Genetics. 2013 Nov;195(3):883-98.	24037267
NCU00340	PP-1	XP_957811.1	NCU06558	NCU06558	XP_962265.2	TFdown-RNAseq	TF perturbation	High	Negative	Genetics. 2013 Nov;195(3):883-98.	24037267
NCU00340	PP-1	XP_957811.1	NCU06560	NCU06560	XP_962267.2	TFdown-RNAseq	TF perturbation	High	Positive	Genetics. 2013 Nov;195(3):883-98.	24037267
NCU00340	PP-1	XP_957811.1	NCU06607	NCU06607	XP_962349.1	TFdown-RNAseq	TF perturbation	High	Positive	Genetics. 2013 Nov;195(3):883-98.	24037267
NCU00340	PP-1	XP_957811.1	NCU06619	MTR	XP_962361.1	TFdown-RNAseq	TF perturbation	High	Positive	Genetics. 2013 Nov;195(3):883-98.	24037267
NCU00340	PP-1	XP_957811.1	NCU06632	TOM20	XP_961820.1	TFdown-RNAseq	TF perturbation	High	Positive	Genetics. 2013 Nov;195(3):883-98.	24037267
NCU00340	PP-1	XP_957811.1	NCU06661	NCU06661	XP_960908.1	TFdown-RNAseq	TF perturbation	High	Positive	Genetics. 2013 Nov;195(3):883-98.	24037267
NCU00340	PP-1	XP_957811.1	NCU06688	NCU06688	XP_961003.2	TFdown-RNAseq	TF perturbation	High	Positive	Genetics. 2013 Nov;195(3):883-98.	24037267
NCU00340	PP-1	XP_957811.1	NCU06698	GNN	XP_011394702.1	TFdown-RNAseq	TF perturbation	High	Positive	Genetics. 2013 Nov;195(3):883-98.	24037267
NCU00340	PP-1	XP_957811.1	NCU06699	NCU06699	XP_961014.1	TFdown-RNAseq	TF perturbation	High	Positive	Genetics. 2013 Nov;195(3):883-98.	24037267
NCU00340	PP-1	XP_957811.1	NCU06729	GNA-2	XP_011394710.1	TFdown-RNAseq	TF perturbation	High	Negative	Genetics. 2013 Nov;195(3):883-98.	24037267
NCU00340	PP-1	XP_957811.1	NCU06737	NCU06737	XP_963509.2	TFdown-RNAseq	TF perturbation	High	Positive	Genetics. 2013 Nov;195(3):883-98.	24037267
NCU00340	PP-1	XP_957811.1	NCU06743	NCU06743	XP_963515.2	TFdown-RNAseq	TF perturbation	High	Positive	Genetics. 2013 Nov;195(3):883-98.	24037267
NCU00340	PP-1	XP_957811.1	NCU06749	NCU06749	XP_963521.1	TFdown-RNAseq	TF perturbation	High	Positive	Genetics. 2013 Nov;195(3):883-98.	24037267
NCU00340	PP-1	XP_957811.1	NCU06804	NCU06804	XP_963645.1	TFdown-RNAseq	TF perturbation	High	Negative	Genetics. 2013 Nov;195(3):883-98.	24037267
NCU00340	PP-1	XP_957811.1	NCU06843	NCU06843	XP_963317.2	TFdown-RNAseq	TF perturbation	High	Positive	Genetics. 2013 Nov;195(3):883-98.	24037267
NCU00340	PP-1	XP_957811.1	NCU06892	NCU06892	XP_959239.1	TFdown-RNAseq	TF perturbation	High	Positive	Genetics. 2013 Nov;195(3):883-98.	24037267
NCU00340	PP-1	XP_957811.1	NCU06912	NCU06912	XP_959259.2	TFdown-RNAseq	TF perturbation	High	Positive	Genetics. 2013 Nov;195(3):883-98.	24037267
NCU00340	PP-1	XP_957811.1	NCU06919	NCU06919	XP_959266.1	TFdown-RNAseq	TF perturbation	High	Positive	Genetics. 2013 Nov;195(3):883-98.	24037267
NCU00340	PP-1	XP_957811.1	NCU06923	NCU06923	XP_959270.1	TFdown-RNAseq	TF perturbation	High	Positive	Genetics. 2013 Nov;195(3):883-98.	24037267
NCU00340	PP-1	XP_957811.1	NCU06940	NCU06940	XP_958046.2	TFdown-RNAseq	TF perturbation	High	Negative	Genetics. 2013 Nov;195(3):883-98.	24037267
NCU00340	PP-1	XP_957811.1	NCU06943	NCU06943	XP_958049.2	TFdown-RNAseq	TF perturbation	High	Positive	Genetics. 2013 Nov;195(3):883-98.	24037267
NCU00340	PP-1	XP_957811.1	NCU06968	NCU06968	XP_962608.1	TFdown-RNAseq	TF perturbation	High	Positive	Genetics. 2013 Nov;195(3):883-98.	24037267
NCU00340	PP-1	XP_957811.1	NCU06989	NCU06989	XP_962629.2	TFdown-RNAseq	TF perturbation	High	Positive	Genetics. 2013 Nov;195(3):883-98.	24037267
NCU00340	PP-1	XP_957811.1	NCU07014	CRP-3	XP_961835.1	TFdown-RNAseq	TF perturbation	High	Positive	Genetics. 2013 Nov;195(3):883-98.	24037267
NCU00340	PP-1	XP_957811.1	NCU07027	GPN	XP_962166.2	TFdown-microarray	TF perturbation	High	Positive	Genetics. 2005 Jul;170(3):1091-104.	15802524
NCU00340	PP-1	XP_957811.1	NCU07027	GPN	XP_962166.2	TFdown-RNAseq	TF perturbation	High	Negative	Genetics. 2013 Nov;195(3):883-98.	24037267
NCU00340	PP-1	XP_957811.1	NCU07029	NCU07029	XP_962168.1	TFdown-RNAseq	TF perturbation	High	Positive	Genetics. 2013 Nov;195(3):883-98.	24037267
NCU00340	PP-1	XP_957811.1	NCU07091	NCU07091	XP_960252.1	TFdown-RNAseq	TF perturbation	High	Positive	Genetics. 2013 Nov;195(3):883-98.	24037267
NCU00340	PP-1	XP_957811.1	NCU07112	NCU07112	XP_960273.1	TFdown-RNAseq	TF perturbation	High	Positive	Genetics. 2013 Nov;195(3):883-98.	24037267
NCU00340	PP-1	XP_957811.1	NCU07141	NCU07141	XP_960324.1	TFdown-RNAseq	TF perturbation	High	Negative	Genetics. 2013 Nov;195(3):883-98.	24037267
NCU00340	PP-1	XP_957811.1	NCU07166	NCU07166	XP_957391.1	TFdown-microarray	TF perturbation	High	Positive	Genetics. 2005 Jul;170(3):1091-104.	15802524
NCU00340	PP-1	XP_957811.1	NCU07167	NCU07167	XP_957392.1	TFdown-RNAseq	TF perturbation	High	Negative	Genetics. 2013 Nov;195(3):883-98.	24037267
NCU00340	PP-1	XP_957811.1	NCU07192	NCU07192	XP_957417.2	TFdown-RNAseq	TF perturbation	High	Positive	Genetics. 2013 Nov;195(3):883-98.	24037267
NCU00340	PP-1	XP_957811.1	NCU07205	NIT-10	XP_957430.2	TFdown-RNAseq	TF perturbation	High	Negative	Genetics. 2013 Nov;195(3):883-98.	24037267
NCU00340	PP-1	XP_957811.1	NCU07222	NCU07222	XP_957447.1	TFdown-microarray	TF perturbation	High	Positive	Genetics. 2005 Jul;170(3):1091-104.	15802524
NCU00340	PP-1	XP_957811.1	NCU07222	NCU07222	XP_957447.1	TFdown-RNA blot hybridization	TF perturbation	Low	Positive	Genetics. 2005 Jul;170(3):1091-104.	15802524
NCU00340	PP-1	XP_957811.1	NCU07253	GEL-4	XP_962107.1	TFdown-RNAseq	TF perturbation	High	Positive	Genetics. 2013 Nov;195(3):883-98.	24037267
NCU00340	PP-1	XP_957811.1	NCU07266	NCU07266	XP_962120.1	TFdown-RNAseq	TF perturbation	High	Positive	Genetics. 2013 Nov;195(3):883-98.	24037267
NCU00340	PP-1	XP_957811.1	NCU07281	GPI-1	XP_962135.1	TFdown-RNAseq	TF perturbation	High	Negative	Genetics. 2013 Nov;195(3):883-98.	24037267
NCU00340	PP-1	XP_957811.1	NCU07313	NCU07313	XP_962471.3	TFdown-RNAseq	TF perturbation	High	Negative	Genetics. 2013 Nov;195(3):883-98.	24037267
NCU00340	PP-1	XP_957811.1	NCU07318	NCU07318	XP_962476.1	TFdown-microarray	TF perturbation	High	Negative	Genetics. 2005 Jul;170(3):1091-104.	15802524
NCU00340	PP-1	XP_957811.1	NCU07325	CON-10	XP_962483.1	TFdown-RNAseq	TF perturbation	High	Negative	Genetics. 2013 Nov;195(3):883-98.	24037267
NCU00340	PP-1	XP_957811.1	NCU07365	PCB-7	XP_957993.1	TFdown-RNAseq	TF perturbation	High	Positive	Genetics. 2013 Nov;195(3):883-98.	24037267
NCU00340	PP-1	XP_957811.1	NCU07380	NCU07380	XP_958873.1	TFdown-RNAseq	TF perturbation	High	Positive	Genetics. 2013 Nov;195(3):883-98.	24037267
NCU00340	PP-1	XP_957811.1	NCU07388	NCU07388	XP_958881.1	TFdown-RNAseq	TF perturbation	High	Positive	Genetics. 2013 Nov;195(3):883-98.	24037267
NCU00340	PP-1	XP_957811.1	NCU07389	HAM-9	XP_957900.3	TFdown-RNAseq	TF perturbation	High	Positive	Genetics. 2013 Nov;195(3):883-98.	24037267
NCU00340	PP-1	XP_957811.1	NCU07392	ADV-1	XP_958476.3	TFdown-RNAseq	TF perturbation	High	Positive	Genetics. 2013 Nov;195(3):883-98.	24037267
NCU00340	PP-1	XP_957811.1	NCU07408	PO	XP_011393165.1	TFdown-RNAseq	TF perturbation	High	Positive	Genetics. 2013 Nov;195(3):883-98.	24037267
NCU00340	PP-1	XP_957811.1	NCU07414	NCU07414	XP_958415.1	TFdown-RNAseq	TF perturbation	High	Positive	Genetics. 2013 Nov;195(3):883-98.	24037267
NCU00340	PP-1	XP_957811.1	NCU07432	PLS-1	XP_964619.1	TFdown-RNAseq	TF perturbation	High	Positive	Genetics. 2013 Nov;195(3):883-98.	24037267
NCU00340	PP-1	XP_957811.1	NCU07439	NCU07439	XP_964626.1	TFdown-RNAseq	TF perturbation	High	Positive	Genetics. 2013 Nov;195(3):883-98.	24037267
NCU00340	PP-1	XP_957811.1	NCU07449	MKR-5	XP_964636.1	TFdown-RNA blot hybridization	TF perturbation	Low	Positive	Genetics. 2005 Jul;170(3):1091-104.	15802524
NCU00340	PP-1	XP_957811.1	NCU07456	RIB-5	XP_963907.1	TFdown-RNAseq	TF perturbation	High	Negative	Genetics. 2013 Nov;195(3):883-98.	24037267
NCU00340	PP-1	XP_957811.1	NCU07459	PRM-1	XP_963910.1	TFdown-PCR	TF perturbation	Low	Positive	Genetics. 2013 Nov;195(3):883-98.	24037267
NCU00340	PP-1	XP_957811.1	NCU07459	PRM-1	XP_963910.1	TFdown-RNAseq	TF perturbation	High	Positive	Genetics. 2013 Nov;195(3):883-98.	24037267
NCU00340	PP-1	XP_957811.1	NCU07491	NCU07491	XP_965038.1	TFdown-RNAseq	TF perturbation	High	Positive	Genetics. 2013 Nov;195(3):883-98.	24037267
NCU00340	PP-1	XP_957811.1	NCU07503	NCU07503	XP_965050.1	TFdown-RNAseq	TF perturbation	High	Negative	Genetics. 2013 Nov;195(3):883-98.	24037267
NCU00340	PP-1	XP_957811.1	NCU07523	NCU07523	XP_959036.3	TFdown-microarray	TF perturbation	High	Negative	Genetics. 2005 Jul;170(3):1091-104.	15802524
NCU00340	PP-1	XP_957811.1	NCU07523	NCU07523	XP_959036.3	TFdown-RNAseq	TF perturbation	High	Positive	Genetics. 2013 Nov;195(3):883-98.	24037267
NCU00340	PP-1	XP_957811.1	NCU07528	NCU07528	XP_011393934.1	TFdown-RNAseq	TF perturbation	High	Negative	Genetics. 2013 Nov;195(3):883-98.	24037267
NCU00340	PP-1	XP_957811.1	NCU07541	NCU07541	XP_959054.2	TFdown-RNAseq	TF perturbation	High	Negative	Genetics. 2013 Nov;195(3):883-98.	24037267
NCU00340	PP-1	XP_957811.1	NCU07542	RAD23	XP_959055.2	TFdown-RNAseq	TF perturbation	High	Positive	Genetics. 2013 Nov;195(3):883-98.	24037267
NCU00340	PP-1	XP_957811.1	NCU07547	NCU07547	XP_959060.1	TFdown-RNAseq	TF perturbation	High	Positive	Genetics. 2013 Nov;195(3):883-98.	24037267
NCU00340	PP-1	XP_957811.1	NCU07562	NCU07562	XP_958607.2	TFdown-RNAseq	TF perturbation	High	Positive	Genetics. 2013 Nov;195(3):883-98.	24037267
NCU00340	PP-1	XP_957811.1	NCU07598	NCU07598	#N/A	TFdown-microarray	TF perturbation	High	Positive	Genetics. 2005 Jul;170(3):1091-104.	15802524
NCU00340	PP-1	XP_957811.1	NCU07609	NCU07609	XP_962843.2	TFdown-RNAseq	TF perturbation	High	Positive	Genetics. 2013 Nov;195(3):883-98.	24037267
NCU00340	PP-1	XP_957811.1	NCU07610	NCU07610	XP_962844.2	TFdown-RNAseq	TF perturbation	High	Positive	Genetics. 2013 Nov;195(3):883-98.	24037267
NCU00340	PP-1	XP_957811.1	NCU07659	ACE-4	XP_962786.1	TFdown-RNAseq	TF perturbation	High	Positive	Genetics. 2013 Nov;195(3):883-98.	24037267
NCU00340	PP-1	XP_957811.1	NCU07670	CYT-19	XP_962312.1	TFdown-RNAseq	TF perturbation	High	Positive	Genetics. 2013 Nov;195(3):883-98.	24037267
NCU00340	PP-1	XP_957811.1	NCU07697	TCA-4	XP_962283.1	TFdown-RNAseq	TF perturbation	High	Positive	Genetics. 2013 Nov;195(3):883-98.	24037267
NCU00340	PP-1	XP_957811.1	NCU07700	COT-3	XP_962286.2	TFdown-RNAseq	TF perturbation	High	Positive	Genetics. 2013 Nov;195(3):883-98.	24037267
NCU00340	PP-1	XP_957811.1	NCU07719	NCU07719	XP_961969.1	TFdown-RNAseq	TF perturbation	High	Negative	Genetics. 2013 Nov;195(3):883-98.	24037267
NCU00340	PP-1	XP_957811.1	NCU07726	NCU07726	XP_961976.1	TFdown-RNAseq	TF perturbation	High	Positive	Genetics. 2013 Nov;195(3):883-98.	24037267
NCU00340	PP-1	XP_957811.1	NCU07755	NCU07755	XP_958548.3	TFdown-RNAseq	TF perturbation	High	Positive	Genetics. 2013 Nov;195(3):883-98.	24037267
NCU00340	PP-1	XP_957811.1	NCU07760	GH61-2	XP_958254.1	TFdown-RNAseq	TF perturbation	High	Positive	Genetics. 2013 Nov;195(3):883-98.	24037267
NCU00340	PP-1	XP_957811.1	NCU07776	ACW-5	XP_958697.1	TFdown-RNAseq	TF perturbation	High	Positive	Genetics. 2013 Nov;195(3):883-98.	24037267
NCU00340	PP-1	XP_957811.1	NCU07784	NCU07784	XP_958705.1	TFdown-microarray	TF perturbation	High	Positive	Genetics. 2005 Jul;170(3):1091-104.	15802524
NCU00340	PP-1	XP_957811.1	NCU07784	NCU07784	XP_958705.1	TFdown-RNA blot hybridization	TF perturbation	Low	Positive	Genetics. 2005 Jul;170(3):1091-104.	15802524
NCU00340	PP-1	XP_957811.1	NCU07787	CCG-14	XP_958708.1	TFdown-RNAseq	TF perturbation	High	Negative	Genetics. 2013 Nov;195(3):883-98.	24037267
NCU00340	PP-1	XP_957811.1	NCU07802	NCU07802	XP_958388.1	TFdown-RNAseq	TF perturbation	High	Positive	Genetics. 2013 Nov;195(3):883-98.	24037267
NCU00340	PP-1	XP_957811.1	NCU07817	NCW-3	XP_962938.3	TFdown-RNAseq	TF perturbation	High	Negative	Genetics. 2013 Nov;195(3):883-98.	24037267
NCU00340	PP-1	XP_957811.1	NCU07817	NCW-3	XP_962938.3	TFdown-RNAseq	TF perturbation	High	Positive	Genetics. 2013 Nov;195(3):883-98.	24037267
NCU00340	PP-1	XP_957811.1	NCU07826	NCU07826	XP_962947.1	TFdown-RNAseq	TF perturbation	High	Positive	Genetics. 2013 Nov;195(3):883-98.	24037267
NCU00340	PP-1	XP_957811.1	NCU07827	NCU07827	XP_011393942.1	TFdown-RNAseq	TF perturbation	High	Positive	Genetics. 2013 Nov;195(3):883-98.	24037267
NCU00340	PP-1	XP_957811.1	NCU07829	NCU07829	XP_962950.2	TFdown-RNAseq	TF perturbation	High	Positive	Genetics. 2013 Nov;195(3):883-98.	24037267
NCU00340	PP-1	XP_957811.1	NCU07830	CRP-2	XP_962951.1	TFdown-RNAseq	TF perturbation	High	Positive	Genetics. 2013 Nov;195(3):883-98.	24037267
NCU00340	PP-1	XP_957811.1	NCU07839	NCU07839	XP_962960.3	TFdown-RNAseq	TF perturbation	High	Positive	Genetics. 2013 Nov;195(3):883-98.	24037267
NCU00340	PP-1	XP_957811.1	NCU07842	WSC	XP_011393945.1	TFdown-RNAseq	TF perturbation	High	Positive	Genetics. 2013 Nov;195(3):883-98.	24037267
NCU00340	PP-1	XP_957811.1	NCU07850	NOR-1	XP_963111.2	TFdown-RNAseq	TF perturbation	High	Positive	Genetics. 2013 Nov;195(3):883-98.	24037267
NCU00340	PP-1	XP_957811.1	NCU07853	NCU07853	XP_963114.1	TFdown-RNAseq	TF perturbation	High	Negative	Genetics. 2013 Nov;195(3):883-98.	24037267
NCU00340	PP-1	XP_957811.1	NCU07857	NCU07857	XP_963118.1	TFdown-RNAseq	TF perturbation	High	Positive	Genetics. 2013 Nov;195(3):883-98.	24037267
NCU00340	PP-1	XP_957811.1	NCU07868	NCU07868	XP_011393954.1	TFdown-RNAseq	TF perturbation	High	Positive	Genetics. 2013 Nov;195(3):883-98.	24037267
NCU00340	PP-1	XP_957811.1	NCU07903	NCU07903	#N/A	TFdown-RNAseq	TF perturbation	High	Positive	Genetics. 2013 Nov;195(3):883-98.	24037267
NCU00340	PP-1	XP_957811.1	NCU07922	NCU07922	XP_962438.1	TFdown-RNAseq	TF perturbation	High	Positive	Genetics. 2013 Nov;195(3):883-98.	24037267
NCU00340	PP-1	XP_957811.1	NCU07929	NCU07929	XP_962445.1	TFdown-RNAseq	TF perturbation	High	Positive	Genetics. 2013 Nov;195(3):883-98.	24037267
NCU00340	PP-1	XP_957811.1	NCU07947	NCU07947	XP_962080.2	TFdown-RNAseq	TF perturbation	High	Negative	Genetics. 2013 Nov;195(3):883-98.	24037267
NCU00340	PP-1	XP_957811.1	NCU07953	AOD-1	XP_962086.1	TFdown-RNAseq	TF perturbation	High	Negative	Genetics. 2013 Nov;195(3):883-98.	24037267
NCU00340	PP-1	XP_957811.1	NCU07959	NCU07959	XP_962092.1	TFdown-RNAseq	TF perturbation	High	Negative	Genetics. 2013 Nov;195(3):883-98.	24037267
NCU00340	PP-1	XP_957811.1	NCU07974	NCU07974	XP_962644.1	TFdown-RNAseq	TF perturbation	High	Positive	Genetics. 2013 Nov;195(3):883-98.	24037267
NCU00340	PP-1	XP_957811.1	NCU08037	NCU08037	XP_962707.1	TFdown-RNAseq	TF perturbation	High	Positive	Genetics. 2013 Nov;195(3):883-98.	24037267
NCU00340	PP-1	XP_957811.1	NCU08055	NCU08055	XP_965186.2	TFdown-microarray	TF perturbation	High	Positive	Genetics. 2005 Jul;170(3):1091-104.	15802524
NCU00340	PP-1	XP_957811.1	NCU08090	NCU08090	XP_965221.1	TFdown-RNAseq	TF perturbation	High	Negative	Genetics. 2013 Nov;195(3):883-98.	24037267
NCU00340	PP-1	XP_957811.1	NCU08120	NCU08120	XP_963879.1	TFdown-RNAseq	TF perturbation	High	Positive	Genetics. 2013 Nov;195(3):883-98.	24037267
NCU00340	PP-1	XP_957811.1	NCU08130	NCU08130	XP_959673.1	TFdown-RNAseq	TF perturbation	High	Negative	Genetics. 2013 Nov;195(3):883-98.	24037267
NCU00340	PP-1	XP_957811.1	NCU08133	NCU08133	XP_959676.3	TFdown-RNAseq	TF perturbation	High	Positive	Genetics. 2013 Nov;195(3):883-98.	24037267
NCU00340	PP-1	XP_957811.1	NCU08169	NCU08169	XP_959661.2	TFdown-RNAseq	TF perturbation	High	Positive	Genetics. 2013 Nov;195(3):883-98.	24037267
NCU00340	PP-1	XP_957811.1	NCU08183	NCU08183	XP_959576.2	TFdown-RNAseq	TF perturbation	High	Negative	Genetics. 2013 Nov;195(3):883-98.	24037267
NCU00340	PP-1	XP_957811.1	NCU08216	NCU08216	XP_959306.1	TFdown-RNAseq	TF perturbation	High	Negative	Genetics. 2013 Nov;195(3):883-98.	24037267
NCU00340	PP-1	XP_957811.1	NCU08229	NCU08229	XP_959319.2	TFdown-RNAseq	TF perturbation	High	Positive	Genetics. 2013 Nov;195(3):883-98.	24037267
NCU00340	PP-1	XP_957811.1	NCU08257	NCU08257	XP_959347.3	TFdown-RNAseq	TF perturbation	High	Positive	Genetics. 2013 Nov;195(3):883-98.	24037267
NCU00340	PP-1	XP_957811.1	NCU08269	PDX-4	XP_961897.2	TFdown-RNAseq	TF perturbation	High	Negative	Genetics. 2013 Nov;195(3):883-98.	24037267
NCU00340	PP-1	XP_957811.1	NCU08280	NCU08280	XP_961806.1	TFdown-RNAseq	TF perturbation	High	Negative	Genetics. 2013 Nov;195(3):883-98.	24037267
NCU00340	PP-1	XP_957811.1	NCU08295	NCU08295	XP_962508.1	TFdown-RNAseq	TF perturbation	High	Positive	Genetics. 2013 Nov;195(3):883-98.	24037267
NCU00340	PP-1	XP_957811.1	NCU08297	NCU08297	XP_011394298.1	TFdown-RNAseq	TF perturbation	High	Negative	Genetics. 2013 Nov;195(3):883-98.	24037267
NCU00340	PP-1	XP_957811.1	NCU08329	NCU08329	XP_962542.1	TFdown-RNAseq	TF perturbation	High	Positive	Genetics. 2013 Nov;195(3):883-98.	24037267
NCU00340	PP-1	XP_957811.1	NCU08330	NCU08330	XP_962543.1	TFdown-RNAseq	TF perturbation	High	Negative	Genetics. 2013 Nov;195(3):883-98.	24037267
NCU00340	PP-1	XP_957811.1	NCU08332	HEX-1	XP_963707.1	TFdown-microarray	TF perturbation	High	Positive	Genetics. 2005 Jul;170(3):1091-104.	15802524
NCU00340	PP-1	XP_957811.1	NCU08332	HEX-1	XP_963707.1	TFdown-RNAseq	TF perturbation	High	Positive	Genetics. 2013 Nov;195(3):883-98.	24037267
NCU00340	PP-1	XP_957811.1	NCU08336	TCA-12	XP_001728186.2	TFdown-RNAseq	TF perturbation	High	Positive	Genetics. 2013 Nov;195(3):883-98.	24037267
NCU00340	PP-1	XP_957811.1	NCU08344	NCU08344	XP_965247.1	TFdown-RNAseq	TF perturbation	High	Positive	Genetics. 2013 Nov;195(3):883-98.	24037267
NCU00340	PP-1	XP_957811.1	NCU08384	XR	XP_963931.1	TFdown-RNAseq	TF perturbation	High	Positive	Genetics. 2013 Nov;195(3):883-98.	24037267
NCU00340	PP-1	XP_957811.1	NCU08389	NCU08389	XP_011393205.1	TFdown-RNAseq	TF perturbation	High	Positive	Genetics. 2013 Nov;195(3):883-98.	24037267
NCU00340	PP-1	XP_957811.1	NCU08410	NCU08410	XP_963282.1	TFdown-RNAseq	TF perturbation	High	Positive	Genetics. 2013 Nov;195(3):883-98.	24037267
NCU00340	PP-1	XP_957811.1	NCU08421	NCU08421	XP_963181.1	TFdown-RNAseq	TF perturbation	High	Positive	Genetics. 2013 Nov;195(3):883-98.	24037267
NCU00340	PP-1	XP_957811.1	NCU08433	NCU08433	XP_963403.1	TFdown-RNAseq	TF perturbation	High	Positive	Genetics. 2013 Nov;195(3):883-98.	24037267
NCU00340	PP-1	XP_957811.1	NCU08457	EAS;CCG-2	XP_963300.1	TFdown-microarray	TF perturbation	High	Negative	Genetics. 2005 Jul;170(3):1091-104.	15802524
NCU00340	PP-1	XP_957811.1	NCU08457	EAS;CCG-2	XP_963300.1	TFdown-RNA blot hybridization	TF perturbation	Low	Negative	Genetics. 2005 Jul;170(3):1091-104.	15802524
NCU00340	PP-1	XP_957811.1	NCU08457	EAS;CCG-2	XP_963300.1	TFdown-RNAseq	TF perturbation	High	Negative	Genetics. 2013 Nov;195(3):883-98.	24037267
NCU00340	PP-1	XP_957811.1	NCU08487	NCU08487	XP_011393615.1	TFdown-microarray	TF perturbation	High	Positive	Genetics. 2005 Jul;170(3):1091-104.	15802524
NCU00340	PP-1	XP_957811.1	NCU08500	NCU08500	XP_011393618.1	TFdown-RNAseq	TF perturbation	High	Positive	Genetics. 2013 Nov;195(3):883-98.	24037267
NCU00340	PP-1	XP_957811.1	NCU08502	NCU08502	XP_011393620.1	TFdown-RNAseq	TF perturbation	High	Positive	Genetics. 2013 Nov;195(3):883-98.	24037267
NCU00340	PP-1	XP_957811.1	NCU08507	NCU08507	XP_963436.1	TFdown-RNAseq	TF perturbation	High	Positive	Genetics. 2013 Nov;195(3):883-98.	24037267
NCU00340	PP-1	XP_957811.1	NCU08518	NCU08518	XP_963168.1	TFdown-RNAseq	TF perturbation	High	Positive	Genetics. 2013 Nov;195(3):883-98.	24037267
NCU00340	PP-1	XP_957811.1	NCU08535	NCU08535	XP_963017.1	TFdown-RNAseq	TF perturbation	High	Positive	Genetics. 2013 Nov;195(3):883-98.	24037267
NCU00340	PP-1	XP_957811.1	NCU08550	NCU08550	XP_011393959.1	TFdown-RNAseq	TF perturbation	High	Positive	Genetics. 2013 Nov;195(3):883-98.	24037267
NCU00340	PP-1	XP_957811.1	NCU08595	NCU08595	XP_963740.1	TFdown-RNAseq	TF perturbation	High	Positive	Genetics. 2013 Nov;195(3):883-98.	24037267
NCU00340	PP-1	XP_957811.1	NCU08620	NCU08620	XP_964828.1	TFdown-RNAseq	TF perturbation	High	Positive	Genetics. 2013 Nov;195(3):883-98.	24037267
NCU00340	PP-1	XP_957811.1	NCU08626	PHR	XP_964834.2	TFdown-RNAseq	TF perturbation	High	Negative	Genetics. 2013 Nov;195(3):883-98.	24037267
NCU00340	PP-1	XP_957811.1	NCU08627	CRP-7	XP_011393216.1	TFdown-RNAseq	TF perturbation	High	Positive	Genetics. 2013 Nov;195(3):883-98.	24037267
NCU00340	PP-1	XP_957811.1	NCU08656	NCU08656	XP_961957.2	TFdown-RNAseq	TF perturbation	High	Positive	Genetics. 2013 Nov;195(3):883-98.	24037267
NCU00340	PP-1	XP_957811.1	NCU08691	NCU08691	XP_961770.2	TFdown-microarray	TF perturbation	High	Positive	Genetics. 2005 Jul;170(3):1091-104.	15802524
NCU00340	PP-1	XP_957811.1	NCU08691	NCU08691	XP_961770.2	TFdown-RNA blot hybridization	TF perturbation	Low	Positive	Genetics. 2005 Jul;170(3):1091-104.	15802524
NCU00340	PP-1	XP_957811.1	NCU08791	CAT-1	XP_956234.1	TFdown-microarray	TF perturbation	High	Positive	Genetics. 2005 Jul;170(3):1091-104.	15802524
NCU00340	PP-1	XP_957811.1	NCU08794	NCU08794	XP_956237.1	TFdown-RNAseq	TF perturbation	High	Positive	Genetics. 2013 Nov;195(3):883-98.	24037267
NCU00340	PP-1	XP_957811.1	NCU08807	CRE-1	XP_961994.1	TFdown-RNAseq	TF perturbation	High	Positive	Genetics. 2013 Nov;195(3):883-98.	24037267
NCU00340	PP-1	XP_957811.1	NCU08812	NCU08812	XP_961852.2	TFdown-microarray	TF perturbation	High	Positive	Genetics. 2005 Jul;170(3):1091-104.	15802524
NCU00340	PP-1	XP_957811.1	NCU08823	BD	XP_961863.2	TFdown-RNAseq	TF perturbation	High	Negative	Genetics. 2013 Nov;195(3):883-98.	24037267
NCU00340	PP-1	XP_957811.1	NCU08824	NCU08824	XP_962035.2	TFdown-RNAseq	TF perturbation	High	Negative	Genetics. 2013 Nov;195(3):883-98.	24037267
NCU00340	PP-1	XP_957811.1	NCU08833	NCU08833	XP_962044.1	TFdown-RNAseq	TF perturbation	High	Positive	Genetics. 2013 Nov;195(3):883-98.	24037267
NCU00340	PP-1	XP_957811.1	NCU08861	NCU08861	XP_960991.1	TFdown-RNAseq	TF perturbation	High	Positive	Genetics. 2013 Nov;195(3):883-98.	24037267
NCU00340	PP-1	XP_957811.1	NCU08894	NCU08894	XP_958832.1	TFdown-RNAseq	TF perturbation	High	Positive	Genetics. 2013 Nov;195(3):883-98.	24037267
NCU00340	PP-1	XP_957811.1	NCU08897	NCU08897	XP_958835.1	TFdown-RNAseq	TF perturbation	High	Positive	Genetics. 2013 Nov;195(3):883-98.	24037267
NCU00340	PP-1	XP_957811.1	NCU08898	LYS-6	XP_958836.1	TFdown-RNAseq	TF perturbation	High	Positive	Genetics. 2013 Nov;195(3):883-98.	24037267
NCU00340	PP-1	XP_957811.1	NCU08909	GEL-3	XP_958678.1	TFdown-RNAseq	TF perturbation	High	Positive	Genetics. 2013 Nov;195(3):883-98.	24037267
NCU00340	PP-1	XP_957811.1	NCU08920	NCU08920	XP_958689.1	TFdown-RNAseq	TF perturbation	High	Positive	Genetics. 2013 Nov;195(3):883-98.	24037267
NCU00340	PP-1	XP_957811.1	NCU08923	NCU08923	XP_960605.1	TFdown-RNAseq	TF perturbation	High	Positive	Genetics. 2013 Nov;195(3):883-98.	24037267
NCU00340	PP-1	XP_957811.1	NCU08951	NCU08951	XP_960675.1	TFdown-RNAseq	TF perturbation	High	Positive	Genetics. 2013 Nov;195(3):883-98.	24037267
NCU00340	PP-1	XP_957811.1	NCU08960	NCU08960	XP_960684.1	TFdown-RNAseq	TF perturbation	High	Positive	Genetics. 2013 Nov;195(3):883-98.	24037267
NCU00340	PP-1	XP_957811.1	NCU08963	NCU08963	XP_960785.1	TFdown-RNAseq	TF perturbation	High	Positive	Genetics. 2013 Nov;195(3):883-98.	24037267
NCU00340	PP-1	XP_957811.1	NCU08976	NCU08976	XP_959004.1	TFdown-RNAseq	TF perturbation	High	Positive	Genetics. 2013 Nov;195(3):883-98.	24037267
NCU00340	PP-1	XP_957811.1	NCU08985	NCU08985	XP_959013.1	TFdown-RNAseq	TF perturbation	High	Positive	Genetics. 2013 Nov;195(3):883-98.	24037267
NCU00340	PP-1	XP_957811.1	NCU08998	NCU08998	XP_011393980.1	TFdown-RNAseq	TF perturbation	High	Negative	Genetics. 2013 Nov;195(3):883-98.	24037267
NCU00340	PP-1	XP_957811.1	NCU09068	NIT-2	XP_963796.3	TFdown-RNAseq	TF perturbation	High	Positive	Genetics. 2013 Nov;195(3):883-98.	24037267
NCU00340	PP-1	XP_957811.1	NCU09108	NCU09108	XP_011393238.1	TFdown-RNAseq	TF perturbation	High	Positive	Genetics. 2013 Nov;195(3):883-98.	24037267
NCU00340	PP-1	XP_957811.1	NCU09109	NCU09109	XP_958318.2	TFdown-RNAseq	TF perturbation	High	Positive	Genetics. 2013 Nov;195(3):883-98.	24037267
NCU00340	PP-1	XP_957811.1	NCU09116	NCU09116	XP_011393240.1	TFdown-RNAseq	TF perturbation	High	Negative	Genetics. 2013 Nov;195(3):883-98.	24037267
NCU00340	PP-1	XP_957811.1	NCU09133	ACW-7	XP_958905.1	TFdown-RNAseq	TF perturbation	High	Positive	Genetics. 2013 Nov;195(3):883-98.	24037267
NCU00340	PP-1	XP_957811.1	NCU09141	MIG-9	XP_958913.1	TFdown-RNAseq	TF perturbation	High	Negative	Genetics. 2013 Nov;195(3):883-98.	24037267
NCU00340	PP-1	XP_957811.1	NCU09144	NCU09144	XP_011393250.1	TFdown-RNAseq	TF perturbation	High	Positive	Genetics. 2013 Nov;195(3):883-98.	24037267
NCU00340	PP-1	XP_957811.1	NCU09174	NCU09174	XP_959084.1	TFdown-RNAseq	TF perturbation	High	Negative	Genetics. 2013 Nov;195(3):883-98.	24037267
NCU00340	PP-1	XP_957811.1	NCU09175	NCU09175	XP_959085.1	TFdown-RNAseq	TF perturbation	High	Positive	Genetics. 2013 Nov;195(3):883-98.	24037267
NCU00340	PP-1	XP_957811.1	NCU09193	NCU09193	XP_959137.1	TFdown-RNAseq	TF perturbation	High	Positive	Genetics. 2013 Nov;195(3):883-98.	24037267
NCU00340	PP-1	XP_957811.1	NCU09239	PCN	XP_964674.1	TFdown-RNAseq	TF perturbation	High	Positive	Genetics. 2013 Nov;195(3):883-98.	24037267
NCU00340	PP-1	XP_957811.1	NCU09245	NCU09245	XP_964680.1	TFdown-RNAseq	TF perturbation	High	Positive	Genetics. 2013 Nov;195(3):883-98.	24037267
NCU00340	PP-1	XP_957811.1	NCU09265	NCU09265	XP_964700.3	TFdown-RNAseq	TF perturbation	High	Positive	Genetics. 2013 Nov;195(3):883-98.	24037267
NCU00340	PP-1	XP_957811.1	NCU09269	RAN	XP_011393266.1	TFdown-RNAseq	TF perturbation	High	Positive	Genetics. 2013 Nov;195(3):883-98.	24037267
NCU00340	PP-1	XP_957811.1	NCU09285	MIG-6	XP_958137.1	TFdown-RNAseq	TF perturbation	High	Negative	Genetics. 2013 Nov;195(3):883-98.	24037267
NCU00340	PP-1	XP_957811.1	NCU09295	NCU09295	XP_958441.1	TFdown-RNAseq	TF perturbation	High	Positive	Genetics. 2013 Nov;195(3):883-98.	24037267
NCU00340	PP-1	XP_957811.1	NCU09300	NCU09300	XP_011395288.1	TFdown-RNAseq	TF perturbation	High	Negative	Genetics. 2013 Nov;195(3):883-98.	24037267
NCU00340	PP-1	XP_957811.1	NCU09307	NCU09307	XP_963949.1	TFdown-RNAseq	TF perturbation	High	Positive	Genetics. 2013 Nov;195(3):883-98.	24037267
NCU00340	PP-1	XP_957811.1	NCU09337	PRM1	XP_958294.1	TFdown-RNAseq	TF perturbation	High	Positive	Genetics. 2013 Nov;195(3):883-98.	24037267
NCU00340	PP-1	XP_957811.1	NCU09345	NMT-1	XP_011393631.1	TFdown-microarray	TF perturbation	High	Negative	Genetics. 2005 Jul;170(3):1091-104.	15802524
NCU00340	PP-1	XP_957811.1	NCU09345	NMT-1	XP_011393631.1	TFdown-RNA blot hybridization	TF perturbation	Low	Negative	Genetics. 2005 Jul;170(3):1091-104.	15802524
NCU00340	PP-1	XP_957811.1	NCU09345	NMT-1	XP_011393631.1	TFdown-RNAseq	TF perturbation	High	Negative	Genetics. 2013 Nov;195(3):883-98.	24037267
NCU00340	PP-1	XP_957811.1	NCU09422	NCU09422	XP_958162.1	TFdown-RNAseq	TF perturbation	High	Positive	Genetics. 2013 Nov;195(3):883-98.	24037267
NCU00340	PP-1	XP_957811.1	NCU09427	GPR-3	XP_957987.1	TFdown-RNAseq	TF perturbation	High	Positive	Genetics. 2013 Nov;195(3):883-98.	24037267
NCU00340	PP-1	XP_957811.1	NCU09442	NCU09442	XP_958594.1	TFdown-RNAseq	TF perturbation	High	Positive	Genetics. 2013 Nov;195(3):883-98.	24037267
NCU00340	PP-1	XP_957811.1	NCU09463	LEU-6	XP_963218.1	TFdown-RNAseq	TF perturbation	High	Positive	Genetics. 2013 Nov;195(3):883-98.	24037267
NCU00340	PP-1	XP_957811.1	NCU09475	NCU09475	XP_963230.2	TFdown-RNAseq	TF perturbation	High	Positive	Genetics. 2013 Nov;195(3):883-98.	24037267
NCU00340	PP-1	XP_957811.1	NCU09477	AAC	XP_011393639.1	TFdown-RNAseq	TF perturbation	High	Positive	Genetics. 2013 Nov;195(3):883-98.	24037267
NCU00340	PP-1	XP_957811.1	NCU09483	NCU09483	XP_011393640.1	TFdown-RNAseq	TF perturbation	High	Negative	Genetics. 2013 Nov;195(3):883-98.	24037267
NCU00340	PP-1	XP_957811.1	NCU09485	NCU09485	XP_963209.1	TFdown-RNAseq	TF perturbation	High	Positive	Genetics. 2013 Nov;195(3):883-98.	24037267
NCU00340	PP-1	XP_957811.1	NCU09497	DESAT	XP_957857.1	TFdown-RNAseq	TF perturbation	High	Positive	Genetics. 2013 Nov;195(3):883-98.	24037267
NCU00340	PP-1	XP_957811.1	NCU09498	NCU09498	XP_958427.2	TFdown-RNAseq	TF perturbation	High	Negative	Genetics. 2013 Nov;195(3):883-98.	24037267
NCU00340	PP-1	XP_957811.1	NCU09521	NCU09521	XP_958516.1	TFdown-RNAseq	TF perturbation	High	Positive	Genetics. 2013 Nov;195(3):883-98.	24037267
NCU00340	PP-1	XP_957811.1	NCU09525	NCU09525	XP_958520.2	TFdown-RNAseq	TF perturbation	High	Positive	Genetics. 2013 Nov;195(3):883-98.	24037267
NCU00340	PP-1	XP_957811.1	NCU09528	NCU09528	XP_958053.1	TFdown-RNAseq	TF perturbation	High	Negative	Genetics. 2013 Nov;195(3):883-98.	24037267
NCU00340	PP-1	XP_957811.1	NCU09529	NCU09529	XP_958054.1	TFdown-RNAseq	TF perturbation	High	Positive	Genetics. 2013 Nov;195(3):883-98.	24037267
NCU00340	PP-1	XP_957811.1	NCU09537	NCU09537	XP_958756.1	TFdown-RNAseq	TF perturbation	High	Positive	Genetics. 2013 Nov;195(3):883-98.	24037267
NCU00340	PP-1	XP_957811.1	NCU09560	NCU09560	XP_011395300.1	TFdown-RNAseq	TF perturbation	High	Negative	Genetics. 2013 Nov;195(3):883-98.	24037267
NCU00340	PP-1	XP_957811.1	NCU09562	NCU09562	XP_959487.1	TFdown-RNAseq	TF perturbation	High	Positive	Genetics. 2013 Nov;195(3):883-98.	24037267
NCU00340	PP-1	XP_957811.1	NCU09643	NCU09643	XP_958709.1	TFdown-RNAseq	TF perturbation	High	Positive	Genetics. 2013 Nov;195(3):883-98.	24037267
NCU00340	PP-1	XP_957811.1	NCU09693	NCU09693	XP_011394769.1	TFdown-RNAseq	TF perturbation	High	Positive	Genetics. 2013 Nov;195(3):883-98.	24037267
NCU00340	PP-1	XP_957811.1	NCU09708	NCU09708	XP_958947.1	TFdown-RNAseq	TF perturbation	High	Positive	Genetics. 2013 Nov;195(3):883-98.	24037267
NCU00340	PP-1	XP_957811.1	NCU09712	NCU09712	XP_011395307.1	TFdown-RNAseq	TF perturbation	High	Positive	Genetics. 2013 Nov;195(3):883-98.	24037267
NCU00340	PP-1	XP_957811.1	NCU09764	NCU09764	XP_958348.1	TFdown-RNAseq	TF perturbation	High	Positive	Genetics. 2013 Nov;195(3):883-98.	24037267
NCU00340	PP-1	XP_957811.1	NCU09794	NCU09794	XP_960192.1	TFdown-RNAseq	TF perturbation	High	Positive	Genetics. 2013 Nov;195(3):883-98.	24037267
NCU00340	PP-1	XP_957811.1	NCU09798	NCU09798	XP_960108.2	TFdown-RNAseq	TF perturbation	High	Positive	Genetics. 2013 Nov;195(3):883-98.	24037267
NCU00340	PP-1	XP_957811.1	NCU09802	NCU09802	XP_964062.2	TFdown-RNAseq	TF perturbation	High	Positive	Genetics. 2013 Nov;195(3):883-98.	24037267
NCU00340	PP-1	XP_957811.1	NCU09806	NCU09806	XP_964066.1	TFdown-RNAseq	TF perturbation	High	Positive	Genetics. 2013 Nov;195(3):883-98.	24037267
NCU00340	PP-1	XP_957811.1	NCU09848	NCU09848	XP_958372.1	TFdown-RNAseq	TF perturbation	High	Positive	Genetics. 2013 Nov;195(3):883-98.	24037267
NCU00340	PP-1	XP_957811.1	NCU09861	NCU09861	XP_011395012.1	TFdown-RNAseq	TF perturbation	High	Positive	Genetics. 2013 Nov;195(3):883-98.	24037267
NCU00340	PP-1	XP_957811.1	NCU09894	NCU09894	XP_958619.2	TFdown-RNAseq	TF perturbation	High	Negative	Genetics. 2013 Nov;195(3):883-98.	24037267
NCU00340	PP-1	XP_957811.1	NCU09937	GH76-5	XP_957931.2	TFdown-RNAseq	TF perturbation	High	Positive	Genetics. 2013 Nov;195(3):883-98.	24037267
NCU00340	PP-1	XP_957811.1	NCU09992	NCU09992	XP_958301.1	TFdown-RNAseq	TF perturbation	High	Negative	Genetics. 2013 Nov;195(3):883-98.	24037267
NCU00340	PP-1	XP_957811.1	NCU10007	ACU-9	XP_011393299.1	TFdown-RNAseq	TF perturbation	High	Negative	Genetics. 2013 Nov;195(3):883-98.	24037267
NCU00340	PP-1	XP_957811.1	NCU10017	NCU10017	#N/A	TFdown-RNAseq	TF perturbation	High	Positive	Genetics. 2013 Nov;195(3):883-98.	24037267
NCU00340	PP-1	XP_957811.1	NCU10029	NCU10029	XP_958022.2	TFdown-RNAseq	TF perturbation	High	Positive	Genetics. 2013 Nov;195(3):883-98.	24037267
NCU00340	PP-1	XP_957811.1	NCU10051	NCU10051	XP_957939.2	TFdown-RNAseq	TF perturbation	High	Negative	Genetics. 2013 Nov;195(3):883-98.	24037267
NCU00340	PP-1	XP_957811.1	NCU10052	NCU10052	XP_957940.1	TFdown-RNAseq	TF perturbation	High	Positive	Genetics. 2013 Nov;195(3):883-98.	24037267
NCU00340	PP-1	XP_957811.1	NCU10069	NCU10069	XP_957880.3	TFdown-RNAseq	TF perturbation	High	Positive	Genetics. 2013 Nov;195(3):883-98.	24037267
NCU00340	PP-1	XP_957811.1	NCU10292	NCU10292	XP_011394782.1	TFdown-RNAseq	TF perturbation	High	Negative	Genetics. 2013 Nov;195(3):883-98.	24037267
NCU00340	PP-1	XP_957811.1	NCU10518	NCU10518	XP_011395025.1	TFdown-RNAseq	TF perturbation	High	Positive	Genetics. 2013 Nov;195(3):883-98.	24037267
NCU00340	PP-1	XP_957811.1	NCU10610	NCU10610	XP_001728035.1	TFdown-RNAseq	TF perturbation	High	Positive	Genetics. 2013 Nov;195(3):883-98.	24037267
NCU00340	PP-1	XP_957811.1	NCU10687	NCU10687	XP_001728567.1	TFdown-RNAseq	TF perturbation	High	Positive	Genetics. 2013 Nov;195(3):883-98.	24037267
NCU00340	PP-1	XP_957811.1	NCU10866	NCU10866	#N/A	TFdown-RNAseq	TF perturbation	High	Positive	Genetics. 2013 Nov;195(3):883-98.	24037267
NCU00340	PP-1	XP_957811.1	NCU10893	NCU10893	XP_001728014.1	TFdown-RNAseq	TF perturbation	High	Positive	Genetics. 2013 Nov;195(3):883-98.	24037267
NCU00340	PP-1	XP_957811.1	NCU11171	NCU11171	#N/A	TFdown-RNAseq	TF perturbation	High	Positive	Genetics. 2013 Nov;195(3):883-98.	24037267
NCU00340	PP-1	XP_957811.1	NCU11172	NCU11172	XP_001728495.1	TFdown-RNAseq	TF perturbation	High	Positive	Genetics. 2013 Nov;195(3):883-98.	24037267
NCU00340	PP-1	XP_957811.1	NCU11183	NCU11183	#N/A	TFdown-RNAseq	TF perturbation	High	Positive	Genetics. 2013 Nov;195(3):883-98.	24037267
NCU00340	PP-1	XP_957811.1	NCU11259	NCU11259	XP_001728346.1	TFdown-RNAseq	TF perturbation	High	Positive	Genetics. 2013 Nov;195(3):883-98.	24037267
NCU00340	PP-1	XP_957811.1	NCU11276	NCU11276	#N/A	TFdown-RNAseq	TF perturbation	High	Negative	Genetics. 2013 Nov;195(3):883-98.	24037267
NCU00340	PP-1	XP_957811.1	NCU11308	NCU11308	XP_001728235.1	TFdown-RNAseq	TF perturbation	High	Positive	Genetics. 2013 Nov;195(3):883-98.	24037267
NCU00340	PP-1	XP_957811.1	NCU11314	NCU11314	XP_011394006.1	TFdown-RNAseq	TF perturbation	High	Positive	Genetics. 2013 Nov;195(3):883-98.	24037267
NCU00340	PP-1	XP_957811.1	NCU11321	NCU11321	XP_001728192.1	TFdown-RNAseq	TF perturbation	High	Positive	Genetics. 2013 Nov;195(3):883-98.	24037267
NCU00340	PP-1	XP_957811.1	NCU11327	NCU11327	#N/A	TFdown-RNAseq	TF perturbation	High	Positive	Genetics. 2013 Nov;195(3):883-98.	24037267
NCU00340	PP-1	XP_957811.1	NCU11338	NCU11338	XP_001728178.2	TFdown-RNAseq	TF perturbation	High	Negative	Genetics. 2013 Nov;195(3):883-98.	24037267
NCU00340	PP-1	XP_957811.1	NCU11356	NCU11356	XP_001728132.1	TFdown-RNAseq	TF perturbation	High	Negative	Genetics. 2013 Nov;195(3):883-98.	24037267
NCU00340	PP-1	XP_957811.1	NCU11357	NCU11357	XP_001728133.1	TFdown-RNAseq	TF perturbation	High	Positive	Genetics. 2013 Nov;195(3):883-98.	24037267
NCU00340	PP-1	XP_957811.1	NCU11376	NCU11376	#N/A	TFdown-RNAseq	TF perturbation	High	Positive	Genetics. 2013 Nov;195(3):883-98.	24037267
NCU00340	PP-1	XP_957811.1	NCU11397	NCU11397	#N/A	TFdown-RNAseq	TF perturbation	High	Positive	Genetics. 2013 Nov;195(3):883-98.	24037267
NCU00340	PP-1	XP_957811.1	NCU16992	MFA-1	XP_011394832.1	TFdown-PCR	TF perturbation	Low	Negative	Genetics. 2013 Nov;195(3):883-98.	24037267
NCU00499	ADA-1	XP_964303.1	NCU00024	NCU00024	XP_011393724.1	TFdown-microarray	TF perturbation	High	Positive	Microbiology. 2011 Mar;157(Pt 3):747-59.	21081763
NCU00499	ADA-1	XP_964303.1	NCU00050	NCU00050	XP_956161.2	TFdown-microarray	TF perturbation	High	Negative	Microbiology. 2011 Mar;157(Pt 3):747-59.	21081763
NCU00499	ADA-1	XP_964303.1	NCU00068	NCU00068	XP_011393739.1	TFdown-microarray	TF perturbation	High	Positive	Microbiology. 2011 Mar;157(Pt 3):747-59.	21081763
NCU00499	ADA-1	XP_964303.1	NCU00103	NCU00103	XP_957227.1	TFdown-microarray	TF perturbation	High	Negative	Microbiology. 2011 Mar;157(Pt 3):747-59.	21081763
NCU00499	ADA-1	XP_964303.1	NCU00114	NCU00114	XP_957238.2	TFdown-microarray	TF perturbation	High	Negative	Microbiology. 2011 Mar;157(Pt 3):747-59.	21081763
NCU00499	ADA-1	XP_964303.1	NCU00216	NCU00216	XP_956601.1	TFdown-microarray	TF perturbation	High	Negative	Microbiology. 2011 Mar;157(Pt 3):747-59.	21081763
NCU00499	ADA-1	XP_964303.1	NCU00227	NCU00227	XP_957698.1	TFdown-microarray	TF perturbation	High	Negative	Microbiology. 2011 Mar;157(Pt 3):747-59.	21081763
NCU00499	ADA-1	XP_964303.1	NCU00258	CRP-15	XP_957729.1	TFdown-microarray	TF perturbation	High	Negative	Microbiology. 2011 Mar;157(Pt 3):747-59.	21081763
NCU00499	ADA-1	XP_964303.1	NCU00265	NCU00265	XP_957736.1	TFdown-microarray	TF perturbation	High	Positive	Microbiology. 2011 Mar;157(Pt 3):747-59.	21081763
NCU00499	ADA-1	XP_964303.1	NCU00273	NCU00273	XP_957744.2	TFdown-microarray	TF perturbation	High	Positive	Microbiology. 2011 Mar;157(Pt 3):747-59.	21081763
NCU00499	ADA-1	XP_964303.1	NCU00294	NCU00294	XP_957765.1	TFdown-microarray	TF perturbation	High	Negative	Microbiology. 2011 Mar;157(Pt 3):747-59.	21081763
NCU00499	ADA-1	XP_964303.1	NCU00329	VAD-1	XP_957800.2	TFdown-microarray	TF perturbation	High	Positive	Microbiology. 2011 Mar;157(Pt 3):747-59.	21081763
NCU00499	ADA-1	XP_964303.1	NCU00356	NCU00356	XP_957827.2	TFdown-microarray	TF perturbation	High	Positive	Microbiology. 2011 Mar;157(Pt 3):747-59.	21081763
NCU00499	ADA-1	XP_964303.1	NCU00371	TIM23	XP_011393824.1	TFdown-microarray	TF perturbation	High	Negative	Microbiology. 2011 Mar;157(Pt 3):747-59.	21081763
NCU00499	ADA-1	XP_964303.1	NCU00388	NCU00388	XP_957274.3	TFdown-microarray	TF perturbation	High	Positive	Microbiology. 2011 Mar;157(Pt 3):747-59.	21081763
NCU00499	ADA-1	XP_964303.1	NCU00405	NCU00405	XP_957291.2	TFdown-microarray	TF perturbation	High	Negative	Microbiology. 2011 Mar;157(Pt 3):747-59.	21081763
NCU00499	ADA-1	XP_964303.1	NCU00413	NCU00413	XP_957299.2	TFdown-microarray	TF perturbation	High	Negative	Microbiology. 2011 Mar;157(Pt 3):747-59.	21081763
NCU00499	ADA-1	XP_964303.1	NCU00414	NCU00414	XP_957300.2	TFdown-microarray	TF perturbation	High	Negative	Microbiology. 2011 Mar;157(Pt 3):747-59.	21081763
NCU00499	ADA-1	XP_964303.1	NCU00422	NCU00422	XP_011393840.1	TFdown-microarray	TF perturbation	High	Negative	Microbiology. 2011 Mar;157(Pt 3):747-59.	21081763
NCU00499	ADA-1	XP_964303.1	NCU00431	TOM22	XP_956695.1	TFdown-microarray	TF perturbation	High	Negative	Microbiology. 2011 Mar;157(Pt 3):747-59.	21081763
NCU00499	ADA-1	XP_964303.1	NCU00443	NCU00443	XP_011393845.1	TFdown-microarray	TF perturbation	High	Negative	Microbiology. 2011 Mar;157(Pt 3):747-59.	21081763
NCU00499	ADA-1	XP_964303.1	NCU00464	NCU00464	XP_956783.3	TFdown-microarray	TF perturbation	High	Negative	Microbiology. 2011 Mar;157(Pt 3):747-59.	21081763
NCU00499	ADA-1	XP_964303.1	NCU00475	NCU00475	XP_956794.2	TFdown-microarray	TF perturbation	High	Negative	Microbiology. 2011 Mar;157(Pt 3):747-59.	21081763
NCU00499	ADA-1	XP_964303.1	NCU00477	NCU00477	XP_956796.1	TFdown-microarray	TF perturbation	High	Positive	Microbiology. 2011 Mar;157(Pt 3):747-59.	21081763
NCU00499	ADA-1	XP_964303.1	NCU00502	NCU00502	XP_964306.1	TFdown-microarray	TF perturbation	High	Negative	Microbiology. 2011 Mar;157(Pt 3):747-59.	21081763
NCU00499	ADA-1	XP_964303.1	NCU00519	NCU00519	XP_963721.2	TFdown-microarray	TF perturbation	High	Negative	Microbiology. 2011 Mar;157(Pt 3):747-59.	21081763
NCU00499	ADA-1	XP_964303.1	NCU00554	HOM-1	XP_964715.1	TFdown-microarray	TF perturbation	High	Negative	Microbiology. 2011 Mar;157(Pt 3):747-59.	21081763
NCU00499	ADA-1	XP_964303.1	NCU00567	ARG-6	XP_011392783.1	TFdown-microarray	TF perturbation	High	Negative	Microbiology. 2011 Mar;157(Pt 3):747-59.	21081763
NCU00499	ADA-1	XP_964303.1	NCU00589	NCU00589	XP_965729.1	TFdown-microarray	TF perturbation	High	Positive	Microbiology. 2011 Mar;157(Pt 3):747-59.	21081763
NCU00499	ADA-1	XP_964303.1	NCU00591	NCU00591	XP_011392792.1	TFdown-microarray	TF perturbation	High	Positive	Microbiology. 2011 Mar;157(Pt 3):747-59.	21081763
NCU00499	ADA-1	XP_964303.1	NCU00595	NCU00595	XP_965735.3	TFdown-microarray	TF perturbation	High	Positive	Microbiology. 2011 Mar;157(Pt 3):747-59.	21081763
NCU00499	ADA-1	XP_964303.1	NCU00629	EMP-3	XP_965769.3	TFdown-microarray	TF perturbation	High	Negative	Microbiology. 2011 Mar;157(Pt 3):747-59.	21081763
NCU00499	ADA-1	XP_964303.1	NCU00634	NCU00634	XP_965774.1	TFdown-microarray	TF perturbation	High	Negative	Microbiology. 2011 Mar;157(Pt 3):747-59.	21081763
NCU00499	ADA-1	XP_964303.1	NCU00635	NCU00635	XP_965775.1	TFdown-microarray	TF perturbation	High	Negative	Microbiology. 2011 Mar;157(Pt 3):747-59.	21081763
NCU00499	ADA-1	XP_964303.1	NCU00644	NCU00644	XP_965784.2	TFdown-microarray	TF perturbation	High	Negative	Microbiology. 2011 Mar;157(Pt 3):747-59.	21081763
NCU00499	ADA-1	XP_964303.1	NCU00692	NCU00692	XP_965832.1	TFdown-microarray	TF perturbation	High	Negative	Microbiology. 2011 Mar;157(Pt 3):747-59.	21081763
NCU00499	ADA-1	XP_964303.1	NCU00694	NCU00694	XP_965834.1	TFdown-microarray	TF perturbation	High	Positive	Microbiology. 2011 Mar;157(Pt 3):747-59.	21081763
NCU00499	ADA-1	XP_964303.1	NCU00696	NCU00696	XP_965836.1	TFdown-microarray	TF perturbation	High	Positive	Microbiology. 2011 Mar;157(Pt 3):747-59.	21081763
NCU00499	ADA-1	XP_964303.1	NCU00710	CE1-4	XP_964544.2	TFdown-microarray	TF perturbation	High	Positive	Microbiology. 2011 Mar;157(Pt 3):747-59.	21081763
NCU00499	ADA-1	XP_964303.1	NCU00714	NCU00714	XP_964548.1	TFdown-microarray	TF perturbation	High	Negative	Microbiology. 2011 Mar;157(Pt 3):747-59.	21081763
NCU00499	ADA-1	XP_964303.1	NCU00729	NCU00729	XP_964382.1	TFdown-microarray	TF perturbation	High	Positive	Microbiology. 2011 Mar;157(Pt 3):747-59.	21081763
NCU00499	ADA-1	XP_964303.1	NCU00765	AAP-2	XP_964162.3	TFdown-microarray	TF perturbation	High	Positive	Microbiology. 2011 Mar;157(Pt 3):747-59.	21081763
NCU00499	ADA-1	XP_964303.1	NCU00766	NCU00766	XP_964922.1	TFdown-microarray	TF perturbation	High	Positive	Microbiology. 2011 Mar;157(Pt 3):747-59.	21081763
NCU00499	ADA-1	XP_964303.1	NCU00792	NCU00792	XP_964948.3	TFdown-microarray	TF perturbation	High	Negative	Microbiology. 2011 Mar;157(Pt 3):747-59.	21081763
NCU00499	ADA-1	XP_964303.1	NCU00821	STL1	XP_964364.3	TFdown-microarray	TF perturbation	High	Positive	Microbiology. 2011 Mar;157(Pt 3):747-59.	21081763
NCU00499	ADA-1	XP_964303.1	NCU00865	NCU00865	XP_964781.2	TFdown-microarray	TF perturbation	High	Positive	Microbiology. 2011 Mar;157(Pt 3):747-59.	21081763
NCU00499	ADA-1	XP_964303.1	NCU00888	NCU00888	#N/A	TFdown-microarray	TF perturbation	High	Negative	Microbiology. 2011 Mar;157(Pt 3):747-59.	21081763
NCU00499	ADA-1	XP_964303.1	NCU00894	NCU00894	XP_964810.1	TFdown-microarray	TF perturbation	High	Negative	Microbiology. 2011 Mar;157(Pt 3):747-59.	21081763
NCU00499	ADA-1	XP_964303.1	NCU00911	NCU00911	XP_963800.2	TFdown-microarray	TF perturbation	High	Positive	Microbiology. 2011 Mar;157(Pt 3):747-59.	21081763
NCU00499	ADA-1	XP_964303.1	NCU00915	NCU00915	XP_964741.1	TFdown-microarray	TF perturbation	High	Negative	Microbiology. 2011 Mar;157(Pt 3):747-59.	21081763
NCU00499	ADA-1	XP_964303.1	NCU00916	NCU00916	XP_011392853.1	TFdown-microarray	TF perturbation	High	Positive	Microbiology. 2011 Mar;157(Pt 3):747-59.	21081763
NCU00499	ADA-1	XP_964303.1	NCU00963	NCU00963	XP_011392870.1	TFdown-microarray	TF perturbation	High	Negative	Microbiology. 2011 Mar;157(Pt 3):747-59.	21081763
NCU00499	ADA-1	XP_964303.1	NCU00979	NCU00979	XP_965172.1	TFdown-microarray	TF perturbation	High	Negative	Microbiology. 2011 Mar;157(Pt 3):747-59.	21081763
NCU00499	ADA-1	XP_964303.1	NCU01097	NCU01097	XP_961709.1	TFdown-microarray	TF perturbation	High	Positive	Microbiology. 2011 Mar;157(Pt 3):747-59.	21081763
NCU00499	ADA-1	XP_964303.1	NCU01121	NCU01121	XP_961028.2	TFdown-microarray	TF perturbation	High	Negative	Microbiology. 2011 Mar;157(Pt 3):747-59.	21081763
NCU00499	ADA-1	XP_964303.1	NCU01160	NCU01160	XP_961526.1	TFdown-microarray	TF perturbation	High	Negative	Microbiology. 2011 Mar;157(Pt 3):747-59.	21081763
NCU00499	ADA-1	XP_964303.1	NCU01175	FPP	XP_961541.1	TFdown-microarray	TF perturbation	High	Negative	Microbiology. 2011 Mar;157(Pt 3):747-59.	21081763
NCU00499	ADA-1	XP_964303.1	NCU01183	NCU01183	XP_961549.3	TFdown-microarray	TF perturbation	High	Negative	Microbiology. 2011 Mar;157(Pt 3):747-59.	21081763
NCU00499	ADA-1	XP_964303.1	NCU01221	NCU01221	XP_011394488.1	TFdown-microarray	TF perturbation	High	Negative	Microbiology. 2011 Mar;157(Pt 3):747-59.	21081763
NCU00499	ADA-1	XP_964303.1	NCU01234	NCU01234	XP_961600.1	TFdown-microarray	TF perturbation	High	Negative	Microbiology. 2011 Mar;157(Pt 3):747-59.	21081763
NCU00499	ADA-1	XP_964303.1	NCU01320	GST-3	XP_011394507.1	TFdown-microarray	TF perturbation	High	Negative	Microbiology. 2011 Mar;157(Pt 3):747-59.	21081763
NCU00499	ADA-1	XP_964303.1	NCU01328	NCU01328	XP_961414.2	TFdown-microarray	TF perturbation	High	Negative	Microbiology. 2011 Mar;157(Pt 3):747-59.	21081763
NCU00499	ADA-1	XP_964303.1	NCU01378	NCU01378	XP_960935.2	TFdown-microarray	TF perturbation	High	Positive	Microbiology. 2011 Mar;157(Pt 3):747-59.	21081763
NCU00499	ADA-1	XP_964303.1	NCU01412	PRO-3	XP_960835.1	TFdown-microarray	TF perturbation	High	Negative	Microbiology. 2011 Mar;157(Pt 3):747-59.	21081763
NCU00499	ADA-1	XP_964303.1	NCU01414	ASM-1	XP_960837.1	TFdown-microarray	TF perturbation	High	Positive	Microbiology. 2011 Mar;157(Pt 3):747-59.	21081763
NCU00499	ADA-1	XP_964303.1	NCU01417	NCU01417	XP_960685.2	TFdown-microarray	TF perturbation	High	Positive	Microbiology. 2011 Mar;157(Pt 3):747-59.	21081763
NCU00499	ADA-1	XP_964303.1	NCU01439	NCU01439	XP_955999.1	TFdown-microarray	TF perturbation	High	Negative	Microbiology. 2011 Mar;157(Pt 3):747-59.	21081763
NCU00499	ADA-1	XP_964303.1	NCU01443	NCU01443	XP_955965.3	TFdown-microarray	TF perturbation	High	Negative	Microbiology. 2011 Mar;157(Pt 3):747-59.	21081763
NCU00499	ADA-1	XP_964303.1	NCU01449	RIB-3	XP_011394536.1	TFdown-microarray	TF perturbation	High	Positive	Microbiology. 2011 Mar;157(Pt 3):747-59.	21081763
NCU00499	ADA-1	XP_964303.1	NCU01452	NCU01452	XP_955974.2	TFdown-microarray	TF perturbation	High	Negative	Microbiology. 2011 Mar;157(Pt 3):747-59.	21081763
NCU00499	ADA-1	XP_964303.1	NCU01484	RHO-1	XP_956761.2	TFdown-microarray	TF perturbation	High	Positive	Microbiology. 2011 Mar;157(Pt 3):747-59.	21081763
NCU00499	ADA-1	XP_964303.1	NCU01504	NCU01504	XP_956953.1	TFdown-microarray	TF perturbation	High	Positive	Microbiology. 2011 Mar;157(Pt 3):747-59.	21081763
NCU00499	ADA-1	XP_964303.1	NCU01517	GLA-1	XP_956966.2	TFdown-microarray	TF perturbation	High	Positive	Microbiology. 2011 Mar;157(Pt 3):747-59.	21081763
NCU00499	ADA-1	XP_964303.1	NCU01528	GPD-1;CCG-7	XP_956977.1	TFdown-microarray	TF perturbation	High	Negative	Microbiology. 2011 Mar;157(Pt 3):747-59.	21081763
NCU00499	ADA-1	XP_964303.1	NCU01546	NCU01546	XP_956249.2	TFdown-microarray	TF perturbation	High	Negative	Microbiology. 2011 Mar;157(Pt 3):747-59.	21081763
NCU00499	ADA-1	XP_964303.1	NCU01548	NCU01548	XP_011393459.1	TFdown-microarray	TF perturbation	High	Positive	Microbiology. 2011 Mar;157(Pt 3):747-59.	21081763
NCU00499	ADA-1	XP_964303.1	NCU01552	NCU01552	XP_011393462.1	TFdown-microarray	TF perturbation	High	Negative	Microbiology. 2011 Mar;157(Pt 3):747-59.	21081763
NCU00499	ADA-1	XP_964303.1	NCU01559	NCU01559	XP_956262.3	TFdown-microarray	TF perturbation	High	Positive	Microbiology. 2011 Mar;157(Pt 3):747-59.	21081763
NCU00499	ADA-1	XP_964303.1	NCU01589	HSP60	XP_956500.3	TFdown-microarray	TF perturbation	High	Negative	Microbiology. 2011 Mar;157(Pt 3):747-59.	21081763
NCU00499	ADA-1	XP_964303.1	NCU01605	MOB-1	XP_956516.3	TFdown-microarray	TF perturbation	High	Positive	Microbiology. 2011 Mar;157(Pt 3):747-59.	21081763
NCU00499	ADA-1	XP_964303.1	NCU01606	NCU01606	XP_956517.1	TFdown-microarray	TF perturbation	High	Negative	Microbiology. 2011 Mar;157(Pt 3):747-59.	21081763
NCU00499	ADA-1	XP_964303.1	NCU01632	ARO-1	XP_956000.1	TFdown-microarray	TF perturbation	High	Negative	Microbiology. 2011 Mar;157(Pt 3):747-59.	21081763
NCU00499	ADA-1	XP_964303.1	NCU01689	NCU01689	XP_011393485.1	TFdown-microarray	TF perturbation	High	Negative	Microbiology. 2011 Mar;157(Pt 3):747-59.	21081763
NCU00499	ADA-1	XP_964303.1	NCU01720	NCU01720	XP_956034.1	TFdown-microarray	TF perturbation	High	Negative	Microbiology. 2011 Mar;157(Pt 3):747-59.	21081763
NCU00499	ADA-1	XP_964303.1	NCU01729	NCU01729	XP_011393494.1	TFdown-microarray	TF perturbation	High	Positive	Microbiology. 2011 Mar;157(Pt 3):747-59.	21081763
NCU00499	ADA-1	XP_964303.1	NCU01731	VE-1	XP_957154.1	TFdown-microarray	TF perturbation	High	Positive	Microbiology. 2011 Mar;157(Pt 3):747-59.	21081763
NCU00499	ADA-1	XP_964303.1	NCU01747	NCU01747	XP_957170.1	TFdown-microarray	TF perturbation	High	Positive	Microbiology. 2011 Mar;157(Pt 3):747-59.	21081763
NCU00499	ADA-1	XP_964303.1	NCU01754	ADH-1	XP_011393501.1	TFdown-microarray	TF perturbation	High	Positive	Microbiology. 2011 Mar;157(Pt 3):747-59.	21081763
NCU00499	ADA-1	XP_964303.1	NCU01776	NCU01776	XP_957199.1	TFdown-microarray	TF perturbation	High	Negative	Microbiology. 2011 Mar;157(Pt 3):747-59.	21081763
NCU00499	ADA-1	XP_964303.1	NCU01800	NCU01800	XP_956478.1	TFdown-microarray	TF perturbation	High	Negative	Microbiology. 2011 Mar;157(Pt 3):747-59.	21081763
NCU00499	ADA-1	XP_964303.1	NCU01808	CYC-1	XP_956486.2	TFdown-microarray	TF perturbation	High	Negative	Microbiology. 2011 Mar;157(Pt 3):747-59.	21081763
NCU00499	ADA-1	XP_964303.1	NCU01827	NCU01827	XP_956611.1	TFdown-microarray	TF perturbation	High	Negative	Microbiology. 2011 Mar;157(Pt 3):747-59.	21081763
NCU00499	ADA-1	XP_964303.1	NCU01881	NCU01881	XP_011392886.1	TFdown-microarray	TF perturbation	High	Positive	Microbiology. 2011 Mar;157(Pt 3):747-59.	21081763
NCU00499	ADA-1	XP_964303.1	NCU01948	NCU01948	XP_964232.1	TFdown-microarray	TF perturbation	High	Negative	Microbiology. 2011 Mar;157(Pt 3):747-59.	21081763
NCU00499	ADA-1	XP_964303.1	NCU01949	UN-16	XP_964233.1	TFdown-microarray	TF perturbation	High	Negative	Microbiology. 2011 Mar;157(Pt 3):747-59.	21081763
NCU00499	ADA-1	XP_964303.1	NCU01960	MAT A-3	XP_964324.1	TFdown-microarray	TF perturbation	High	Positive	Microbiology. 2011 Mar;157(Pt 3):747-59.	21081763
NCU00499	ADA-1	XP_964303.1	NCU01965	CYT-20	XP_964329.3	TFdown-microarray	TF perturbation	High	Negative	Microbiology. 2011 Mar;157(Pt 3):747-59.	21081763
NCU00499	ADA-1	XP_964303.1	NCU01966	NCU01966	XP_011392915.1	TFdown-microarray	TF perturbation	High	Negative	Microbiology. 2011 Mar;157(Pt 3):747-59.	21081763
NCU00499	ADA-1	XP_964303.1	NCU01983	NCU01983	XP_011392921.1	TFdown-microarray	TF perturbation	High	Negative	Microbiology. 2011 Mar;157(Pt 3):747-59.	21081763
NCU00499	ADA-1	XP_964303.1	NCU01985	CYS-11	XP_964349.1	TFdown-microarray	TF perturbation	High	Negative	Microbiology. 2011 Mar;157(Pt 3):747-59.	21081763
NCU00499	ADA-1	XP_964303.1	NCU02003	TEF-1	XP_964868.2	TFdown-microarray	TF perturbation	High	Negative	Microbiology. 2011 Mar;157(Pt 3):747-59.	21081763
NCU00499	ADA-1	XP_964303.1	NCU02031	NCU02031	XP_964653.3	TFdown-microarray	TF perturbation	High	Positive	Microbiology. 2011 Mar;157(Pt 3):747-59.	21081763
NCU00499	ADA-1	XP_964303.1	NCU02044	NCU02044	XP_964666.2	TFdown-microarray	TF perturbation	High	Negative	Microbiology. 2011 Mar;157(Pt 3):747-59.	21081763
NCU00499	ADA-1	XP_964303.1	NCU02136	NCU02136	XP_964294.1	TFdown-microarray	TF perturbation	High	Negative	Microbiology. 2011 Mar;157(Pt 3):747-59.	21081763
NCU00499	ADA-1	XP_964303.1	NCU02156	NCU02156	XP_964515.3	TFdown-microarray	TF perturbation	High	Negative	Microbiology. 2011 Mar;157(Pt 3):747-59.	21081763
NCU00499	ADA-1	XP_964303.1	NCU02178	SAD-1	XP_964248.3	TFdown-microarray	TF perturbation	High	Positive	Microbiology. 2011 Mar;157(Pt 3):747-59.	21081763
NCU00499	ADA-1	XP_964303.1	NCU02181	NCU02181	XP_964251.2	TFdown-microarray	TF perturbation	High	Negative	Microbiology. 2011 Mar;157(Pt 3):747-59.	21081763
NCU00499	ADA-1	XP_964303.1	NCU02207	NCU02207	XP_959526.2	TFdown-microarray	TF perturbation	High	Negative	Microbiology. 2011 Mar;157(Pt 3):747-59.	21081763
NCU00499	ADA-1	XP_964303.1	NCU02252	EMP-6	XP_959896.1	TFdown-microarray	TF perturbation	High	Negative	Microbiology. 2011 Mar;157(Pt 3):747-59.	21081763
NCU00499	ADA-1	XP_964303.1	NCU02257	NCU02257	XP_959901.3	TFdown-microarray	TF perturbation	High	Positive	Microbiology. 2011 Mar;157(Pt 3):747-59.	21081763
NCU00499	ADA-1	XP_964303.1	NCU02273	PEP4	XP_959917.1	TFdown-microarray	TF perturbation	High	Positive	Microbiology. 2011 Mar;157(Pt 3):747-59.	21081763
NCU00499	ADA-1	XP_964303.1	NCU02274	FOR	XP_959918.1	TFdown-microarray	TF perturbation	High	Negative	Microbiology. 2011 Mar;157(Pt 3):747-59.	21081763
NCU00499	ADA-1	XP_964303.1	NCU02282	NCU02282	XP_959926.1	TFdown-microarray	TF perturbation	High	Positive	Microbiology. 2011 Mar;157(Pt 3):747-59.	21081763
NCU00499	ADA-1	XP_964303.1	NCU02325	GUA-3	XP_959751.3	TFdown-microarray	TF perturbation	High	Negative	Microbiology. 2011 Mar;157(Pt 3):747-59.	21081763
NCU00499	ADA-1	XP_964303.1	NCU02328	NCU02328	XP_959754.2	TFdown-microarray	TF perturbation	High	Positive	Microbiology. 2011 Mar;157(Pt 3):747-59.	21081763
NCU00499	ADA-1	XP_964303.1	NCU02400	NCU02400	XP_959720.2	TFdown-microarray	TF perturbation	High	Positive	Microbiology. 2011 Mar;157(Pt 3):747-59.	21081763
NCU00499	ADA-1	XP_964303.1	NCU02405	NCU02405	XP_959533.3	TFdown-microarray	TF perturbation	High	Negative	Microbiology. 2011 Mar;157(Pt 3):747-59.	21081763
NCU00499	ADA-1	XP_964303.1	NCU02407	NCU02407	XP_959535.2	TFdown-microarray	TF perturbation	High	Negative	Microbiology. 2011 Mar;157(Pt 3):747-59.	21081763
NCU00499	ADA-1	XP_964303.1	NCU02414	NCU02414	XP_959596.1	TFdown-microarray	TF perturbation	High	Negative	Microbiology. 2011 Mar;157(Pt 3):747-59.	21081763
NCU00499	ADA-1	XP_964303.1	NCU02425	NCU02425	XP_011395176.1	TFdown-microarray	TF perturbation	High	Positive	Microbiology. 2011 Mar;157(Pt 3):747-59.	21081763
NCU00499	ADA-1	XP_964303.1	NCU02427	NCU02427	#N/A	TFdown-microarray	TF perturbation	High	Negative	Microbiology. 2011 Mar;157(Pt 3):747-59.	21081763
NCU00499	ADA-1	XP_964303.1	NCU02430	MET-7	XP_959435.2	TFdown-microarray	TF perturbation	High	Negative	Microbiology. 2011 Mar;157(Pt 3):747-59.	21081763
NCU00499	ADA-1	XP_964303.1	NCU02492	NCU02492	XP_965086.1	TFdown-microarray	TF perturbation	High	Positive	Microbiology. 2011 Mar;157(Pt 3):747-59.	21081763
NCU00499	ADA-1	XP_964303.1	NCU02505	SUC	XP_965636.2	TFdown-microarray	TF perturbation	High	Negative	Microbiology. 2011 Mar;157(Pt 3):747-59.	21081763
NCU00499	ADA-1	XP_964303.1	NCU02514	ATP-1	XP_965645.1	TFdown-microarray	TF perturbation	High	Negative	Microbiology. 2011 Mar;157(Pt 3):747-59.	21081763
NCU00499	ADA-1	XP_964303.1	NCU02523	NCU02523	XP_965654.2	TFdown-microarray	TF perturbation	High	Positive	Microbiology. 2011 Mar;157(Pt 3):747-59.	21081763
NCU00499	ADA-1	XP_964303.1	NCU02542	EMP-1	XP_011392962.1	TFdown-microarray	TF perturbation	High	Negative	Microbiology. 2011 Mar;157(Pt 3):747-59.	21081763
NCU00499	ADA-1	XP_964303.1	NCU02549	PEP	XP_965680.1	TFdown-microarray	TF perturbation	High	Negative	Microbiology. 2011 Mar;157(Pt 3):747-59.	21081763
NCU00499	ADA-1	XP_964303.1	NCU02571	NCU02571	XP_965702.2	TFdown-microarray	TF perturbation	High	Negative	Microbiology. 2011 Mar;157(Pt 3):747-59.	21081763
NCU00499	ADA-1	XP_964303.1	NCU02585	NCU02585	XP_965716.3	TFdown-microarray	TF perturbation	High	Negative	Microbiology. 2011 Mar;157(Pt 3):747-59.	21081763
NCU00499	ADA-1	XP_964303.1	NCU02595	NCU02595	XP_964998.1	TFdown-microarray	TF perturbation	High	Negative	Microbiology. 2011 Mar;157(Pt 3):747-59.	21081763
NCU00499	ADA-1	XP_964303.1	NCU02596	NCU02596	XP_964999.2	TFdown-microarray	TF perturbation	High	Positive	Microbiology. 2011 Mar;157(Pt 3):747-59.	21081763
NCU00499	ADA-1	XP_964303.1	NCU02629	AD-5	XP_964054.1	TFdown-microarray	TF perturbation	High	Negative	Microbiology. 2011 Mar;157(Pt 3):747-59.	21081763
NCU00499	ADA-1	XP_964303.1	NCU02639	ARG-1	XP_011392992.1	TFdown-microarray	TF perturbation	High	Negative	Microbiology. 2011 Mar;157(Pt 3):747-59.	21081763
NCU00499	ADA-1	XP_964303.1	NCU02640	NCU02640	XP_963977.1	TFdown-microarray	TF perturbation	High	Negative	Microbiology. 2011 Mar;157(Pt 3):747-59.	21081763
NCU00499	ADA-1	XP_964303.1	NCU02657	ETH-1	XP_011392996.1	TFdown-microarray	TF perturbation	High	Negative	Microbiology. 2011 Mar;157(Pt 3):747-59.	21081763
NCU00499	ADA-1	XP_964303.1	NCU02671	SEB-1;MSN-1	XP_965444.2	TFdown-microarray	TF perturbation	High	Positive	Microbiology. 2011 Mar;157(Pt 3):747-59.	21081763
NCU00499	ADA-1	XP_964303.1	NCU02677	ARG-3	XP_965450.1	TFdown-microarray	TF perturbation	High	Negative	Microbiology. 2011 Mar;157(Pt 3):747-59.	21081763
NCU00499	ADA-1	XP_964303.1	NCU02695	NCU02695	XP_965468.1	TFdown-microarray	TF perturbation	High	Negative	Microbiology. 2011 Mar;157(Pt 3):747-59.	21081763
NCU00499	ADA-1	XP_964303.1	NCU02707	NCU02707	XP_965480.2	TFdown-microarray	TF perturbation	High	Negative	Microbiology. 2011 Mar;157(Pt 3):747-59.	21081763
NCU00499	ADA-1	XP_964303.1	NCU02744	NCU02744	XP_965129.1	TFdown-microarray	TF perturbation	High	Negative	Microbiology. 2011 Mar;157(Pt 3):747-59.	21081763
NCU00499	ADA-1	XP_964303.1	NCU02757	NCU02757	XP_963850.2	TFdown-microarray	TF perturbation	High	Negative	Microbiology. 2011 Mar;157(Pt 3):747-59.	21081763
NCU00499	ADA-1	XP_964303.1	NCU02759	NCU02759	XP_963729.1	TFdown-microarray	TF perturbation	High	Positive	Microbiology. 2011 Mar;157(Pt 3):747-59.	21081763
NCU00499	ADA-1	XP_964303.1	NCU02765	NCU02765	XP_964260.1	TFdown-microarray	TF perturbation	High	Positive	Microbiology. 2011 Mar;157(Pt 3):747-59.	21081763
NCU00499	ADA-1	XP_964303.1	NCU02771	NCU02771	XP_964266.3	TFdown-microarray	TF perturbation	High	Negative	Microbiology. 2011 Mar;157(Pt 3):747-59.	21081763
NCU00499	ADA-1	XP_964303.1	NCU02784	NCU02784	XP_963940.1	TFdown-microarray	TF perturbation	High	Negative	Microbiology. 2011 Mar;157(Pt 3):747-59.	21081763
NCU00499	ADA-1	XP_964303.1	NCU02785	ARO-8	XP_963941.1	TFdown-microarray	TF perturbation	High	Negative	Microbiology. 2011 Mar;157(Pt 3):747-59.	21081763
NCU00499	ADA-1	XP_964303.1	NCU02804	NCU02804	XP_964460.1	TFdown-microarray	TF perturbation	High	Negative	Microbiology. 2011 Mar;157(Pt 3):747-59.	21081763
NCU00499	ADA-1	XP_964303.1	NCU02807	NCU02807	XP_011393036.1	TFdown-microarray	TF perturbation	High	Negative	Microbiology. 2011 Mar;157(Pt 3):747-59.	21081763
NCU00499	ADA-1	XP_964303.1	NCU02810	NCU02810	XP_964466.3	TFdown-microarray	TF perturbation	High	Negative	Microbiology. 2011 Mar;157(Pt 3):747-59.	21081763
NCU00499	ADA-1	XP_964303.1	NCU02839	NCU02839	XP_964129.1	TFdown-microarray	TF perturbation	High	Negative	Microbiology. 2011 Mar;157(Pt 3):747-59.	21081763
NCU00499	ADA-1	XP_964303.1	NCU02855	GH11-1	XP_964145.1	TFdown-microarray	TF perturbation	High	Positive	Microbiology. 2011 Mar;157(Pt 3):747-59.	21081763
NCU00499	ADA-1	XP_964303.1	NCU02904	NCU02904	XP_965586.1	TFdown-microarray	TF perturbation	High	Positive	Microbiology. 2011 Mar;157(Pt 3):747-59.	21081763
NCU00499	ADA-1	XP_964303.1	NCU02943	TIM50	XP_965625.3	TFdown-microarray	TF perturbation	High	Negative	Microbiology. 2011 Mar;157(Pt 3):747-59.	21081763
NCU00499	ADA-1	XP_964303.1	NCU02954	LYS-7	XP_965341.2	TFdown-microarray	TF perturbation	High	Negative	Microbiology. 2011 Mar;157(Pt 3):747-59.	21081763
NCU00499	ADA-1	XP_964303.1	NCU02955	NCU02955	XP_965342.2	TFdown-microarray	TF perturbation	High	Negative	Microbiology. 2011 Mar;157(Pt 3):747-59.	21081763
NCU00499	ADA-1	XP_964303.1	NCU02956	NCU02956	XP_965343.2	TFdown-microarray	TF perturbation	High	Positive	Microbiology. 2011 Mar;157(Pt 3):747-59.	21081763
NCU00499	ADA-1	XP_964303.1	NCU02963	NCU02963	XP_965350.1	TFdown-microarray	TF perturbation	High	Negative	Microbiology. 2011 Mar;157(Pt 3):747-59.	21081763
NCU00499	ADA-1	XP_964303.1	NCU02996	NCU02996	XP_965382.3	TFdown-microarray	TF perturbation	High	Positive	Microbiology. 2011 Mar;157(Pt 3):747-59.	21081763
NCU00499	ADA-1	XP_964303.1	NCU03013	ACW-10	XP_011393058.1	TFdown-microarray	TF perturbation	High	Positive	Microbiology. 2011 Mar;157(Pt 3):747-59.	21081763
NCU00499	ADA-1	XP_964303.1	NCU03038	NCU03038	XP_964043.1	TFdown-microarray	TF perturbation	High	Negative	Microbiology. 2011 Mar;157(Pt 3):747-59.	21081763
NCU00499	ADA-1	XP_964303.1	NCU03040	NCU03040	XP_964045.3	TFdown-microarray	TF perturbation	High	Positive	Microbiology. 2011 Mar;157(Pt 3):747-59.	21081763
NCU00499	ADA-1	XP_964303.1	NCU03043	NCU03043	XP_964048.2	TFdown-microarray	TF perturbation	High	Positive	Microbiology. 2011 Mar;157(Pt 3):747-59.	21081763
NCU00499	ADA-1	XP_964303.1	NCU03076	NCU03076	XP_964169.1	TFdown-microarray	TF perturbation	High	Negative	Microbiology. 2011 Mar;157(Pt 3):747-59.	21081763
NCU00499	ADA-1	XP_964303.1	NCU03079	NCU03079	XP_964172.3	TFdown-microarray	TF perturbation	High	Positive	Microbiology. 2011 Mar;157(Pt 3):747-59.	21081763
NCU00499	ADA-1	XP_964303.1	NCU03080	NCU03080	XP_964173.1	TFdown-microarray	TF perturbation	High	Negative	Microbiology. 2011 Mar;157(Pt 3):747-59.	21081763
NCU00499	ADA-1	XP_964303.1	NCU03084	NCU03084	XP_011393074.1	TFdown-microarray	TF perturbation	High	Negative	Microbiology. 2011 Mar;157(Pt 3):747-59.	21081763
NCU00499	ADA-1	XP_964303.1	NCU03100	PPM-2	XP_964959.2	TFdown-microarray	TF perturbation	High	Negative	Microbiology. 2011 Mar;157(Pt 3):747-59.	21081763
NCU00499	ADA-1	XP_964303.1	NCU03102	NCU03102	XP_964961.1	TFdown-microarray	TF perturbation	High	Negative	Microbiology. 2011 Mar;157(Pt 3):747-59.	21081763
NCU00499	ADA-1	XP_964303.1	NCU03112	NCU03112	XP_964971.1	TFdown-microarray	TF perturbation	High	Negative	Microbiology. 2011 Mar;157(Pt 3):747-59.	21081763
NCU00499	ADA-1	XP_964303.1	NCU03117	NCU03117	XP_964976.1	TFdown-microarray	TF perturbation	High	Negative	Microbiology. 2011 Mar;157(Pt 3):747-59.	21081763
NCU00499	ADA-1	XP_964303.1	NCU03118	NCU03118	XP_964977.1	TFdown-microarray	TF perturbation	High	Negative	Microbiology. 2011 Mar;157(Pt 3):747-59.	21081763
NCU00499	ADA-1	XP_964303.1	NCU03120	NCU03120	XP_011393089.1	TFdown-microarray	TF perturbation	High	Positive	Microbiology. 2011 Mar;157(Pt 3):747-59.	21081763
NCU00499	ADA-1	XP_964303.1	NCU03139	HIS-3	XP_964188.1	TFdown-microarray	TF perturbation	High	Negative	Microbiology. 2011 Mar;157(Pt 3):747-59.	21081763
NCU00499	ADA-1	XP_964303.1	NCU03147	NCU03147	XP_964196.1	TFdown-microarray	TF perturbation	High	Negative	Microbiology. 2011 Mar;157(Pt 3):747-59.	21081763
NCU00499	ADA-1	XP_964303.1	NCU03150	NCU03150	XP_964199.1	TFdown-microarray	TF perturbation	High	Negative	Microbiology. 2011 Mar;157(Pt 3):747-59.	21081763
NCU00499	ADA-1	XP_964303.1	NCU03151	NCU03151	XP_964200.2	TFdown-microarray	TF perturbation	High	Negative	Microbiology. 2011 Mar;157(Pt 3):747-59.	21081763
NCU00499	ADA-1	XP_964303.1	NCU03152	NCU03152	XP_964201.3	TFdown-microarray	TF perturbation	High	Negative	Microbiology. 2011 Mar;157(Pt 3):747-59.	21081763
NCU00499	ADA-1	XP_964303.1	NCU03168	NCU03168	XP_964574.1	TFdown-microarray	TF perturbation	High	Positive	Microbiology. 2011 Mar;157(Pt 3):747-59.	21081763
NCU00499	ADA-1	XP_964303.1	NCU03194	NCU03194	XP_965294.2	TFdown-microarray	TF perturbation	High	Negative	Microbiology. 2011 Mar;157(Pt 3):747-59.	21081763
NCU00499	ADA-1	XP_964303.1	NCU03199	NCU03199	XP_965299.1	TFdown-microarray	TF perturbation	High	Negative	Microbiology. 2011 Mar;157(Pt 3):747-59.	21081763
NCU00499	ADA-1	XP_964303.1	NCU03222	NCU03222	XP_011393118.1	TFdown-microarray	TF perturbation	High	Positive	Microbiology. 2011 Mar;157(Pt 3):747-59.	21081763
NCU00499	ADA-1	XP_964303.1	NCU03246	NCU03246	XP_963738.2	TFdown-microarray	TF perturbation	High	Positive	Microbiology. 2011 Mar;157(Pt 3):747-59.	21081763
NCU00499	ADA-1	XP_964303.1	NCU03255	NCU03255	XP_964408.2	TFdown-microarray	TF perturbation	High	Positive	Microbiology. 2011 Mar;157(Pt 3):747-59.	21081763
NCU00499	ADA-1	XP_964303.1	NCU03283	NCU03283	XP_011393135.1	TFdown-microarray	TF perturbation	High	Negative	Microbiology. 2011 Mar;157(Pt 3):747-59.	21081763
NCU00499	ADA-1	XP_964303.1	NCU03310	NCU03310	XP_964487.1	TFdown-microarray	TF perturbation	High	Negative	Microbiology. 2011 Mar;157(Pt 3):747-59.	21081763
NCU00499	ADA-1	XP_964303.1	NCU03313	NCU03313	XP_964490.1	TFdown-microarray	TF perturbation	High	Positive	Microbiology. 2011 Mar;157(Pt 3):747-59.	21081763
NCU00499	ADA-1	XP_964303.1	NCU03343	NCU03343	XP_956452.1	TFdown-microarray	TF perturbation	High	Negative	Microbiology. 2011 Mar;157(Pt 3):747-59.	21081763
NCU00499	ADA-1	XP_964303.1	NCU03415	NCU03415	XP_956862.1	TFdown-microarray	TF perturbation	High	Positive	Microbiology. 2011 Mar;157(Pt 3):747-59.	21081763
NCU00499	ADA-1	XP_964303.1	NCU03509	PMG	XP_955811.3	TFdown-microarray	TF perturbation	High	Positive	Microbiology. 2011 Mar;157(Pt 3):747-59.	21081763
NCU00499	ADA-1	XP_964303.1	NCU03558	NCU03558	XP_956121.1	TFdown-microarray	TF perturbation	High	Negative	Microbiology. 2011 Mar;157(Pt 3):747-59.	21081763
NCU00499	ADA-1	XP_964303.1	NCU03575	NCU03575	XP_956014.1	TFdown-microarray	TF perturbation	High	Negative	Microbiology. 2011 Mar;157(Pt 3):747-59.	21081763
NCU00499	ADA-1	XP_964303.1	NCU03608	ILV-2	XP_961335.1	TFdown-microarray	TF perturbation	High	Negative	Microbiology. 2011 Mar;157(Pt 3):747-59.	21081763
NCU00499	ADA-1	XP_964303.1	NCU03635	NCU03635	XP_961362.1	TFdown-microarray	TF perturbation	High	Negative	Microbiology. 2011 Mar;157(Pt 3):747-59.	21081763
NCU00499	ADA-1	XP_964303.1	NCU03696	NCU03696	XP_961472.2	TFdown-microarray	TF perturbation	High	Positive	Microbiology. 2011 Mar;157(Pt 3):747-59.	21081763
NCU00499	ADA-1	XP_964303.1	NCU03753	CCG-1	XP_961100.1	TFdown-microarray	TF perturbation	High	Positive	Microbiology. 2011 Mar;157(Pt 3):747-59.	21081763
NCU00499	ADA-1	XP_964303.1	NCU03806	CYH-2	XP_961195.2	TFdown-microarray	TF perturbation	High	Negative	Microbiology. 2011 Mar;157(Pt 3):747-59.	21081763
NCU00499	ADA-1	XP_964303.1	NCU03826	NCU03826	XP_961215.1	TFdown-microarray	TF perturbation	High	Negative	Microbiology. 2011 Mar;157(Pt 3):747-59.	21081763
NCU00499	ADA-1	XP_964303.1	NCU03827	NCU03827	XP_961216.2	TFdown-microarray	TF perturbation	High	Negative	Microbiology. 2011 Mar;157(Pt 3):747-59.	21081763
NCU00499	ADA-1	XP_964303.1	NCU03853	NCU03853	XP_955863.1	TFdown-microarray	TF perturbation	High	Negative	Microbiology. 2011 Mar;157(Pt 3):747-59.	21081763
NCU00499	ADA-1	XP_964303.1	NCU03873	NCU03873	XP_956546.1	TFdown-microarray	TF perturbation	High	Positive	Microbiology. 2011 Mar;157(Pt 3):747-59.	21081763
NCU00499	ADA-1	XP_964303.1	NCU03876	NCU03876	XP_956549.1	TFdown-microarray	TF perturbation	High	Negative	Microbiology. 2011 Mar;157(Pt 3):747-59.	21081763
NCU00499	ADA-1	XP_964303.1	NCU03877	NCU03877	XP_011394878.1	TFdown-microarray	TF perturbation	High	Negative	Microbiology. 2011 Mar;157(Pt 3):747-59.	21081763
NCU00499	ADA-1	XP_964303.1	NCU03926	NCU03926	XP_957565.3	TFdown-microarray	TF perturbation	High	Negative	Microbiology. 2011 Mar;157(Pt 3):747-59.	21081763
NCU00499	ADA-1	XP_964303.1	NCU03955	NCU03955	XP_957594.3	TFdown-microarray	TF perturbation	High	Positive	Microbiology. 2011 Mar;157(Pt 3):747-59.	21081763
NCU00499	ADA-1	XP_964303.1	NCU03982	GRP-78;BIP	XP_956567.1	TFdown-microarray	TF perturbation	High	Negative	Microbiology. 2011 Mar;157(Pt 3):747-59.	21081763
NCU00499	ADA-1	XP_964303.1	NCU04005	CK-1B;PRK-7	XP_011394897.1	TFdown-microarray	TF perturbation	High	Positive	Microbiology. 2011 Mar;157(Pt 3):747-59.	21081763
NCU00499	ADA-1	XP_964303.1	NCU04020	NCU04020	XP_957635.1	TFdown-microarray	TF perturbation	High	Negative	Microbiology. 2011 Mar;157(Pt 3):747-59.	21081763
NCU00499	ADA-1	XP_964303.1	NCU04039	NCU04039	XP_957654.1	TFdown-microarray	TF perturbation	High	Negative	Microbiology. 2011 Mar;157(Pt 3):747-59.	21081763
NCU00499	ADA-1	XP_964303.1	NCU04051	NCU04051	XP_957666.1	TFdown-microarray	TF perturbation	High	Negative	Microbiology. 2011 Mar;157(Pt 3):747-59.	21081763
NCU00499	ADA-1	XP_964303.1	NCU04068	NCU04068	XP_957683.3	TFdown-microarray	TF perturbation	High	Negative	Microbiology. 2011 Mar;157(Pt 3):747-59.	21081763
NCU00499	ADA-1	XP_964303.1	NCU04140	FKR-2	XP_961296.2	TFdown-microarray	TF perturbation	High	Negative	Microbiology. 2011 Mar;157(Pt 3):747-59.	21081763
NCU00499	ADA-1	XP_964303.1	NCU04142	HSP90	XP_961298.1	TFdown-microarray	TF perturbation	High	Negative	Microbiology. 2011 Mar;157(Pt 3):747-59.	21081763
NCU00499	ADA-1	XP_964303.1	NCU04145	NCU04145	XP_961301.1	TFdown-microarray	TF perturbation	High	Positive	Microbiology. 2011 Mar;157(Pt 3):747-59.	21081763
NCU00499	ADA-1	XP_964303.1	NCU04153	NCU04153	XP_961309.2	TFdown-microarray	TF perturbation	High	Negative	Microbiology. 2011 Mar;157(Pt 3):747-59.	21081763
NCU00499	ADA-1	XP_964303.1	NCU04175	NCU04175	XP_961135.1	TFdown-microarray	TF perturbation	High	Positive	Microbiology. 2011 Mar;157(Pt 3):747-59.	21081763
NCU00499	ADA-1	XP_964303.1	NCU04181	TOM7	XP_011394629.1	TFdown-microarray	TF perturbation	High	Negative	Microbiology. 2011 Mar;157(Pt 3):747-59.	21081763
NCU00499	ADA-1	XP_964303.1	NCU04207	NCU04207	XP_961167.2	TFdown-microarray	TF perturbation	High	Positive	Microbiology. 2011 Mar;157(Pt 3):747-59.	21081763
NCU00499	ADA-1	XP_964303.1	NCU04221	TRE-2	XP_960845.1	TFdown-microarray	TF perturbation	High	Positive	Microbiology. 2011 Mar;157(Pt 3):747-59.	21081763
NCU00499	ADA-1	XP_964303.1	NCU04265	INV	XP_961256.1	TFdown-microarray	TF perturbation	High	Positive	Microbiology. 2011 Mar;157(Pt 3):747-59.	21081763
NCU00499	ADA-1	XP_964303.1	NCU04266	NCU04266	XP_961257.1	TFdown-microarray	TF perturbation	High	Positive	Microbiology. 2011 Mar;157(Pt 3):747-59.	21081763
NCU00499	ADA-1	XP_964303.1	NCU04268	NCU04268	XP_961259.1	TFdown-microarray	TF perturbation	High	Positive	Microbiology. 2011 Mar;157(Pt 3):747-59.	21081763
NCU00499	ADA-1	XP_964303.1	NCU04272	NCU04272	XP_011394648.1	TFdown-microarray	TF perturbation	High	Positive	Microbiology. 2011 Mar;157(Pt 3):747-59.	21081763
NCU00499	ADA-1	XP_964303.1	NCU04274	NCU04274	XP_961064.1	TFdown-microarray	TF perturbation	High	Positive	Microbiology. 2011 Mar;157(Pt 3):747-59.	21081763
NCU00499	ADA-1	XP_964303.1	NCU04284	NCU04284	XP_011394652.1	TFdown-microarray	TF perturbation	High	Positive	Microbiology. 2011 Mar;157(Pt 3):747-59.	21081763
NCU00499	ADA-1	XP_964303.1	NCU04287	NCU04287	XP_961077.2	TFdown-microarray	TF perturbation	High	Positive	Microbiology. 2011 Mar;157(Pt 3):747-59.	21081763
NCU00499	ADA-1	XP_964303.1	NCU04303	NCU04303	XP_960949.1	TFdown-microarray	TF perturbation	High	Negative	Microbiology. 2011 Mar;157(Pt 3):747-59.	21081763
NCU00499	ADA-1	XP_964303.1	NCU04334	CPN10	XP_956315.1	TFdown-microarray	TF perturbation	High	Negative	Microbiology. 2011 Mar;157(Pt 3):747-59.	21081763
NCU00499	ADA-1	XP_964303.1	NCU04344	NCU04344	XP_956325.1	TFdown-microarray	TF perturbation	High	Negative	Microbiology. 2011 Mar;157(Pt 3):747-59.	21081763
NCU00499	ADA-1	XP_964303.1	NCU04352	CHS-5	XP_956333.2	TFdown-microarray	TF perturbation	High	Positive	Microbiology. 2011 Mar;157(Pt 3):747-59.	21081763
NCU00499	ADA-1	XP_964303.1	NCU04360	NCU04360	XP_955832.1	TFdown-microarray	TF perturbation	High	Positive	Microbiology. 2011 Mar;157(Pt 3):747-59.	21081763
NCU00499	ADA-1	XP_964303.1	NCU04383	NCU04383	XP_011394091.1	TFdown-microarray	TF perturbation	High	Positive	Microbiology. 2011 Mar;157(Pt 3):747-59.	21081763
NCU00499	ADA-1	XP_964303.1	NCU04385	LEU-2	XP_957462.1	TFdown-microarray	TF perturbation	High	Negative	Microbiology. 2011 Mar;157(Pt 3):747-59.	21081763
NCU00499	ADA-1	XP_964303.1	NCU04388	NCU04388	XP_957465.1	TFdown-microarray	TF perturbation	High	Positive	Microbiology. 2011 Mar;157(Pt 3):747-59.	21081763
NCU00499	ADA-1	XP_964303.1	NCU04448	NCU04448	XP_955906.2	TFdown-microarray	TF perturbation	High	Negative	Microbiology. 2011 Mar;157(Pt 3):747-59.	21081763
NCU00499	ADA-1	XP_964303.1	NCU04449	NCU04449	XP_955907.2	TFdown-microarray	TF perturbation	High	Negative	Microbiology. 2011 Mar;157(Pt 3):747-59.	21081763
NCU00499	ADA-1	XP_964303.1	NCU04452	MIG-3	XP_955910.1	TFdown-microarray	TF perturbation	High	Negative	Microbiology. 2011 Mar;157(Pt 3):747-59.	21081763
NCU00499	ADA-1	XP_964303.1	NCU04454	NCU04454	XP_955912.1	TFdown-microarray	TF perturbation	High	Negative	Microbiology. 2011 Mar;157(Pt 3):747-59.	21081763
NCU00499	ADA-1	XP_964303.1	NCU04467	NCU04467	XP_957036.2	TFdown-microarray	TF perturbation	High	Positive	Microbiology. 2011 Mar;157(Pt 3):747-59.	21081763
NCU00499	ADA-1	XP_964303.1	NCU04493	NCU04493	XP_957062.1	TFdown-microarray	TF perturbation	High	Positive	Microbiology. 2011 Mar;157(Pt 3):747-59.	21081763
NCU00499	ADA-1	XP_964303.1	NCU04502	NCU04502	XP_957071.1	TFdown-microarray	TF perturbation	High	Positive	Microbiology. 2011 Mar;157(Pt 3):747-59.	21081763
NCU00499	ADA-1	XP_964303.1	NCU04533	APP	XP_956944.1	TFdown-microarray	TF perturbation	High	Positive	Microbiology. 2011 Mar;157(Pt 3):747-59.	21081763
NCU00499	ADA-1	XP_964303.1	NCU04545	NCU04545	XP_955985.1	TFdown-microarray	TF perturbation	High	Positive	Microbiology. 2011 Mar;157(Pt 3):747-59.	21081763
NCU00499	ADA-1	XP_964303.1	NCU04552	CRP-5	XP_955943.1	TFdown-microarray	TF perturbation	High	Negative	Microbiology. 2011 Mar;157(Pt 3):747-59.	21081763
NCU00499	ADA-1	XP_964303.1	NCU04554	GH18-5	XP_955945.2	TFdown-microarray	TF perturbation	High	Positive	Microbiology. 2011 Mar;157(Pt 3):747-59.	21081763
NCU00499	ADA-1	XP_964303.1	NCU04592	NCU04592	XP_957926.1	TFdown-microarray	TF perturbation	High	Positive	Microbiology. 2011 Mar;157(Pt 3):747-59.	21081763
NCU00499	ADA-1	XP_964303.1	NCU04603	NCU04603	XP_958846.1	TFdown-microarray	TF perturbation	High	Negative	Microbiology. 2011 Mar;157(Pt 3):747-59.	21081763
NCU00499	ADA-1	XP_964303.1	NCU04647	NCU04647	XP_959190.1	TFdown-microarray	TF perturbation	High	Negative	Microbiology. 2011 Mar;157(Pt 3):747-59.	21081763
NCU00499	ADA-1	XP_964303.1	NCU04648	NCU04648	XP_011394673.1	TFdown-microarray	TF perturbation	High	Negative	Microbiology. 2011 Mar;157(Pt 3):747-59.	21081763
NCU00499	ADA-1	XP_964303.1	NCU04650	NCU04650	XP_011394677.1	TFdown-microarray	TF perturbation	High	Positive	Microbiology. 2011 Mar;157(Pt 3):747-59.	21081763
NCU00499	ADA-1	XP_964303.1	NCU04768	NCU04768	XP_960217.1	TFdown-microarray	TF perturbation	High	Negative	Microbiology. 2011 Mar;157(Pt 3):747-59.	21081763
NCU00499	ADA-1	XP_964303.1	NCU04779	NCU04779	XP_960228.2	TFdown-microarray	TF perturbation	High	Negative	Microbiology. 2011 Mar;157(Pt 3):747-59.	21081763
NCU00499	ADA-1	XP_964303.1	NCU04805	NCU04805	XP_960431.1	TFdown-microarray	TF perturbation	High	Positive	Microbiology. 2011 Mar;157(Pt 3):747-59.	21081763
NCU00499	ADA-1	XP_964303.1	NCU04806	NCU04806	XP_960432.1	TFdown-microarray	TF perturbation	High	Negative	Microbiology. 2011 Mar;157(Pt 3):747-59.	21081763
NCU00499	ADA-1	XP_964303.1	NCU04814	NCU04814	XP_960440.3	TFdown-microarray	TF perturbation	High	Positive	Microbiology. 2011 Mar;157(Pt 3):747-59.	21081763
NCU00499	ADA-1	XP_964303.1	NCU04837	NCU04837	XP_960396.3	TFdown-microarray	TF perturbation	High	Negative	Microbiology. 2011 Mar;157(Pt 3):747-59.	21081763
NCU00499	ADA-1	XP_964303.1	NCU04880	NCU04880	XP_957877.1	TFdown-microarray	TF perturbation	High	Positive	Microbiology. 2011 Mar;157(Pt 3):747-59.	21081763
NCU00499	ADA-1	XP_964303.1	NCU04905	NCU04905	XP_959353.3	TFdown-microarray	TF perturbation	High	Positive	Microbiology. 2011 Mar;157(Pt 3):747-59.	21081763
NCU00499	ADA-1	XP_964303.1	NCU04910	NCU04910	XP_959358.1	TFdown-microarray	TF perturbation	High	Positive	Microbiology. 2011 Mar;157(Pt 3):747-59.	21081763
NCU00499	ADA-1	XP_964303.1	NCU04923	GLD1;GCY-1	XP_959371.1	TFdown-microarray	TF perturbation	High	Positive	Microbiology. 2011 Mar;157(Pt 3):747-59.	21081763
NCU00499	ADA-1	XP_964303.1	NCU04924	CUT-1	XP_011394114.1	TFdown-microarray	TF perturbation	High	Positive	Microbiology. 2011 Mar;157(Pt 3):747-59.	21081763
NCU00499	ADA-1	XP_964303.1	NCU04945	NCU04945	XP_959393.1	TFdown-microarray	TF perturbation	High	Negative	Microbiology. 2011 Mar;157(Pt 3):747-59.	21081763
NCU00499	ADA-1	XP_964303.1	NCU04963	NCU04963	XP_959411.2	TFdown-microarray	TF perturbation	High	Positive	Microbiology. 2011 Mar;157(Pt 3):747-59.	21081763
NCU00499	ADA-1	XP_964303.1	NCU04997	GH10-3	XP_955817.3	TFdown-microarray	TF perturbation	High	Positive	Microbiology. 2011 Mar;157(Pt 3):747-59.	21081763
NCU00499	ADA-1	XP_964303.1	NCU05060	NCU05060	XP_956434.2	TFdown-microarray	TF perturbation	High	Positive	Microbiology. 2011 Mar;157(Pt 3):747-59.	21081763
NCU00499	ADA-1	XP_964303.1	NCU05077	NCU05077	XP_956066.1	TFdown-microarray	TF perturbation	High	Positive	Microbiology. 2011 Mar;157(Pt 3):747-59.	21081763
NCU00499	ADA-1	XP_964303.1	NCU05084	NCU05084	XP_956073.1	TFdown-microarray	TF perturbation	High	Positive	Microbiology. 2011 Mar;157(Pt 3):747-59.	21081763
NCU00499	ADA-1	XP_964303.1	NCU05141	NCU05141	XP_956639.2	TFdown-microarray	TF perturbation	High	Positive	Microbiology. 2011 Mar;157(Pt 3):747-59.	21081763
NCU00499	ADA-1	XP_964303.1	NCU05148	NCU05148	XP_956646.1	TFdown-microarray	TF perturbation	High	Positive	Microbiology. 2011 Mar;157(Pt 3):747-59.	21081763
NCU00499	ADA-1	XP_964303.1	NCU05163	NCU05163	XP_961867.2	TFdown-microarray	TF perturbation	High	Positive	Microbiology. 2011 Mar;157(Pt 3):747-59.	21081763
NCU00499	ADA-1	XP_964303.1	NCU05178	NCU05178	XP_961841.1	TFdown-microarray	TF perturbation	High	Negative	Microbiology. 2011 Mar;157(Pt 3):747-59.	21081763
NCU00499	ADA-1	XP_964303.1	NCU05269	HSP88	XP_011394150.1	TFdown-microarray	TF perturbation	High	Negative	Microbiology. 2011 Mar;157(Pt 3):747-59.	21081763
NCU00499	ADA-1	XP_964303.1	NCU05270	NCU05270	XP_961727.1	TFdown-microarray	TF perturbation	High	Negative	Microbiology. 2011 Mar;157(Pt 3):747-59.	21081763
NCU00499	ADA-1	XP_964303.1	NCU05287	NCU05287	XP_962058.2	TFdown-microarray	TF perturbation	High	Negative	Microbiology. 2011 Mar;157(Pt 3):747-59.	21081763
NCU00499	ADA-1	XP_964303.1	NCU05288	NCU05288	XP_962059.1	TFdown-microarray	TF perturbation	High	Positive	Microbiology. 2011 Mar;157(Pt 3):747-59.	21081763
NCU00499	ADA-1	XP_964303.1	NCU05290	NCU05290	XP_962061.1	TFdown-microarray	TF perturbation	High	Negative	Microbiology. 2011 Mar;157(Pt 3):747-59.	21081763
NCU00499	ADA-1	XP_964303.1	NCU05430	ATP-2	XP_963253.2	TFdown-microarray	TF perturbation	High	Negative	Microbiology. 2011 Mar;157(Pt 3):747-59.	21081763
NCU00499	ADA-1	XP_964303.1	NCU05435	NCU05435	XP_963258.3	TFdown-microarray	TF perturbation	High	Positive	Microbiology. 2011 Mar;157(Pt 3):747-59.	21081763
NCU00499	ADA-1	XP_964303.1	NCU05457	CYA-4	XP_963448.1	TFdown-microarray	TF perturbation	High	Negative	Microbiology. 2011 Mar;157(Pt 3):747-59.	21081763
NCU00499	ADA-1	XP_964303.1	NCU05490	NCU05490	XP_011394944.1	TFdown-microarray	TF perturbation	High	Positive	Microbiology. 2011 Mar;157(Pt 3):747-59.	21081763
NCU00499	ADA-1	XP_964303.1	NCU05491	NCU05491	XP_960453.1	TFdown-microarray	TF perturbation	High	Positive	Microbiology. 2011 Mar;157(Pt 3):747-59.	21081763
NCU00499	ADA-1	XP_964303.1	NCU05498	NCU05498	XP_960460.1	TFdown-microarray	TF perturbation	High	Positive	Microbiology. 2011 Mar;157(Pt 3):747-59.	21081763
NCU00499	ADA-1	XP_964303.1	NCU05548	ARO-6	XP_960510.1	TFdown-microarray	TF perturbation	High	Negative	Microbiology. 2011 Mar;157(Pt 3):747-59.	21081763
NCU00499	ADA-1	XP_964303.1	NCU05552	NCU05552	XP_960514.2	TFdown-microarray	TF perturbation	High	Negative	Microbiology. 2011 Mar;157(Pt 3):747-59.	21081763
NCU00499	ADA-1	XP_964303.1	NCU05567	NCU05567	XP_960529.1	TFdown-microarray	TF perturbation	High	Positive	Microbiology. 2011 Mar;157(Pt 3):747-59.	21081763
NCU00499	ADA-1	XP_964303.1	NCU05577	GH3-5	XP_960539.2	TFdown-microarray	TF perturbation	High	Positive	Microbiology. 2011 Mar;157(Pt 3):747-59.	21081763
NCU00499	ADA-1	XP_964303.1	NCU05627	NCU05627	XP_960171.3	TFdown-microarray	TF perturbation	High	Positive	Microbiology. 2011 Mar;157(Pt 3):747-59.	21081763
NCU00499	ADA-1	XP_964303.1	NCU05684	NCU05684	#N/A	TFdown-microarray	TF perturbation	High	Positive	Microbiology. 2011 Mar;157(Pt 3):747-59.	21081763
NCU00499	ADA-1	XP_964303.1	NCU05723	NCU05723	XP_011393875.1	TFdown-microarray	TF perturbation	High	Positive	Microbiology. 2011 Mar;157(Pt 3):747-59.	21081763
NCU00499	ADA-1	XP_964303.1	NCU05780	GST-1	XP_960040.1	TFdown-microarray	TF perturbation	High	Negative	Microbiology. 2011 Mar;157(Pt 3):747-59.	21081763
NCU00499	ADA-1	XP_964303.1	NCU05804	NCU05804	XP_960064.2	TFdown-microarray	TF perturbation	High	Negative	Microbiology. 2011 Mar;157(Pt 3):747-59.	21081763
NCU00499	ADA-1	XP_964303.1	NCU05810	CPC-2	XP_960070.1	TFdown-microarray	TF perturbation	High	Negative	Microbiology. 2011 Mar;157(Pt 3):747-59.	21081763
NCU00499	ADA-1	XP_964303.1	NCU05813	NCU05813	XP_960073.1	TFdown-microarray	TF perturbation	High	Negative	Microbiology. 2011 Mar;157(Pt 3):747-59.	21081763
NCU00499	ADA-1	XP_964303.1	NCU05841	NCU05841	XP_960101.1	TFdown-microarray	TF perturbation	High	Positive	Microbiology. 2011 Mar;157(Pt 3):747-59.	21081763
NCU00499	ADA-1	XP_964303.1	NCU05942	PCA-3	XP_958786.1	TFdown-microarray	TF perturbation	High	Negative	Microbiology. 2011 Mar;157(Pt 3):747-59.	21081763
NCU00499	ADA-1	XP_964303.1	NCU05989	NCU05989	XP_011394985.1	TFdown-microarray	TF perturbation	High	Negative	Microbiology. 2011 Mar;157(Pt 3):747-59.	21081763
NCU00499	ADA-1	XP_964303.1	NCU05995	UBI	XP_958803.1	TFdown-microarray	TF perturbation	High	Positive	Microbiology. 2011 Mar;157(Pt 3):747-59.	21081763
NCU00499	ADA-1	XP_964303.1	NCU05996	NCU05996	XP_958804.1	TFdown-microarray	TF perturbation	High	Positive	Microbiology. 2011 Mar;157(Pt 3):747-59.	21081763
NCU00499	ADA-1	XP_964303.1	NCU06031	RHD	XP_959621.1	TFdown-microarray	TF perturbation	High	Negative	Microbiology. 2011 Mar;157(Pt 3):747-59.	21081763
NCU00499	ADA-1	XP_964303.1	NCU06035	NCU06035	XP_959625.1	TFdown-microarray	TF perturbation	High	Negative	Microbiology. 2011 Mar;157(Pt 3):747-59.	21081763
NCU00499	ADA-1	XP_964303.1	NCU06038	NCU06038	XP_959628.1	TFdown-microarray	TF perturbation	High	Negative	Microbiology. 2011 Mar;157(Pt 3):747-59.	21081763
NCU00499	ADA-1	XP_964303.1	NCU06043	NCU06043	XP_959806.2	TFdown-microarray	TF perturbation	High	Positive	Microbiology. 2011 Mar;157(Pt 3):747-59.	21081763
NCU00499	ADA-1	XP_964303.1	NCU06047	NCU06047	XP_959810.1	TFdown-microarray	TF perturbation	High	Negative	Microbiology. 2011 Mar;157(Pt 3):747-59.	21081763
NCU00499	ADA-1	XP_964303.1	NCU06066	NCU06066	XP_959829.1	TFdown-microarray	TF perturbation	High	Negative	Microbiology. 2011 Mar;157(Pt 3):747-59.	21081763
NCU00499	ADA-1	XP_964303.1	NCU06075	ACE-8	XP_011395230.1	TFdown-microarray	TF perturbation	High	Negative	Microbiology. 2011 Mar;157(Pt 3):747-59.	21081763
NCU00499	ADA-1	XP_964303.1	NCU06083	NCU06083	XP_959545.1	TFdown-microarray	TF perturbation	High	Positive	Microbiology. 2011 Mar;157(Pt 3):747-59.	21081763
NCU00499	ADA-1	XP_964303.1	NCU06095	CSP-2;GHH;GRHL	XP_011395238.1	TFdown-microarray	TF perturbation	High	Positive	Microbiology. 2011 Mar;157(Pt 3):747-59.	21081763
NCU00499	ADA-1	XP_964303.1	NCU06101	NCU06101	XP_959963.1	TFdown-microarray	TF perturbation	High	Negative	Microbiology. 2011 Mar;157(Pt 3):747-59.	21081763
NCU00499	ADA-1	XP_964303.1	NCU06110	NCU06110	XP_011395240.1	TFdown-microarray	TF perturbation	High	Negative	Microbiology. 2011 Mar;157(Pt 3):747-59.	21081763
NCU00499	ADA-1	XP_964303.1	NCU06167	NCU06167	XP_960029.1	TFdown-microarray	TF perturbation	High	Positive	Microbiology. 2011 Mar;157(Pt 3):747-59.	21081763
NCU00499	ADA-1	XP_964303.1	NCU06187	AD-4	XP_962999.3	TFdown-microarray	TF perturbation	High	Negative	Microbiology. 2011 Mar;157(Pt 3):747-59.	21081763
NCU00499	ADA-1	XP_964303.1	NCU06210	NCU06210	XP_962926.1	TFdown-microarray	TF perturbation	High	Negative	Microbiology. 2011 Mar;157(Pt 3):747-59.	21081763
NCU00499	ADA-1	XP_964303.1	NCU06225	NCU06225	#N/A	TFdown-microarray	TF perturbation	High	Negative	Microbiology. 2011 Mar;157(Pt 3):747-59.	21081763
NCU00499	ADA-1	XP_964303.1	NCU06228	NCU06228	XP_963079.2	TFdown-microarray	TF perturbation	High	Negative	Microbiology. 2011 Mar;157(Pt 3):747-59.	21081763
NCU00499	ADA-1	XP_964303.1	NCU06232	LEU-1	XP_963083.1	TFdown-microarray	TF perturbation	High	Negative	Microbiology. 2011 Mar;157(Pt 3):747-59.	21081763
NCU00499	ADA-1	XP_964303.1	NCU06301	NCU06301	XP_962563.1	TFdown-microarray	TF perturbation	High	Negative	Microbiology. 2011 Mar;157(Pt 3):747-59.	21081763
NCU00499	ADA-1	XP_964303.1	NCU06307	NCU06307	XP_962569.1	TFdown-microarray	TF perturbation	High	Negative	Microbiology. 2011 Mar;157(Pt 3):747-59.	21081763
NCU00499	ADA-1	XP_964303.1	NCU06315	NCU06315	XP_011394159.1	TFdown-microarray	TF perturbation	High	Positive	Microbiology. 2011 Mar;157(Pt 3):747-59.	21081763
NCU00499	ADA-1	XP_964303.1	NCU06366	NCU06366	XP_011394182.1	TFdown-microarray	TF perturbation	High	Positive	Microbiology. 2011 Mar;157(Pt 3):747-59.	21081763
NCU00499	ADA-1	XP_964303.1	NCU06404	NCU06404	XP_962242.1	TFdown-microarray	TF perturbation	High	Positive	Microbiology. 2011 Mar;157(Pt 3):747-59.	21081763
NCU00499	ADA-1	XP_964303.1	NCU06420	NCU06420	XP_957311.1	TFdown-microarray	TF perturbation	High	Negative	Microbiology. 2011 Mar;157(Pt 3):747-59.	21081763
NCU00499	ADA-1	XP_964303.1	NCU06425	NCU06425	XP_957316.2	TFdown-microarray	TF perturbation	High	Positive	Microbiology. 2011 Mar;157(Pt 3):747-59.	21081763
NCU00499	ADA-1	XP_964303.1	NCU06432	NCU06432	XP_957323.2	TFdown-microarray	TF perturbation	High	Negative	Microbiology. 2011 Mar;157(Pt 3):747-59.	21081763
NCU00499	ADA-1	XP_964303.1	NCU06441	NCU06441	XP_957332.1	TFdown-microarray	TF perturbation	High	Negative	Microbiology. 2011 Mar;157(Pt 3):747-59.	21081763
NCU00499	ADA-1	XP_964303.1	NCU06457	NCU06457	XP_957348.1	TFdown-microarray	TF perturbation	High	Negative	Microbiology. 2011 Mar;157(Pt 3):747-59.	21081763
NCU00499	ADA-1	XP_964303.1	NCU06459	NCU06459	XP_957350.1	TFdown-microarray	TF perturbation	High	Positive	Microbiology. 2011 Mar;157(Pt 3):747-59.	21081763
NCU00499	ADA-1	XP_964303.1	NCU06464	NCU06464	XP_957355.1	TFdown-microarray	TF perturbation	High	Negative	Microbiology. 2011 Mar;157(Pt 3):747-59.	21081763
NCU00499	ADA-1	XP_964303.1	NCU06482	ACE-2	XP_957122.1	TFdown-microarray	TF perturbation	High	Negative	Microbiology. 2011 Mar;157(Pt 3):747-59.	21081763
NCU00499	ADA-1	XP_964303.1	NCU06495	NCU06495	XP_957135.1	TFdown-microarray	TF perturbation	High	Negative	Microbiology. 2011 Mar;157(Pt 3):747-59.	21081763
NCU00499	ADA-1	XP_964303.1	NCU06512	MET-8	XP_957152.1	TFdown-microarray	TF perturbation	High	Negative	Microbiology. 2011 Mar;157(Pt 3):747-59.	21081763
NCU00499	ADA-1	XP_964303.1	NCU06524	NCU06524	XP_961796.1	TFdown-microarray	TF perturbation	High	Positive	Microbiology. 2011 Mar;157(Pt 3):747-59.	21081763
NCU00499	ADA-1	XP_964303.1	NCU06549	PDX-2	XP_962256.1	TFdown-microarray	TF perturbation	High	Negative	Microbiology. 2011 Mar;157(Pt 3):747-59.	21081763
NCU00499	ADA-1	XP_964303.1	NCU06550	PDX-1	XP_962257.1	TFdown-microarray	TF perturbation	High	Negative	Microbiology. 2011 Mar;157(Pt 3):747-59.	21081763
NCU00499	ADA-1	XP_964303.1	NCU06562	NCU06562	#N/A	TFdown-microarray	TF perturbation	High	Positive	Microbiology. 2011 Mar;157(Pt 3):747-59.	21081763
NCU00499	ADA-1	XP_964303.1	NCU06597	NCU06597	XP_962339.1	TFdown-microarray	TF perturbation	High	Positive	Microbiology. 2011 Mar;157(Pt 3):747-59.	21081763
NCU00499	ADA-1	XP_964303.1	NCU06606	FES-1	XP_962348.1	TFdown-microarray	TF perturbation	High	Negative	Microbiology. 2011 Mar;157(Pt 3):747-59.	21081763
NCU00499	ADA-1	XP_964303.1	NCU06651	NCU06651	XP_960696.1	TFdown-microarray	TF perturbation	High	Positive	Microbiology. 2011 Mar;157(Pt 3):747-59.	21081763
NCU00499	ADA-1	XP_964303.1	NCU06660	NCU06660	XP_960705.2	TFdown-microarray	TF perturbation	High	Positive	Microbiology. 2011 Mar;157(Pt 3):747-59.	21081763
NCU00499	ADA-1	XP_964303.1	NCU06661	NCU06661	XP_960908.1	TFdown-microarray	TF perturbation	High	Negative	Microbiology. 2011 Mar;157(Pt 3):747-59.	21081763
NCU00499	ADA-1	XP_964303.1	NCU06666	INL;INO1	XP_960913.1	TFdown-microarray	TF perturbation	High	Negative	Microbiology. 2011 Mar;157(Pt 3):747-59.	21081763
NCU00499	ADA-1	XP_964303.1	NCU06698	GNN	XP_011394702.1	TFdown-microarray	TF perturbation	High	Negative	Microbiology. 2011 Mar;157(Pt 3):747-59.	21081763
NCU00499	ADA-1	XP_964303.1	NCU06699	NCU06699	XP_961014.1	TFdown-microarray	TF perturbation	High	Positive	Microbiology. 2011 Mar;157(Pt 3):747-59.	21081763
NCU00499	ADA-1	XP_964303.1	NCU06711	NCU06711	XP_960891.2	TFdown-microarray	TF perturbation	High	Negative	Microbiology. 2011 Mar;157(Pt 3):747-59.	21081763
NCU00499	ADA-1	XP_964303.1	NCU06722	TRP-5	XP_960902.1	TFdown-microarray	TF perturbation	High	Negative	Microbiology. 2011 Mar;157(Pt 3):747-59.	21081763
NCU00499	ADA-1	XP_964303.1	NCU06727	SPE-3	XP_960907.1	TFdown-microarray	TF perturbation	High	Negative	Microbiology. 2011 Mar;157(Pt 3):747-59.	21081763
NCU00499	ADA-1	XP_964303.1	NCU06740	NCU06740	XP_963512.1	TFdown-microarray	TF perturbation	High	Negative	Microbiology. 2011 Mar;157(Pt 3):747-59.	21081763
NCU00499	ADA-1	XP_964303.1	NCU06744	NCU06744	XP_963516.1	TFdown-microarray	TF perturbation	High	Positive	Microbiology. 2011 Mar;157(Pt 3):747-59.	21081763
NCU00499	ADA-1	XP_964303.1	NCU06768	NCU06768	XP_963540.2	TFdown-microarray	TF perturbation	High	Negative	Microbiology. 2011 Mar;157(Pt 3):747-59.	21081763
NCU00499	ADA-1	XP_964303.1	NCU06783	NCU06783	XP_011393590.1	TFdown-microarray	TF perturbation	High	Negative	Microbiology. 2011 Mar;157(Pt 3):747-59.	21081763
NCU00499	ADA-1	XP_964303.1	NCU06785	NCU06785	XP_963626.1	TFdown-microarray	TF perturbation	High	Negative	Microbiology. 2011 Mar;157(Pt 3):747-59.	21081763
NCU00499	ADA-1	XP_964303.1	NCU06843	NCU06843	XP_963317.2	TFdown-microarray	TF perturbation	High	Negative	Microbiology. 2011 Mar;157(Pt 3):747-59.	21081763
NCU00499	ADA-1	XP_964303.1	NCU06871	DO	XP_957980.1	TFdown-microarray	TF perturbation	High	Positive	Microbiology. 2011 Mar;157(Pt 3):747-59.	21081763
NCU00499	ADA-1	XP_964303.1	NCU06888	NCU06888	XP_959235.1	TFdown-microarray	TF perturbation	High	Positive	Microbiology. 2011 Mar;157(Pt 3):747-59.	21081763
NCU00499	ADA-1	XP_964303.1	NCU06892	NCU06892	XP_959239.1	TFdown-microarray	TF perturbation	High	Negative	Microbiology. 2011 Mar;157(Pt 3):747-59.	21081763
NCU00499	ADA-1	XP_964303.1	NCU06911	NCU06911	XP_959258.1	TFdown-microarray	TF perturbation	High	Positive	Microbiology. 2011 Mar;157(Pt 3):747-59.	21081763
NCU00499	ADA-1	XP_964303.1	NCU06912	NCU06912	XP_959259.2	TFdown-microarray	TF perturbation	High	Positive	Microbiology. 2011 Mar;157(Pt 3):747-59.	21081763
NCU00499	ADA-1	XP_964303.1	NCU06989	NCU06989	XP_962629.2	TFdown-microarray	TF perturbation	High	Positive	Microbiology. 2011 Mar;157(Pt 3):747-59.	21081763
NCU00499	ADA-1	XP_964303.1	NCU06992	NCU06992	XP_962632.1	TFdown-microarray	TF perturbation	High	Negative	Microbiology. 2011 Mar;157(Pt 3):747-59.	21081763
NCU00499	ADA-1	XP_964303.1	NCU06997	NCU06997	XP_962637.2	TFdown-microarray	TF perturbation	High	Positive	Microbiology. 2011 Mar;157(Pt 3):747-59.	21081763
NCU00499	ADA-1	XP_964303.1	NCU07003	NCU07003	XP_962643.1	TFdown-microarray	TF perturbation	High	Positive	Microbiology. 2011 Mar;157(Pt 3):747-59.	21081763
NCU00499	ADA-1	XP_964303.1	NCU07057	NCU07057	XP_960146.1	TFdown-microarray	TF perturbation	High	Negative	Microbiology. 2011 Mar;157(Pt 3):747-59.	21081763
NCU00499	ADA-1	XP_964303.1	NCU07121	NCU07121	XP_960304.3	TFdown-microarray	TF perturbation	High	Positive	Microbiology. 2011 Mar;157(Pt 3):747-59.	21081763
NCU00499	ADA-1	XP_964303.1	NCU07127	NCU07127	XP_960310.2	TFdown-microarray	TF perturbation	High	Negative	Microbiology. 2011 Mar;157(Pt 3):747-59.	21081763
NCU00499	ADA-1	XP_964303.1	NCU07139	BEK-2	XP_960322.2	TFdown-microarray	TF perturbation	High	Positive	Microbiology. 2011 Mar;157(Pt 3):747-59.	21081763
NCU00499	ADA-1	XP_964303.1	NCU07182	NCU07182	XP_957407.1	TFdown-microarray	TF perturbation	High	Negative	Microbiology. 2011 Mar;157(Pt 3):747-59.	21081763
NCU00499	ADA-1	XP_964303.1	NCU07307	CEL-2	XP_011394236.1	TFdown-microarray	TF perturbation	High	Negative	Microbiology. 2011 Mar;157(Pt 3):747-59.	21081763
NCU00499	ADA-1	XP_964303.1	NCU07308	CEL-1	XP_011394237.1	TFdown-microarray	TF perturbation	High	Negative	Microbiology. 2011 Mar;157(Pt 3):747-59.	21081763
NCU00499	ADA-1	XP_964303.1	NCU07309	NCU07309	XP_962467.1	TFdown-microarray	TF perturbation	High	Positive	Microbiology. 2011 Mar;157(Pt 3):747-59.	21081763
NCU00499	ADA-1	XP_964303.1	NCU07318	NCU07318	XP_962476.1	TFdown-microarray	TF perturbation	High	Positive	Microbiology. 2011 Mar;157(Pt 3):747-59.	21081763
NCU00499	ADA-1	XP_964303.1	NCU07326	GH43-6	XP_962484.2	TFdown-microarray	TF perturbation	High	Positive	Microbiology. 2011 Mar;157(Pt 3):747-59.	21081763
NCU00499	ADA-1	XP_964303.1	NCU07363	NCU07363	XP_957991.1	TFdown-microarray	TF perturbation	High	Negative	Microbiology. 2011 Mar;157(Pt 3):747-59.	21081763
NCU00499	ADA-1	XP_964303.1	NCU07386	NCU07386	XP_958879.1	TFdown-microarray	TF perturbation	High	Negative	Microbiology. 2011 Mar;157(Pt 3):747-59.	21081763
NCU00499	ADA-1	XP_964303.1	NCU07408	PO	XP_011393165.1	TFdown-microarray	TF perturbation	High	Negative	Microbiology. 2011 Mar;157(Pt 3):747-59.	21081763
NCU00499	ADA-1	XP_964303.1	NCU07439	NCU07439	XP_964626.1	TFdown-microarray	TF perturbation	High	Positive	Microbiology. 2011 Mar;157(Pt 3):747-59.	21081763
NCU00499	ADA-1	XP_964303.1	NCU07443	NCU07443	XP_964630.1	TFdown-microarray	TF perturbation	High	Positive	Microbiology. 2011 Mar;157(Pt 3):747-59.	21081763
NCU00499	ADA-1	XP_964303.1	NCU07455	NCU07455	XP_964642.2	TFdown-microarray	TF perturbation	High	Positive	Microbiology. 2011 Mar;157(Pt 3):747-59.	21081763
NCU00499	ADA-1	XP_964303.1	NCU07458	NCU07458	XP_963909.2	TFdown-microarray	TF perturbation	High	Negative	Microbiology. 2011 Mar;157(Pt 3):747-59.	21081763
NCU00499	ADA-1	XP_964303.1	NCU07495	NCU07495	XP_965042.2	TFdown-microarray	TF perturbation	High	Positive	Microbiology. 2011 Mar;157(Pt 3):747-59.	21081763
NCU00499	ADA-1	XP_964303.1	NCU07517	NCU07517	XP_958365.2	TFdown-microarray	TF perturbation	High	Positive	Microbiology. 2011 Mar;157(Pt 3):747-59.	21081763
NCU00499	ADA-1	XP_964303.1	NCU07523	NCU07523	XP_959036.3	TFdown-microarray	TF perturbation	High	Positive	Microbiology. 2011 Mar;157(Pt 3):747-59.	21081763
NCU00499	ADA-1	XP_964303.1	NCU07550	NCU07550	XP_959063.1	TFdown-microarray	TF perturbation	High	Negative	Microbiology. 2011 Mar;157(Pt 3):747-59.	21081763
NCU00499	ADA-1	XP_964303.1	NCU07583	NCU07583	XP_962963.1	TFdown-microarray	TF perturbation	High	Positive	Microbiology. 2011 Mar;157(Pt 3):747-59.	21081763
NCU00499	ADA-1	XP_964303.1	NCU07659	ACE-4	XP_962786.1	TFdown-microarray	TF perturbation	High	Negative	Microbiology. 2011 Mar;157(Pt 3):747-59.	21081763
NCU00499	ADA-1	XP_964303.1	NCU07670	CYT-19	XP_962312.1	TFdown-microarray	TF perturbation	High	Negative	Microbiology. 2011 Mar;157(Pt 3):747-59.	21081763
NCU00499	ADA-1	XP_964303.1	NCU07690	NCU07690	XP_961729.1	TFdown-microarray	TF perturbation	High	Negative	Microbiology. 2011 Mar;157(Pt 3):747-59.	21081763
NCU00499	ADA-1	XP_964303.1	NCU07726	NCU07726	XP_961976.1	TFdown-microarray	TF perturbation	High	Negative	Microbiology. 2011 Mar;157(Pt 3):747-59.	21081763
NCU00499	ADA-1	XP_964303.1	NCU07732	ARG-2	XP_011394270.1	TFdown-microarray	TF perturbation	High	Negative	Microbiology. 2011 Mar;157(Pt 3):747-59.	21081763
NCU00499	ADA-1	XP_964303.1	NCU07733	NCU07733	XP_961983.1	TFdown-microarray	TF perturbation	High	Negative	Microbiology. 2011 Mar;157(Pt 3):747-59.	21081763
NCU00499	ADA-1	XP_964303.1	NCU07787	CCG-14	XP_958708.1	TFdown-microarray	TF perturbation	High	Positive	Microbiology. 2011 Mar;157(Pt 3):747-59.	21081763
NCU00499	ADA-1	XP_964303.1	NCU07807	FBA	XP_011394728.1	TFdown-microarray	TF perturbation	High	Negative	Microbiology. 2011 Mar;157(Pt 3):747-59.	21081763
NCU00499	ADA-1	XP_964303.1	NCU07813	NCU07813	XP_957903.2	TFdown-microarray	TF perturbation	High	Positive	Microbiology. 2011 Mar;157(Pt 3):747-59.	21081763
NCU00499	ADA-1	XP_964303.1	NCU07817	NCW-3	XP_962938.3	TFdown-microarray	TF perturbation	High	Positive	Microbiology. 2011 Mar;157(Pt 3):747-59.	21081763
NCU00499	ADA-1	XP_964303.1	NCU07829	NCU07829	XP_962950.2	TFdown-microarray	TF perturbation	High	Negative	Microbiology. 2011 Mar;157(Pt 3):747-59.	21081763
NCU00499	ADA-1	XP_964303.1	NCU07830	CRP-2	XP_962951.1	TFdown-microarray	TF perturbation	High	Negative	Microbiology. 2011 Mar;157(Pt 3):747-59.	21081763
NCU00499	ADA-1	XP_964303.1	NCU07853	NCU07853	XP_963114.1	TFdown-microarray	TF perturbation	High	Positive	Microbiology. 2011 Mar;157(Pt 3):747-59.	21081763
NCU00499	ADA-1	XP_964303.1	NCU07855	NCU07855	XP_963116.2	TFdown-microarray	TF perturbation	High	Positive	Microbiology. 2011 Mar;157(Pt 3):747-59.	21081763
NCU00499	ADA-1	XP_964303.1	NCU07857	NCU07857	XP_963118.1	TFdown-microarray	TF perturbation	High	Negative	Microbiology. 2011 Mar;157(Pt 3):747-59.	21081763
NCU00499	ADA-1	XP_964303.1	NCU07876	NCU07876	XP_962809.1	TFdown-microarray	TF perturbation	High	Positive	Microbiology. 2011 Mar;157(Pt 3):747-59.	21081763
NCU00499	ADA-1	XP_964303.1	NCU07877	NCU07877	#N/A	TFdown-microarray	TF perturbation	High	Positive	Microbiology. 2011 Mar;157(Pt 3):747-59.	21081763
NCU00499	ADA-1	XP_964303.1	NCU07914	PGK	XP_962430.1	TFdown-microarray	TF perturbation	High	Negative	Microbiology. 2011 Mar;157(Pt 3):747-59.	21081763
NCU00499	ADA-1	XP_964303.1	NCU07930	CYS-18	XP_011394275.1	TFdown-microarray	TF perturbation	High	Negative	Microbiology. 2011 Mar;157(Pt 3):747-59.	21081763
NCU00499	ADA-1	XP_964303.1	NCU07948	NCU07948	XP_962081.1	TFdown-microarray	TF perturbation	High	Positive	Microbiology. 2011 Mar;157(Pt 3):747-59.	21081763
NCU00499	ADA-1	XP_964303.1	NCU07959	NCU07959	XP_962092.1	TFdown-microarray	TF perturbation	High	Negative	Microbiology. 2011 Mar;157(Pt 3):747-59.	21081763
NCU00499	ADA-1	XP_964303.1	NCU07997	NCU07997	XP_962667.2	TFdown-microarray	TF perturbation	High	Positive	Microbiology. 2011 Mar;157(Pt 3):747-59.	21081763
NCU00499	ADA-1	XP_964303.1	NCU08038	NCU08038	XP_962708.1	TFdown-microarray	TF perturbation	High	Negative	Microbiology. 2011 Mar;157(Pt 3):747-59.	21081763
NCU00499	ADA-1	XP_964303.1	NCU08045	CHOL-1	XP_962715.1	TFdown-microarray	TF perturbation	High	Negative	Microbiology. 2011 Mar;157(Pt 3):747-59.	21081763
NCU00499	ADA-1	XP_964303.1	NCU08087	NCU08087	XP_965218.3	TFdown-microarray	TF perturbation	High	Positive	Microbiology. 2011 Mar;157(Pt 3):747-59.	21081763
NCU00499	ADA-1	XP_964303.1	NCU08120	NCU08120	XP_963879.1	TFdown-microarray	TF perturbation	High	Negative	Microbiology. 2011 Mar;157(Pt 3):747-59.	21081763
NCU00499	ADA-1	XP_964303.1	NCU08130	NCU08130	XP_959673.1	TFdown-microarray	TF perturbation	High	Positive	Microbiology. 2011 Mar;157(Pt 3):747-59.	21081763
NCU00499	ADA-1	XP_964303.1	NCU08132	NCU08132	XP_959675.3	TFdown-microarray	TF perturbation	High	Positive	Microbiology. 2011 Mar;157(Pt 3):747-59.	21081763
NCU00499	ADA-1	XP_964303.1	NCU08133	NCU08133	XP_959676.3	TFdown-microarray	TF perturbation	High	Negative	Microbiology. 2011 Mar;157(Pt 3):747-59.	21081763
NCU00499	ADA-1	XP_964303.1	NCU08162	ARG-10	XP_959654.1	TFdown-microarray	TF perturbation	High	Negative	Microbiology. 2011 Mar;157(Pt 3):747-59.	21081763
NCU00499	ADA-1	XP_964303.1	NCU08195	NCU08195	XP_959285.3	TFdown-microarray	TF perturbation	High	Negative	Microbiology. 2011 Mar;157(Pt 3):747-59.	21081763
NCU00499	ADA-1	XP_964303.1	NCU08226	NCU08226	XP_959316.3	TFdown-microarray	TF perturbation	High	Positive	Microbiology. 2011 Mar;157(Pt 3):747-59.	21081763
NCU00499	ADA-1	XP_964303.1	NCU08228	NCU08228	XP_959318.1	TFdown-microarray	TF perturbation	High	Positive	Microbiology. 2011 Mar;157(Pt 3):747-59.	21081763
NCU00499	ADA-1	XP_964303.1	NCU08273	NCU08273	XP_961901.3	TFdown-microarray	TF perturbation	High	Positive	Microbiology. 2011 Mar;157(Pt 3):747-59.	21081763
NCU00499	ADA-1	XP_964303.1	NCU08277	NCU08277	XP_961905.1	TFdown-microarray	TF perturbation	High	Negative	Microbiology. 2011 Mar;157(Pt 3):747-59.	21081763
NCU00499	ADA-1	XP_964303.1	NCU08287	PYR-3	XP_961813.1	TFdown-microarray	TF perturbation	High	Negative	Microbiology. 2011 Mar;157(Pt 3):747-59.	21081763
NCU00499	ADA-1	XP_964303.1	NCU08291	NCU08291	XP_962504.1	TFdown-microarray	TF perturbation	High	Negative	Microbiology. 2011 Mar;157(Pt 3):747-59.	21081763
NCU00499	ADA-1	XP_964303.1	NCU08296	NCU08296	XP_962509.2	TFdown-microarray	TF perturbation	High	Negative	Microbiology. 2011 Mar;157(Pt 3):747-59.	21081763
NCU00499	ADA-1	XP_964303.1	NCU08302	NCU08302	XP_011394303.1	TFdown-microarray	TF perturbation	High	Negative	Microbiology. 2011 Mar;157(Pt 3):747-59.	21081763
NCU00499	ADA-1	XP_964303.1	NCU08329	NCU08329	XP_962542.1	TFdown-microarray	TF perturbation	High	Negative	Microbiology. 2011 Mar;157(Pt 3):747-59.	21081763
NCU00499	ADA-1	XP_964303.1	NCU08332	HEX-1	XP_963707.1	TFdown-microarray	TF perturbation	High	Positive	Microbiology. 2011 Mar;157(Pt 3):747-59.	21081763
NCU00499	ADA-1	XP_964303.1	NCU08336	TCA-12	XP_001728186.2	TFdown-microarray	TF perturbation	High	Positive	Microbiology. 2011 Mar;157(Pt 3):747-59.	21081763
NCU00499	ADA-1	XP_964303.1	NCU08344	NCU08344	XP_965247.1	TFdown-microarray	TF perturbation	High	Negative	Microbiology. 2011 Mar;157(Pt 3):747-59.	21081763
NCU00499	ADA-1	XP_964303.1	NCU08352	CYS-9	XP_965255.1	TFdown-microarray	TF perturbation	High	Negative	Microbiology. 2011 Mar;157(Pt 3):747-59.	21081763
NCU00499	ADA-1	XP_964303.1	NCU08409	TRP-3	XP_963281.1	TFdown-microarray	TF perturbation	High	Negative	Microbiology. 2011 Mar;157(Pt 3):747-59.	21081763
NCU00499	ADA-1	XP_964303.1	NCU08427	NCU08427	XP_963397.1	TFdown-microarray	TF perturbation	High	Positive	Microbiology. 2011 Mar;157(Pt 3):747-59.	21081763
NCU00499	ADA-1	XP_964303.1	NCU08471	TCA-9	XP_963313.1	TFdown-microarray	TF perturbation	High	Negative	Microbiology. 2011 Mar;157(Pt 3):747-59.	21081763
NCU00499	ADA-1	XP_964303.1	NCU08502	NCU08502	XP_011393620.1	TFdown-microarray	TF perturbation	High	Negative	Microbiology. 2011 Mar;157(Pt 3):747-59.	21081763
NCU00499	ADA-1	XP_964303.1	NCU08535	NCU08535	XP_963017.1	TFdown-microarray	TF perturbation	High	Negative	Microbiology. 2011 Mar;157(Pt 3):747-59.	21081763
NCU00499	ADA-1	XP_964303.1	NCU08541	NCU08541	XP_963023.1	TFdown-microarray	TF perturbation	High	Positive	Microbiology. 2011 Mar;157(Pt 3):747-59.	21081763
NCU00499	ADA-1	XP_964303.1	NCU08620	NCU08620	XP_964828.1	TFdown-microarray	TF perturbation	High	Negative	Microbiology. 2011 Mar;157(Pt 3):747-59.	21081763
NCU00499	ADA-1	XP_964303.1	NCU08621	NCU08621	XP_964829.1	TFdown-microarray	TF perturbation	High	Positive	Microbiology. 2011 Mar;157(Pt 3):747-59.	21081763
NCU00499	ADA-1	XP_964303.1	NCU08627	CRP-7	XP_011393216.1	TFdown-microarray	TF perturbation	High	Negative	Microbiology. 2011 Mar;157(Pt 3):747-59.	21081763
NCU00499	ADA-1	XP_964303.1	NCU08677	NCU08677	XP_962026.1	TFdown-microarray	TF perturbation	High	Positive	Microbiology. 2011 Mar;157(Pt 3):747-59.	21081763
NCU00499	ADA-1	XP_964303.1	NCU08685	NCU08685	XP_962034.1	TFdown-microarray	TF perturbation	High	Negative	Microbiology. 2011 Mar;157(Pt 3):747-59.	21081763
NCU00499	ADA-1	XP_964303.1	NCU08720	NCU08720	XP_963581.2	TFdown-microarray	TF perturbation	High	Positive	Microbiology. 2011 Mar;157(Pt 3):747-59.	21081763
NCU00499	ADA-1	XP_964303.1	NCU08755	GH3-3	XP_956104.1	TFdown-microarray	TF perturbation	High	Positive	Microbiology. 2011 Mar;157(Pt 3):747-59.	21081763
NCU00499	ADA-1	XP_964303.1	NCU08761	NCU08761	XP_956110.2	TFdown-microarray	TF perturbation	High	Positive	Microbiology. 2011 Mar;157(Pt 3):747-59.	21081763
NCU00499	ADA-1	XP_964303.1	NCU08807	CRE-1	XP_961994.1	TFdown-microarray	TF perturbation	High	Positive	Microbiology. 2011 Mar;157(Pt 3):747-59.	21081763
NCU00499	ADA-1	XP_964303.1	NCU08847	NCU08847	XP_011394731.1	TFdown-microarray	TF perturbation	High	Positive	Microbiology. 2011 Mar;157(Pt 3):747-59.	21081763
NCU00499	ADA-1	XP_964303.1	NCU08856	NCU08856	XP_960986.1	TFdown-microarray	TF perturbation	High	Positive	Microbiology. 2011 Mar;157(Pt 3):747-59.	21081763
NCU00499	ADA-1	XP_964303.1	NCU08882	NCU08882	XP_960613.1	TFdown-microarray	TF perturbation	High	Negative	Microbiology. 2011 Mar;157(Pt 3):747-59.	21081763
NCU00499	ADA-1	XP_964303.1	NCU08894	NCU08894	XP_958832.1	TFdown-microarray	TF perturbation	High	Negative	Microbiology. 2011 Mar;157(Pt 3):747-59.	21081763
NCU00499	ADA-1	XP_964303.1	NCU08903	NCU08903	XP_957975.3	TFdown-microarray	TF perturbation	High	Negative	Microbiology. 2011 Mar;157(Pt 3):747-59.	21081763
NCU00499	ADA-1	XP_964303.1	NCU08940	QCR7	XP_960807.1	TFdown-microarray	TF perturbation	High	Negative	Microbiology. 2011 Mar;157(Pt 3):747-59.	21081763
NCU00499	ADA-1	XP_964303.1	NCU08946	NCU08946	XP_960813.3	TFdown-microarray	TF perturbation	High	Negative	Microbiology. 2011 Mar;157(Pt 3):747-59.	21081763
NCU00499	ADA-1	XP_964303.1	NCU08949	NCU08949	XP_011394757.1	TFdown-microarray	TF perturbation	High	Positive	Microbiology. 2011 Mar;157(Pt 3):747-59.	21081763
NCU00499	ADA-1	XP_964303.1	NCU08963	NCU08963	XP_960785.1	TFdown-microarray	TF perturbation	High	Negative	Microbiology. 2011 Mar;157(Pt 3):747-59.	21081763
NCU00499	ADA-1	XP_964303.1	NCU08964	NCU08964	XP_960786.1	TFdown-microarray	TF perturbation	High	Negative	Microbiology. 2011 Mar;157(Pt 3):747-59.	21081763
NCU00499	ADA-1	XP_964303.1	NCU08969	NCU08969	XP_960791.3	TFdown-microarray	TF perturbation	High	Positive	Microbiology. 2011 Mar;157(Pt 3):747-59.	21081763
NCU00499	ADA-1	XP_964303.1	NCU08986	NCU08986	XP_011393970.1	TFdown-microarray	TF perturbation	High	Positive	Microbiology. 2011 Mar;157(Pt 3):747-59.	21081763
NCU00499	ADA-1	XP_964303.1	NCU09043	NCU09043	XP_958990.1	TFdown-microarray	TF perturbation	High	Positive	Microbiology. 2011 Mar;157(Pt 3):747-59.	21081763
NCU00499	ADA-1	XP_964303.1	NCU09055	NCU09055	XP_958559.1	TFdown-microarray	TF perturbation	High	Positive	Microbiology. 2011 Mar;157(Pt 3):747-59.	21081763
NCU00499	ADA-1	XP_964303.1	NCU09089	NCU09089	XP_011393231.1	TFdown-microarray	TF perturbation	High	Negative	Microbiology. 2011 Mar;157(Pt 3):747-59.	21081763
NCU00499	ADA-1	XP_964303.1	NCU09109	NCU09109	XP_958318.2	TFdown-microarray	TF perturbation	High	Negative	Microbiology. 2011 Mar;157(Pt 3):747-59.	21081763
NCU00499	ADA-1	XP_964303.1	NCU09111	NCU09111	XP_958320.3	TFdown-microarray	TF perturbation	High	Negative	Microbiology. 2011 Mar;157(Pt 3):747-59.	21081763
NCU00499	ADA-1	XP_964303.1	NCU09130	NCU09130	XP_958902.2	TFdown-microarray	TF perturbation	High	Positive	Microbiology. 2011 Mar;157(Pt 3):747-59.	21081763
NCU00499	ADA-1	XP_964303.1	NCU09131	NCU09131	XP_958903.1	TFdown-microarray	TF perturbation	High	Negative	Microbiology. 2011 Mar;157(Pt 3):747-59.	21081763
NCU00499	ADA-1	XP_964303.1	NCU09175	NCU09175	XP_959085.1	TFdown-microarray	TF perturbation	High	Positive	Microbiology. 2011 Mar;157(Pt 3):747-59.	21081763
NCU00499	ADA-1	XP_964303.1	NCU09209	NCU09209	XP_959153.3	TFdown-microarray	TF perturbation	High	Positive	Microbiology. 2011 Mar;157(Pt 3):747-59.	21081763
NCU00499	ADA-1	XP_964303.1	NCU09212	CAMK-4	XP_011393257.1	TFdown-microarray	TF perturbation	High	Positive	Microbiology. 2011 Mar;157(Pt 3):747-59.	21081763
NCU00499	ADA-1	XP_964303.1	NCU09230	CYS-16	XP_963807.1	TFdown-microarray	TF perturbation	High	Positive	Microbiology. 2011 Mar;157(Pt 3):747-59.	21081763
NCU00499	ADA-1	XP_964303.1	NCU09251	NCU09251	XP_964686.1	TFdown-microarray	TF perturbation	High	Negative	Microbiology. 2011 Mar;157(Pt 3):747-59.	21081763
NCU00499	ADA-1	XP_964303.1	NCU09263	ACW-4	XP_964698.1	TFdown-microarray	TF perturbation	High	Positive	Microbiology. 2011 Mar;157(Pt 3):747-59.	21081763
NCU00499	ADA-1	XP_964303.1	NCU09287	NCU09287	XP_958139.1	TFdown-microarray	TF perturbation	High	Positive	Microbiology. 2011 Mar;157(Pt 3):747-59.	21081763
NCU00499	ADA-1	XP_964303.1	NCU09298	NCU09298	#N/A	TFdown-microarray	TF perturbation	High	Positive	Microbiology. 2011 Mar;157(Pt 3):747-59.	21081763
NCU00499	ADA-1	XP_964303.1	NCU09320	HIS-2	XP_964024.3	TFdown-microarray	TF perturbation	High	Negative	Microbiology. 2011 Mar;157(Pt 3):747-59.	21081763
NCU00499	ADA-1	XP_964303.1	NCU09345	NMT-1	XP_011393631.1	TFdown-microarray	TF perturbation	High	Negative	Microbiology. 2011 Mar;157(Pt 3):747-59.	21081763
NCU00499	ADA-1	XP_964303.1	NCU09355	NCU09355	XP_958934.1	TFdown-microarray	TF perturbation	High	Positive	Microbiology. 2011 Mar;157(Pt 3):747-59.	21081763
NCU00499	ADA-1	XP_964303.1	NCU09409	NCU09409	XP_958752.1	TFdown-microarray	TF perturbation	High	Positive	Microbiology. 2011 Mar;157(Pt 3):747-59.	21081763
NCU00499	ADA-1	XP_964303.1	NCU09442	NCU09442	XP_958594.1	TFdown-microarray	TF perturbation	High	Negative	Microbiology. 2011 Mar;157(Pt 3):747-59.	21081763
NCU00499	ADA-1	XP_964303.1	NCU09463	LEU-6	XP_963218.1	TFdown-microarray	TF perturbation	High	Negative	Microbiology. 2011 Mar;157(Pt 3):747-59.	21081763
NCU00499	ADA-1	XP_964303.1	NCU09497	DESAT	XP_957857.1	TFdown-microarray	TF perturbation	High	Positive	Microbiology. 2011 Mar;157(Pt 3):747-59.	21081763
NCU00499	ADA-1	XP_964303.1	NCU09525	NCU09525	XP_958520.2	TFdown-microarray	TF perturbation	High	Positive	Microbiology. 2011 Mar;157(Pt 3):747-59.	21081763
NCU00499	ADA-1	XP_964303.1	NCU09534	HYR-1;GPX-2	XP_957919.2	TFdown-microarray	TF perturbation	High	Negative	Microbiology. 2011 Mar;157(Pt 3):747-59.	21081763
NCU00499	ADA-1	XP_964303.1	NCU09539	NCU09539	XP_958758.1	TFdown-microarray	TF perturbation	High	Negative	Microbiology. 2011 Mar;157(Pt 3):747-59.	21081763
NCU00499	ADA-1	XP_964303.1	NCU09648	NCU09648	XP_958714.3	TFdown-microarray	TF perturbation	High	Positive	Microbiology. 2011 Mar;157(Pt 3):747-59.	21081763
NCU00499	ADA-1	XP_964303.1	NCU09707	NCU09707	XP_958946.1	TFdown-microarray	TF perturbation	High	Negative	Microbiology. 2011 Mar;157(Pt 3):747-59.	21081763
NCU00499	ADA-1	XP_964303.1	NCU09738	NCU09738	XP_964440.1	TFdown-microarray	TF perturbation	High	Positive	Microbiology. 2011 Mar;157(Pt 3):747-59.	21081763
NCU00499	ADA-1	XP_964303.1	NCU09788	NCU09788	XP_960186.1	TFdown-microarray	TF perturbation	High	Positive	Microbiology. 2011 Mar;157(Pt 3):747-59.	21081763
NCU00499	ADA-1	XP_964303.1	NCU09789	AD-8	XP_960187.1	TFdown-microarray	TF perturbation	High	Negative	Microbiology. 2011 Mar;157(Pt 3):747-59.	21081763
NCU00499	ADA-1	XP_964303.1	NCU09798	NCU09798	XP_960108.2	TFdown-microarray	TF perturbation	High	Positive	Microbiology. 2011 Mar;157(Pt 3):747-59.	21081763
NCU00499	ADA-1	XP_964303.1	NCU09803	NCU09803	XP_964063.1	TFdown-microarray	TF perturbation	High	Negative	Microbiology. 2011 Mar;157(Pt 3):747-59.	21081763
NCU00499	ADA-1	XP_964303.1	NCU09816	CYT-26	XP_963756.1	TFdown-microarray	TF perturbation	High	Negative	Microbiology. 2011 Mar;157(Pt 3):747-59.	21081763
NCU00499	ADA-1	XP_964303.1	NCU09817	ARO-7	XP_963757.2	TFdown-microarray	TF perturbation	High	Negative	Microbiology. 2011 Mar;157(Pt 3):747-59.	21081763
NCU00499	ADA-1	XP_964303.1	NCU09826	NCU09826	XP_958525.1	TFdown-microarray	TF perturbation	High	Negative	Microbiology. 2011 Mar;157(Pt 3):747-59.	21081763
NCU00499	ADA-1	XP_964303.1	NCU09873	ACU-6	XP_960155.2	TFdown-microarray	TF perturbation	High	Positive	Microbiology. 2011 Mar;157(Pt 3):747-59.	21081763
NCU00499	ADA-1	XP_964303.1	NCU09896	NCU09896	XP_958621.1	TFdown-microarray	TF perturbation	High	Negative	Microbiology. 2011 Mar;157(Pt 3):747-59.	21081763
NCU00499	ADA-1	XP_964303.1	NCU09931	NCU09931	XP_957888.2	TFdown-microarray	TF perturbation	High	Positive	Microbiology. 2011 Mar;157(Pt 3):747-59.	21081763
NCU00499	ADA-1	XP_964303.1	NCU09949	NCU09949	XP_958456.1	TFdown-microarray	TF perturbation	High	Positive	Microbiology. 2011 Mar;157(Pt 3):747-59.	21081763
NCU00499	ADA-1	XP_964303.1	NCU10040	NCU10040	XP_011394330.1	TFdown-microarray	TF perturbation	High	Positive	Microbiology. 2011 Mar;157(Pt 3):747-59.	21081763
NCU00499	ADA-1	XP_964303.1	NCU10042	EMP-7	XP_011393302.1	TFdown-microarray	TF perturbation	High	Negative	Microbiology. 2011 Mar;157(Pt 3):747-59.	21081763
NCU00499	ADA-1	XP_964303.1	NCU10180	NCU10180	#N/A	TFdown-microarray	TF perturbation	High	Negative	Microbiology. 2011 Mar;157(Pt 3):747-59.	21081763
NCU00499	ADA-1	XP_964303.1	NCU10279	NCU10279	#N/A	TFdown-microarray	TF perturbation	High	Negative	Microbiology. 2011 Mar;157(Pt 3):747-59.	21081763
NCU00499	ADA-1	XP_964303.1	NCU10498	NCU10498	XP_001728409.1	TFdown-microarray	TF perturbation	High	Negative	Microbiology. 2011 Mar;157(Pt 3):747-59.	21081763
NCU00499	ADA-1	XP_964303.1	NCU10519	NCU10519	XP_001728295.1	TFdown-microarray	TF perturbation	High	Positive	Microbiology. 2011 Mar;157(Pt 3):747-59.	21081763
NCU00499	ADA-1	XP_964303.1	NCU10613	NCU10613	#N/A	TFdown-microarray	TF perturbation	High	Negative	Microbiology. 2011 Mar;157(Pt 3):747-59.	21081763
NCU00499	ADA-1	XP_964303.1	NCU10966	NCU10966	#N/A	TFdown-microarray	TF perturbation	High	Positive	Microbiology. 2011 Mar;157(Pt 3):747-59.	21081763
NCU00499	ADA-1	XP_964303.1	NCU10970	NCU10970	#N/A	TFdown-microarray	TF perturbation	High	Positive	Microbiology. 2011 Mar;157(Pt 3):747-59.	21081763
NCU00749	CHC-1	XP_964402.1	NCU00008	NCU00008	XP_956995.1	TFdown-RNAseq	TF perturbation	High	Negative	Fungal Genet Biol. 2011 Dec;48(12):1077-86.	22001287
NCU00749	CHC-1	XP_964402.1	NCU00122	NCU00122	XP_957246.2	TFdown-RNAseq	TF perturbation	High	Positive	Fungal Genet Biol. 2011 Dec;48(12):1077-86.	22001287
NCU00749	CHC-1	XP_964402.1	NCU00124	NCU00124	XP_011393754.1	TFdown-RNAseq	TF perturbation	High	Positive	Fungal Genet Biol. 2011 Dec;48(12):1077-86.	22001287
NCU00749	CHC-1	XP_964402.1	NCU00177	NCU00177	XP_956400.1	TFdown-RNAseq	TF perturbation	High	Positive	Fungal Genet Biol. 2011 Dec;48(12):1077-86.	22001287
NCU00749	CHC-1	XP_964402.1	NCU00230	PRK-4	XP_957701.3	TFdown-RNAseq	TF perturbation	High	Positive	Fungal Genet Biol. 2011 Dec;48(12):1077-86.	22001287
NCU00749	CHC-1	XP_964402.1	NCU00242	NCU00242	XP_957713.1	TFdown-RNAseq	TF perturbation	High	Positive	Fungal Genet Biol. 2011 Dec;48(12):1077-86.	22001287
NCU00749	CHC-1	XP_964402.1	NCU00270	NCU00270	XP_957741.2	TFdown-RNAseq	TF perturbation	High	Positive	Fungal Genet Biol. 2011 Dec;48(12):1077-86.	22001287
NCU00749	CHC-1	XP_964402.1	NCU00317	PAL-2	XP_011393811.1	TFdown-RNAseq	TF perturbation	High	Negative	Fungal Genet Biol. 2011 Dec;48(12):1077-86.	22001287
NCU00749	CHC-1	XP_964402.1	NCU00320	NCU00320	XP_011393815.1	TFdown-RNAseq	TF perturbation	High	Positive	Fungal Genet Biol. 2011 Dec;48(12):1077-86.	22001287
NCU00749	CHC-1	XP_964402.1	NCU00325	NCU00325	XP_957796.1	TFdown-RNAseq	TF perturbation	High	Negative	Fungal Genet Biol. 2011 Dec;48(12):1077-86.	22001287
NCU00749	CHC-1	XP_964402.1	NCU00334	NCU00334	XP_957805.1	TFdown-RNAseq	TF perturbation	High	Negative	Fungal Genet Biol. 2011 Dec;48(12):1077-86.	22001287
NCU00749	CHC-1	XP_964402.1	NCU00355	CAT-3	XP_957826.1	TFdown-PCR	TF perturbation	Low	Positive	Fungal Genet Biol. 2011 Dec;48(12):1077-86.	22001287
NCU00749	CHC-1	XP_964402.1	NCU00355	CAT-3	XP_957826.1	TFdown-RNAseq	TF perturbation	High	Positive	Fungal Genet Biol. 2011 Dec;48(12):1077-86.	22001287
NCU00749	CHC-1	XP_964402.1	NCU00382	NCU00382	XP_957268.1	TFdown-RNAseq	TF perturbation	High	Positive	Fungal Genet Biol. 2011 Dec;48(12):1077-86.	22001287
NCU00749	CHC-1	XP_964402.1	NCU00441	NCU00441	XP_956705.3	TFdown-RNAseq	TF perturbation	High	Positive	Fungal Genet Biol. 2011 Dec;48(12):1077-86.	22001287
NCU00749	CHC-1	XP_964402.1	NCU00451	NCU00451	XP_956770.1	TFdown-RNAseq	TF perturbation	High	Positive	Fungal Genet Biol. 2011 Dec;48(12):1077-86.	22001287
NCU00749	CHC-1	XP_964402.1	NCU00485	NCU00485	XP_956170.3	TFdown-RNAseq	TF perturbation	High	Positive	Fungal Genet Biol. 2011 Dec;48(12):1077-86.	22001287
NCU00749	CHC-1	XP_964402.1	NCU00554	HOM-1	XP_964715.1	TFdown-RNAseq	TF perturbation	High	Positive	Fungal Genet Biol. 2011 Dec;48(12):1077-86.	22001287
NCU00749	CHC-1	XP_964402.1	NCU00569	NCU00569	XP_964730.3	TFdown-RNAseq	TF perturbation	High	Negative	Fungal Genet Biol. 2011 Dec;48(12):1077-86.	22001287
NCU00749	CHC-1	XP_964402.1	NCU00579	NCU00579	XP_011392785.1	TFdown-RNAseq	TF perturbation	High	Positive	Fungal Genet Biol. 2011 Dec;48(12):1077-86.	22001287
NCU00749	CHC-1	XP_964402.1	NCU00611	KTS-7	XP_965751.3	TFdown-RNAseq	TF perturbation	High	Positive	Fungal Genet Biol. 2011 Dec;48(12):1077-86.	22001287
NCU00749	CHC-1	XP_964402.1	NCU00643	NCU00643	XP_965783.1	TFdown-RNAseq	TF perturbation	High	Positive	Fungal Genet Biol. 2011 Dec;48(12):1077-86.	22001287
NCU00749	CHC-1	XP_964402.1	NCU00667	VMA-11	XP_965807.1	TFdown-RNAseq	TF perturbation	High	Positive	Fungal Genet Biol. 2011 Dec;48(12):1077-86.	22001287
NCU00749	CHC-1	XP_964402.1	NCU00676	NCU00676	XP_965816.2	TFdown-RNAseq	TF perturbation	High	Negative	Fungal Genet Biol. 2011 Dec;48(12):1077-86.	22001287
NCU00749	CHC-1	XP_964402.1	NCU00684	NCU00684	XP_011392812.1	TFdown-RNAseq	TF perturbation	High	Positive	Fungal Genet Biol. 2011 Dec;48(12):1077-86.	22001287
NCU00749	CHC-1	XP_964402.1	NCU00711	NCU00711	XP_964545.2	TFdown-RNAseq	TF perturbation	High	Positive	Fungal Genet Biol. 2011 Dec;48(12):1077-86.	22001287
NCU00749	CHC-1	XP_964402.1	NCU00715	NCU00715	XP_964549.2	TFdown-RNAseq	TF perturbation	High	Positive	Fungal Genet Biol. 2011 Dec;48(12):1077-86.	22001287
NCU00749	CHC-1	XP_964402.1	NCU00717	NCU00717	XP_964551.1	TFdown-RNAseq	TF perturbation	High	Positive	Fungal Genet Biol. 2011 Dec;48(12):1077-86.	22001287
NCU00749	CHC-1	XP_964402.1	NCU00747	NCU00747	XP_964400.1	TFdown-RNAseq	TF perturbation	High	Negative	Fungal Genet Biol. 2011 Dec;48(12):1077-86.	22001287
NCU00749	CHC-1	XP_964402.1	NCU00775	TCA-6	XP_964931.2	TFdown-RNAseq	TF perturbation	High	Negative	Fungal Genet Biol. 2011 Dec;48(12):1077-86.	22001287
NCU00749	CHC-1	XP_964402.1	NCU00801	CDT-1	XP_963801.1	TFdown-RNAseq	TF perturbation	High	Positive	Fungal Genet Biol. 2011 Dec;48(12):1077-86.	22001287
NCU00749	CHC-1	XP_964402.1	NCU00810	GH2-3	XP_964353.2	TFdown-RNAseq	TF perturbation	High	Positive	Fungal Genet Biol. 2011 Dec;48(12):1077-86.	22001287
NCU00749	CHC-1	XP_964402.1	NCU00821	STL1	XP_964364.3	TFdown-RNAseq	TF perturbation	High	Negative	Fungal Genet Biol. 2011 Dec;48(12):1077-86.	22001287
NCU00749	CHC-1	XP_964402.1	NCU00868	NCU00868	XP_964784.1	TFdown-RNAseq	TF perturbation	High	Positive	Fungal Genet Biol. 2011 Dec;48(12):1077-86.	22001287
NCU00749	CHC-1	XP_964402.1	NCU00891	NCU00891	XP_964807.1	TFdown-RNAseq	TF perturbation	High	Positive	Fungal Genet Biol. 2011 Dec;48(12):1077-86.	22001287
NCU00749	CHC-1	XP_964402.1	NCU00894	NCU00894	XP_964810.1	TFdown-RNAseq	TF perturbation	High	Positive	Fungal Genet Biol. 2011 Dec;48(12):1077-86.	22001287
NCU00749	CHC-1	XP_964402.1	NCU00900	NCU00900	XP_963817.2	TFdown-RNAseq	TF perturbation	High	Positive	Fungal Genet Biol. 2011 Dec;48(12):1077-86.	22001287
NCU00749	CHC-1	XP_964402.1	NCU00912	NCU00912	XP_963719.1	TFdown-RNAseq	TF perturbation	High	Positive	Fungal Genet Biol. 2011 Dec;48(12):1077-86.	22001287
NCU00749	CHC-1	XP_964402.1	NCU00945	COL-20	XP_965138.2	TFdown-RNAseq	TF perturbation	High	Negative	Fungal Genet Biol. 2011 Dec;48(12):1077-86.	22001287
NCU00749	CHC-1	XP_964402.1	NCU00968	NCU00968	XP_011392871.1	TFdown-RNAseq	TF perturbation	High	Negative	Fungal Genet Biol. 2011 Dec;48(12):1077-86.	22001287
NCU00749	CHC-1	XP_964402.1	NCU00979	NCU00979	XP_965172.1	TFdown-RNAseq	TF perturbation	High	Negative	Fungal Genet Biol. 2011 Dec;48(12):1077-86.	22001287
NCU00749	CHC-1	XP_964402.1	NCU01080	GLUB	XP_961692.2	TFdown-PCR	TF perturbation	Low	Positive	Fungal Genet Biol. 2011 Dec;48(12):1077-86.	22001287
NCU00749	CHC-1	XP_964402.1	NCU01080	GLUB	XP_961692.2	TFdown-RNAseq	TF perturbation	High	Positive	Fungal Genet Biol. 2011 Dec;48(12):1077-86.	22001287
NCU00749	CHC-1	XP_964402.1	NCU01127	NCU01127	XP_961034.2	TFdown-RNAseq	TF perturbation	High	Negative	Fungal Genet Biol. 2011 Dec;48(12):1077-86.	22001287
NCU00749	CHC-1	XP_964402.1	NCU01136	NCU01136	XP_961043.1	TFdown-RNAseq	TF perturbation	High	Positive	Fungal Genet Biol. 2011 Dec;48(12):1077-86.	22001287
NCU00749	CHC-1	XP_964402.1	NCU01140	NCU01140	XP_961047.3	TFdown-RNAseq	TF perturbation	High	Positive	Fungal Genet Biol. 2011 Dec;48(12):1077-86.	22001287
NCU00749	CHC-1	XP_964402.1	NCU01181	ACD-3	XP_961547.1	TFdown-RNAseq	TF perturbation	High	Positive	Fungal Genet Biol. 2011 Dec;48(12):1077-86.	22001287
NCU00749	CHC-1	XP_964402.1	NCU01240	NCU01240	XP_011394490.1	TFdown-RNAseq	TF perturbation	High	Positive	Fungal Genet Biol. 2011 Dec;48(12):1077-86.	22001287
NCU00749	CHC-1	XP_964402.1	NCU01283	NCU01283	XP_011394500.1	TFdown-RNAseq	TF perturbation	High	Positive	Fungal Genet Biol. 2011 Dec;48(12):1077-86.	22001287
NCU00749	CHC-1	XP_964402.1	NCU01312	RCA-1	XP_961398.1	TFdown-PCR	TF perturbation	Low	Negative	Fungal Genet Biol. 2011 Dec;48(12):1077-86.	22001287
NCU00749	CHC-1	XP_964402.1	NCU01312	RCA-1	XP_961398.1	TFdown-RNAseq	TF perturbation	High	Negative	Fungal Genet Biol. 2011 Dec;48(12):1077-86.	22001287
NCU00749	CHC-1	XP_964402.1	NCU01348	NCU01348	XP_961434.1	TFdown-RNAseq	TF perturbation	High	Positive	Fungal Genet Biol. 2011 Dec;48(12):1077-86.	22001287
NCU00749	CHC-1	XP_964402.1	NCU01410	NCU01410	XP_960833.1	TFdown-RNAseq	TF perturbation	High	Positive	Fungal Genet Biol. 2011 Dec;48(12):1077-86.	22001287
NCU00749	CHC-1	XP_964402.1	NCU01433	PPT-1	XP_955993.1	TFdown-RNAseq	TF perturbation	High	Positive	Fungal Genet Biol. 2011 Dec;48(12):1077-86.	22001287
NCU00749	CHC-1	XP_964402.1	NCU01487	NCU01487	XP_956764.1	TFdown-RNAseq	TF perturbation	High	Positive	Fungal Genet Biol. 2011 Dec;48(12):1077-86.	22001287
NCU00749	CHC-1	XP_964402.1	NCU01560	NCU01560	XP_956263.1	TFdown-RNAseq	TF perturbation	High	Positive	Fungal Genet Biol. 2011 Dec;48(12):1077-86.	22001287
NCU00749	CHC-1	XP_964402.1	NCU01629	NCU01629	XP_955784.1	TFdown-RNAseq	TF perturbation	High	Positive	Fungal Genet Biol. 2011 Dec;48(12):1077-86.	22001287
NCU00749	CHC-1	XP_964402.1	NCU01640	RPN-4	XP_956008.2	TFdown-RNAseq	TF perturbation	High	Positive	Fungal Genet Biol. 2011 Dec;48(12):1077-86.	22001287
NCU00749	CHC-1	XP_964402.1	NCU01648	NCU01648	XP_956270.2	TFdown-RNAseq	TF perturbation	High	Positive	Fungal Genet Biol. 2011 Dec;48(12):1077-86.	22001287
NCU00749	CHC-1	XP_964402.1	NCU01652	NCU01652	XP_956274.3	TFdown-RNAseq	TF perturbation	High	Positive	Fungal Genet Biol. 2011 Dec;48(12):1077-86.	22001287
NCU00749	CHC-1	XP_964402.1	NCU01669	PRM-3	XP_956875.2	TFdown-RNAseq	TF perturbation	High	Positive	Fungal Genet Biol. 2011 Dec;48(12):1077-86.	22001287
NCU00749	CHC-1	XP_964402.1	NCU01696	NCU01696	XP_956902.3	TFdown-RNAseq	TF perturbation	High	Positive	Fungal Genet Biol. 2011 Dec;48(12):1077-86.	22001287
[truncated: 21,114 more rows]
