# Supplementary material for: Collection and Curation of Transcriptional Regulatory Interactions in Aspergillus nidulans and Neurospora crassa Reveal Structural and Evolutionary Features of the Regulatory Networks
Source: Front Microbiol. 2018 Jan 19;9:27. doi: 10.3389/fmicb.2018.00027 (PMC5780447; doi:10.3389/fmicb.2018.00027)
Supplement: Table S2 — Autoregulating transcription factors and transcription factor cascades. [file Table2.XLSX]

## Sheet: Sheet1
Table S2 Autoregulating transcription factors and transcription factor cascades.
TF Protein ID	TF name	Target Protein ID	Target name	Supported by low-throughput experiments	Note
Autoregulating TFs in A. nidulans
AN0422	AbaA			Yes
AN0973	BrlA			Yes
AN1132	QutR			Yes
AN1134	QutA			Yes
AN1959	VosA			Yes
AN2855	PacC			Yes
AN3675	CpcA			Yes
AN5836	StuA			Yes
AN6195	CreA			Yes
AN7545	HapB			Yes
AN8667	AreA			Yes
AN8978	AlcR			Yes
Autoregulating TFs in N. crassa
NCU00090	PACC;PAC-3			Yes
NCU01154	SUB-1
NCU02356	WC-1			Yes
NCU02713	CSP-1
NCU03536	CYS-3			Yes
NCU04001	FF7
NCU04050	CPC-1			Yes
NCU05733	ACR-2			Yes
NCU06028	QA-1F			Yes
NCU07728	SRE			Yes
NCU08726	FL			Yes
Regulatory cascades in A. nidulans
AN0176	SreA	AN8251	HapX	Yes	Bidirectional regulatory loop
AN0273	RsrA	AN2911	AtfA	Yes
AN0273	RsrA	AN4034	HapC	Yes
AN0273	RsrA	AN7513	NapA	Yes
AN0279	FlbD	AN0973	BrlA	Yes
AN0279	FlbD	AN7542	FlbB	Yes	Bidirectional regulatory loop
AN0388	AraR	AN10550	GalR	Yes
AN0422	AbaA	AN0973	BrlA	Yes	Bidirectional regulatory loop
AN0422	AbaA	AN1937	WetA	Yes
AN0422	AbaA	AN1959	VosA	Yes
AN0766	PacX	AN2855	PacC	Yes
AN0973	BrlA	AN0422	AbaA	Yes	Bidirectional regulatory loop
AN0973	BrlA	AN1937	WetA	Yes
AN0973	BrlA	AN1959	VosA	Yes	Bidirectional regulatory loop
AN0973	BrlA	AN2290	SteA	Yes
AN0973	BrlA	AN5836	StuA	Yes	Bidirectional regulatory loop
AN0973	BrlA	AN7896	DbaA	Yes
AN1132	QutR	AN1134	QutA	Yes
AN1267	HmbB	AN7820	AflR	Yes
AN1414	XprG	AN0973	BrlA	Yes
AN1414	XprG	AN6015	NdtA	Yes
AN1959	VosA	AN0973	BrlA	Yes	Bidirectional regulatory loop
AN1959	VosA	AN1937	WetA	Yes
AN1959	VosA	AN3152	NsdD	Yes
AN1959	VosA	AN8694	McrA	Yes
AN1959	VosA	AN8741	MtfA	Yes
AN2094	DopA	AN0422	AbaA	Yes
AN2094	DopA	AN0973	BrlA	Yes
AN2094	DopA	AN2290	SteA	Yes
AN2421	FlbC	AN0422	AbaA	Yes
AN2421	FlbC	AN0973	BrlA	Yes
AN2421	FlbC	AN1959	VosA	Yes
AN2421	FlbC	AN7542	FlbB	Yes	Bidirectional regulatory loop
AN2855	PacC	AN3369	ClrB	Yes
AN2855	PacC	AN5808	ClrA	Yes
AN2855	PacC	AN6195	CreA	Yes
AN2855	PacC	AN7820	AflR	Yes
AN2855	PacC	AN8676	McmA	Yes
AN2911	AtfA	AN0973	BrlA	Yes
AN2911	AtfA	AN4562	RsmA	Yes
AN2911	AtfA	AN7513	NapA	Yes
AN2911	AtfA	AN7896	DbaA	Yes
AN2919	SltA	AN0973	BrlA	Yes
AN2919	SltA	AN2290	SteA	Yes
AN2919	SltA	AN3152	NsdD	Yes
AN2919	SltA	AN7820	AflR	Yes
AN2984	RlmA	AN0973	BrlA	Yes
AN3152	NsdD	AN0422	AbaA	Yes
AN3152	NsdD	AN0973	BrlA	Yes
AN3152	NsdD	AN1937	WetA	Yes
AN3152	NsdD	AN7820	AflR	Yes
AN3154	Swi4;RgdA	AN0422	AbaA	Yes
AN3154	Swi4;RgdA	AN0973	BrlA	Yes
AN3435	LreA	AN2421	FlbC	Yes
AN3607	LreB	AN0973	BrlA	Yes
AN3607	LreB	AN2421	FlbC	Yes
AN3688	SrrA	AN0973	BrlA	Yes
AN4034	HapC	AN0176	SreA	Yes
AN4034	HapC	AN3675	CpcA	Yes
AN4034	HapC	AN7513	NapA	Yes	Bidirectional regulatory loop
AN4034	HapC	AN7545	HapB	Yes
AN4263	NsdC	AN0973	BrlA	Yes
AN4361	MetR	AN5218	MetZ	Yes
AN4562	RsmA	AN7820	AflR	Yes
AN4900	MeaB	AN0973	BrlA	Yes
AN5170	RosA	AN1848	NosA	Yes
AN5170	RosA	AN3152	NsdD	Yes
AN5170	RosA	AN5836	StuA	Yes
AN5726	CrzA	AN0973	BrlA	Yes
AN5836	StuA	AN0422	AbaA	Yes
AN5836	StuA	AN0973	BrlA	Yes	Bidirectional regulatory loop
AN6195	CreA	AN0689	FacB	Yes
AN6195	CreA	AN2016	AmyR	Yes
AN6195	CreA	AN7610	XlnR	Yes
AN6195	CreA	AN8978	AlcR	Yes
AN6492	HapE	AN0176	SreA	Yes
AN6492	HapE	AN3675	CpcA	Yes
AN6492	HapE	AN7545	HapB	Yes
AN7513	NapA	AN4034	HapC	Yes	Bidirectional regulatory loop
AN7513	NapA	AN8978	AlcR	Yes
AN7542	FlbB	AN0279	FlbD	Yes	Bidirectional regulatory loop
AN7542	FlbB	AN0973	BrlA	Yes
AN7542	FlbB	AN2421	FlbC	Yes	Bidirectional regulatory loop
AN7542	FlbB	AN7896	DbaA	Yes
AN7545	HapB	AN0176	SreA	Yes
AN7545	HapB	AN3675	CpcA	Yes
AN7610	XlnR	AN10550	GalR	Yes
AN8129	SfgA	AN0973	BrlA	Yes
AN8129	SfgA	AN3152	NsdD	Yes
AN8251	HapX	AN0176	SreA	Yes	Bidirectional regulatory loop
AN8667	AreA	AN4900	MeaB	Yes
AN8741	MtfA	AN0973	BrlA	Yes
AN8741	MtfA	AN7820	AflR	Yes
AN2016	AmyR	AN2180	XprF
AN2016	AmyR	AN8414	ApdR
AN1959	VosA	AN0279	FlbD
AN2016	AmyR	AN0098	NirA
AN2016	AmyR	AN0973	BrlA
AN2016	AmyR	AN10550	GalR
AN2016	AmyR	AN1267	HmbB
AN2016	AmyR	AN1937	WetA
AN2016	AmyR	AN2094	DopA
AN2016	AmyR	AN2855	PacC
AN2016	AmyR	AN2911	AtfA
AN2016	AmyR	AN2919	SltA
AN2016	AmyR	AN3152	NsdD
AN2016	AmyR	AN3369	ClrB
AN2016	AmyR	AN4035	AmdR
AN2016	AmyR	AN4361	MetR
AN2016	AmyR	AN5673	RhaR
AN2016	AmyR	AN5836	StuA
AN2016	AmyR	AN6715	AN6715
AN2016	AmyR	AN8676	McmA
AN2855	PacC	AN0279	FlbD
AN2855	PacC	AN0973	BrlA
AN2855	PacC	AN3688	SrrA
AN2855	PacC	AN6715	AN6715
AN2911	AtfA	AN1425	FarB
AN2911	AtfA	AN2855	PacC
AN2911	AtfA	AN2944	TamA
AN2911	AtfA	AN3369	ClrB
AN2911	AtfA	AN5583	AslA
AN2911	AtfA	AN8694	McrA
AN5218	MetZ	AN1937	WetA
AN5218	MetZ	AN2016	AmyR
AN5218	MetZ	AN3492	ScpR
AN5218	MetZ	AN3675	CpcA
AN5218	MetZ	AN7896	DbaA
AN5218	MetZ	AN8251	HapX
AN5218	MetZ	AN8741	MtfA
AN7542	FlbB	AN0422	AbaA
AN7542	FlbB	AN2911	AtfA
AN7542	FlbB	AN7820	AflR
AN7542	FlbB	AN8414	ApdR
AN8694	McrA	AN0973	BrlA
AN8694	McrA	AN1848	NosA
AN8694	McrA	AN5170	RosA
AN8694	McrA	AN6015	NdtA
AN8694	McrA	AN7896	DbaA
AN8741	MtfA	AN0279	FlbD
AN8741	MtfA	AN2421	FlbC
AN8741	MtfA	AN5836	StuA
AN8741	MtfA	AN7896	DbaA
AN8741	MtfA	AN8858	McnB
Regulatory cascades in N. crassa
NCU00749	CHC-1	NCU01312	RCA-1	Yes
NCU00749	CHC-1	NCU04866	ADA-6	Yes
NCU00749	CHC-1	NCU08726	FL	Yes
NCU00902	WC-2	NCU01154	SUB-1	Yes
NCU00902	WC-2	NCU02265	FRQ	Yes	Bidirectional regulatory loop
NCU00902	WC-2	NCU02356	WC-1	Yes	Bidirectional regulatory loop
NCU00902	WC-2	NCU02713	CSP-1	Yes
NCU00902	WC-2	NCU03967	VVD	Yes
NCU00902	WC-2	NCU04179	SAH-1	Yes
NCU00902	WC-2	NCU06095	CSP-2;GHH;GRHL	Yes
NCU00902	WC-2	NCU07705	CLR-1	Yes
NCU00902	WC-2	NCU07728	SRE	Yes
NCU00902	WC-2	NCU08480	HSF-2	Yes
NCU00902	WC-2	NCU08726	FL	Yes
NCU00902	WC-2	NCU09068	NIT-2	Yes
NCU01154	SUB-1	NCU02356	WC-1	Yes	Bidirectional regulatory loop
NCU01312	RCA-1	NCU08042	CLR-2	Yes
NCU02265	FRQ	NCU00902	WC-2	Yes	Bidirectional regulatory loop
NCU02265	FRQ	NCU02356	WC-1	Yes	Bidirectional regulatory loop
NCU02265	FRQ	NCU08726	FL	Yes
NCU02356	WC-1	NCU00902	WC-2	Yes	Bidirectional regulatory loop
NCU02356	WC-1	NCU01154	SUB-1	Yes	Bidirectional regulatory loop
NCU02356	WC-1	NCU02265	FRQ	Yes	Bidirectional regulatory loop
NCU02356	WC-1	NCU02713	CSP-1	Yes	Bidirectional regulatory loop
NCU02356	WC-1	NCU03967	VVD	Yes	Bidirectional regulatory loop
NCU02356	WC-1	NCU04179	SAH-1	Yes
NCU02356	WC-1	NCU08726	FL	Yes
NCU02713	CSP-1	NCU02356	WC-1	Yes	Bidirectional regulatory loop
NCU03725	VIB-1	NCU07788	COL-26	Yes	Bidirectional regulatory loop
NCU03725	VIB-1	NCU08042	CLR-2	Yes	Bidirectional regulatory loop
NCU03725	VIB-1	NCU08807	CRE-1	Yes
NCU03967	VVD	NCU02265	FRQ	Yes
NCU03967	VVD	NCU02356	WC-1	Yes	Bidirectional regulatory loop
NCU04731	SAH-2	NCU01856	HAC-1	Yes
NCU06027	QA-1S	NCU06028	QA-1F	Yes	Bidirectional regulatory loop
NCU06028	QA-1F	NCU06027	QA-1S	Yes	Bidirectional regulatory loop
NCU06205	RCO-1	NCU02713	CSP-1	Yes
NCU06799	VAD-5	NCU01312	RCA-1	Yes
NCU06799	VAD-5	NCU04866	ADA-6	Yes
NCU06799	VAD-5	NCU08726	FL	Yes
NCU07788	COL-26	NCU03725	VIB-1	Yes	Bidirectional regulatory loop
NCU07788	COL-26	NCU08042	CLR-2	Yes	Bidirectional regulatory loop
NCU07788	COL-26	NCU08807	CRE-1	Yes	Bidirectional regulatory loop
NCU08480	HSF-2	NCU08726	FL	Yes
NCU08807	CRE-1	NCU07788	COL-26	Yes	Bidirectional regulatory loop
NCU08807	CRE-1	NCU08042	CLR-2	Yes
NCU00340	PP-1	NCU01459	TS;ASL-2
NCU00340	PP-1	NCU08055	NCU08055
NCU00340	PP-1	NCU08807	CRE-1
NCU00340	PP-1	NCU09068	NIT-2
NCU00499	ADA-1	NCU01731	VE-1
NCU00499	ADA-1	NCU02671	SEB-1;MSN-1
NCU00499	ADA-1	NCU03043	NCU03043
NCU00499	ADA-1	NCU06095	CSP-2;GHH;GRHL		Bidirectional regulatory loop
NCU00499	ADA-1	NCU08807	CRE-1		Bidirectional regulatory loop
NCU00749	CHC-1	NCU02671	SEB-1;MSN-1
NCU00749	CHC-1	NCU03725	VIB-1
NCU00749	CHC-1	NCU03938	AOD-5
NCU00902	WC-2	NCU00340	PP-1
NCU00902	WC-2	NCU00499	ADA-1
NCU00902	WC-2	NCU00749	CHC-1
NCU00902	WC-2	NCU01312	RCA-1
NCU00902	WC-2	NCU01856	HAC-1
NCU00902	WC-2	NCU02307	NCU02307
NCU00902	WC-2	NCU02671	SEB-1;MSN-1
NCU00902	WC-2	NCU03536	CYS-3
NCU00902	WC-2	NCU03699	RES-1
NCU00902	WC-2	NCU03725	VIB-1
NCU00902	WC-2	NCU03905	NAP-1;NcAP-1
NCU00902	WC-2	NCU04050	CPC-1
NCU00902	WC-2	NCU04390	COL-22
NCU00902	WC-2	NCU04731	SAH-2
NCU00902	WC-2	NCU06842	RCM-1
NCU00902	WC-2	NCU07788	COL-26
NCU00902	WC-2	NCU08055	NCU08055
NCU00902	WC-2	NCU08807	CRE-1
NCU01154	SUB-1	NCU01312	RCA-1
NCU01154	SUB-1	NCU01459	TS;ASL-2
NCU01154	SUB-1	NCU01731	VE-1
NCU01154	SUB-1	NCU01856	HAC-1
NCU01154	SUB-1	NCU02265	FRQ
NCU01154	SUB-1	NCU03699	RES-1
NCU01154	SUB-1	NCU03725	VIB-1
NCU01154	SUB-1	NCU04050	CPC-1
NCU01154	SUB-1	NCU04179	SAH-1
NCU01154	SUB-1	NCU04390	COL-22
NCU01154	SUB-1	NCU04731	SAH-2
NCU01154	SUB-1	NCU06027	QA-1S
NCU01154	SUB-1	NCU07705	CLR-1		Bidirectional regulatory loop
NCU01154	SUB-1	NCU07788	COL-26		Bidirectional regulatory loop
NCU01154	SUB-1	NCU08480	HSF-2
NCU01154	SUB-1	NCU09315	NUC-1
NCU02356	WC-1	NCU00499	ADA-1
NCU02356	WC-1	NCU02307	NCU02307
NCU02356	WC-1	NCU03699	RES-1
NCU02356	WC-1	NCU04050	CPC-1
NCU02356	WC-1	NCU04390	COL-22
NCU02356	WC-1	NCU07705	CLR-1
NCU02356	WC-1	NCU08042	CLR-2
NCU02356	WC-1	NCU08807	CRE-1
NCU02356	WC-1	NCU09686	CCG-8
NCU02671	SEB-1;MSN-1	NCU01958	MAT A-1
NCU02671	SEB-1;MSN-1	NCU02307	NCU02307
NCU02671	SEB-1;MSN-1	NCU02356	WC-1
NCU02671	SEB-1;MSN-1	NCU02713	CSP-1
NCU02671	SEB-1;MSN-1	NCU03699	RES-1		Bidirectional regulatory loop
NCU02671	SEB-1;MSN-1	NCU03967	VVD
NCU02671	SEB-1;MSN-1	NCU06095	CSP-2;GHH;GRHL
NCU02671	SEB-1;MSN-1	NCU06799	VAD-5
NCU02671	SEB-1;MSN-1	NCU07728	SRE
NCU02671	SEB-1;MSN-1	NCU07788	COL-26		Bidirectional regulatory loop
NCU02671	SEB-1;MSN-1	NCU09686	CCG-8		Bidirectional regulatory loop
NCU02713	CSP-1	NCU01312	RCA-1
NCU02713	CSP-1	NCU02307	NCU02307
NCU02713	CSP-1	NCU03043	NCU03043
NCU02713	CSP-1	NCU03536	CYS-3
NCU02713	CSP-1	NCU03699	RES-1
NCU02713	CSP-1	NCU03967	VVD		Bidirectional regulatory loop
NCU02713	CSP-1	NCU04001	FF7		Bidirectional regulatory loop
NCU02713	CSP-1	NCU06656	ACU-15
NCU02713	CSP-1	NCU06799	VAD-5
NCU02713	CSP-1	NCU08055	NCU08055
NCU02713	CSP-1	NCU08726	FL
NCU02713	CSP-1	NCU09068	NIT-2
NCU03699	RES-1	NCU00499	ADA-1
NCU03699	RES-1	NCU01459	TS;ASL-2
NCU03699	RES-1	NCU01958	MAT A-1
NCU03699	RES-1	NCU02671	SEB-1;MSN-1		Bidirectional regulatory loop
NCU03699	RES-1	NCU03043	NCU03043
NCU03699	RES-1	NCU03725	VIB-1
NCU03699	RES-1	NCU03967	VVD
NCU03699	RES-1	NCU04001	FF7		Bidirectional regulatory loop
NCU03699	RES-1	NCU04050	CPC-1		Bidirectional regulatory loop
NCU03699	RES-1	NCU04179	SAH-1
NCU03699	RES-1	NCU05411	NCU05411
NCU03699	RES-1	NCU06656	ACU-15
NCU03699	RES-1	NCU07669	PCO1
NCU03699	RES-1	NCU08055	NCU08055		Bidirectional regulatory loop
NCU03699	RES-1	NCU09068	NIT-2
NCU03699	RES-1	NCU09315	NUC-1
NCU03699	RES-1	NCU09686	CCG-8		Bidirectional regulatory loop
NCU03725	VIB-1	NCU09686	CCG-8
NCU03905	NAP-1;NcAp-1	NCU04179	SAH-1
NCU03967	VVD	NCU00499	ADA-1
NCU03967	VVD	NCU01312	RCA-1
NCU03967	VVD	NCU02307	NCU02307
NCU03967	VVD	NCU02713	CSP-1		Bidirectional regulatory loop
NCU03967	VVD	NCU04390	COL-22
NCU03967	VVD	NCU04731	SAH-2
NCU03967	VVD	NCU08807	CRE-1
NCU04001	FF7	NCU00090	PACC;PAC-3
NCU04001	FF7	NCU00116	AAB-1
NCU04001	FF7	NCU00340	PP-1
NCU04001	FF7	NCU00499	ADA-1
NCU04001	FF7	NCU00902	WC-2
NCU04001	FF7	NCU01154	SUB-1
NCU04001	FF7	NCU01312	RCA-1
NCU04001	FF7	NCU01345	ASL-1;ATF-1
NCU04001	FF7	NCU01459	TS;ASL-2
NCU04001	FF7	NCU01731	VE-1
NCU04001	FF7	NCU01856	HAC-1
NCU04001	FF7	NCU02265	FRQ
NCU04001	FF7	NCU02356	WC-1
NCU04001	FF7	NCU02671	SEB-1;MSN-1
NCU04001	FF7	NCU02713	CSP-1		Bidirectional regulatory loop
NCU04001	FF7	NCU03043	NCU03043
NCU04001	FF7	NCU03352	AOD-2
NCU04001	FF7	NCU03536	CYS-3
NCU04001	FF7	NCU03699	RES-1		Bidirectional regulatory loop
NCU04001	FF7	NCU03725	VIB-1
NCU04001	FF7	NCU03905	NAP-1;NcAP-1
NCU04001	FF7	NCU03938	AOD-5
NCU04001	FF7	NCU03967	VVD
NCU04001	FF7	NCU04050	CPC-1
NCU04001	FF7	NCU04179	SAH-1
NCU04001	FF7	NCU04731	SAH-2
NCU04001	FF7	NCU05064	NCU05064
NCU04001	FF7	NCU05411	NCU05411
NCU04001	FF7	NCU05733	ACR-2
NCU04001	FF7	NCU06095	CSP-2;GHH;GRHL
NCU04001	FF7	NCU06205	RCO-1
NCU04001	FF7	NCU06799	VAD-5
NCU04001	FF7	NCU06842	RCM-1
NCU04001	FF7	NCU07705	CLR-1
NCU04001	FF7	NCU07728	SRE
NCU04001	FF7	NCU07788	COL-26		Bidirectional regulatory loop
NCU04001	FF7	NCU08726	FL
NCU04001	FF7	NCU08807	CRE-1
NCU04001	FF7	NCU09068	NIT-2
NCU04001	FF7	NCU09315	NUC-1
NCU04001	FF7	NCU10006	NCU10006
NCU04050	CPC-1	NCU03699	RES-1		Bidirectional regulatory loop
NCU04050	CPC-1	NCU03967	VVD
NCU04211	NCU04211	NCU03699	RES-1
NCU04211	NCU04211	NCU04179	SAH-1
NCU06095	CSP-2;GHH;GRHL	NCU00499	ADA-1		Bidirectional regulatory loop
NCU06799	VAD-5	NCU00090	PACC;PAC-3
NCU06799	VAD-5	NCU04050	CPC-1
NCU06799	VAD-5	NCU04731	SAH-2
NCU06799	VAD-5	NCU08807	CRE-1
NCU06971	XLR-1	NCU00499	ADA-1
NCU06971	XLR-1	NCU03725	VIB-1
NCU06971	XLR-1	NCU04179	SAH-1
NCU06971	XLR-1	NCU05064	NCU05064
NCU06971	XLR-1	NCU07705	CLR-1		Bidirectional regulatory loop
NCU06971	XLR-1	NCU08744	ADS-4
NCU07705	CLR-1	NCU00749	CHC-1
NCU07705	CLR-1	NCU01154	SUB-1		Bidirectional regulatory loop
NCU07705	CLR-1	NCU02265	FRQ
NCU07705	CLR-1	NCU02671	SEB-1;MSN-1
NCU07705	CLR-1	NCU03725	VIB-1
NCU07705	CLR-1	NCU04050	CPC-1
NCU07705	CLR-1	NCU06799	VAD-5
NCU07705	CLR-1	NCU06971	XLR-1		Bidirectional regulatory loop
NCU07705	CLR-1	NCU07728	SRE
NCU07705	CLR-1	NCU08042	CLR-2		Bidirectional regulatory loop
NCU07705	CLR-1	NCU08807	CRE-1
NCU07788	COL-26	NCU00090	PACC;PAC-3
NCU07788	COL-26	NCU00808	NCU00808
NCU07788	COL-26	NCU01154	SUB-1		Bidirectional regulatory loop
NCU07788	COL-26	NCU01312	RCA-1
NCU07788	COL-26	NCU01345	ASL-1;ATF-1
NCU07788	COL-26	NCU01994	NCU01994
NCU07788	COL-26	NCU02307	NCU02307
NCU07788	COL-26	NCU02671	SEB-1;MSN-1		Bidirectional regulatory loop
NCU07788	COL-26	NCU03043	NCU03043
NCU07788	COL-26	NCU03699	RES-1
NCU07788	COL-26	NCU04001	FF7		Bidirectional regulatory loop
NCU07788	COL-26	NCU04050	CPC-1
NCU07788	COL-26	NCU04179	SAH-1
NCU07788	COL-26	NCU04211	NCU04211
NCU07788	COL-26	NCU04866	ADA-6
NCU07788	COL-26	NCU06027	QA-1S
NCU07788	COL-26	NCU06028	QA-1F
NCU07788	COL-26	NCU06799	VAD-5
NCU07788	COL-26	NCU06971	XLR-1
NCU07788	COL-26	NCU08055	NCU08055
NCU07788	COL-26	NCU09033	PDR-1
NCU07788	COL-26	NCU09068	NIT-2
NCU07788	COL-26	NCU09686	CCG-8		Bidirectional regulatory loop
NCU07788	COL-26	NCU09739	FLD;ADA-7
NCU08042	CLR-2	NCU01856	HAC-1
NCU08042	CLR-2	NCU02671	SEB-1;MSN-1
NCU08042	CLR-2	NCU03352	AOD-2
NCU08042	CLR-2	NCU03536	CYS-3
NCU08042	CLR-2	NCU03725	VIB-1		Bidirectional regulatory loop
NCU08042	CLR-2	NCU04731	SAH-2
NCU08042	CLR-2	NCU04866	ADA-6
NCU08042	CLR-2	NCU06971	XLR-1
NCU08042	CLR-2	NCU07705	CLR-1		Bidirectional regulatory loop
NCU08042	CLR-2	NCU07788	COL-26		Bidirectional regulatory loop
NCU08042	CLR-2	NCU08055	NCU08055
NCU08042	CLR-2	NCU10006	NCU10006
NCU08055	NCU08055	NCU03699	RES-1		Bidirectional regulatory loop
NCU08807	CRE-1	NCU00499	ADA-1		Bidirectional regulatory loop
NCU08807	CRE-1	NCU04050	CPC-1
NCU09686	CCG-8	NCU00090	PACC;PAC-3
NCU09686	CCG-8	NCU02671	SEB-1;MSN-1		Bidirectional regulatory loop
NCU09686	CCG-8	NCU03536	CYS-3
NCU09686	CCG-8	NCU03699	RES-1		Bidirectional regulatory loop
NCU09686	CCG-8	NCU04001	FF7
NCU09686	CCG-8	NCU07788	COL-26		Bidirectional regulatory loop
NCU09686	CCG-8	NCU08055	NCU08055
NCU09974	CTZ-1	NCU00340	PP-1
NCU09974	CTZ-1	NCU01731	VE-1
NCU09974	CTZ-1	NCU01856	HAC-1
NCU09974	CTZ-1	NCU02265	FRQ
NCU09974	CTZ-1	NCU02356	WC-1
NCU09974	CTZ-1	NCU02671	SEB-1;MSN-1
NCU09974	CTZ-1	NCU03043	NCU03043
NCU09974	CTZ-1	NCU03699	RES-1
NCU09974	CTZ-1	NCU03725	VIB-1
NCU09974	CTZ-1	NCU04050	CPC-1
NCU09974	CTZ-1	NCU04179	SAH-1
NCU09974	CTZ-1	NCU06027	QA-1S
NCU09974	CTZ-1	NCU06028	QA-1F
NCU09974	CTZ-1	NCU06656	ACU-15
NCU09974	CTZ-1	NCU07728	SRE
NCU09974	CTZ-1	NCU07788	COL-26
