# Supplementary material for: Collection and Curation of Transcriptional Regulatory Interactions in Aspergillus nidulans and Neurospora crassa Reveal Structural and Evolutionary Features of the Regulatory Networks
Source: Front Microbiol. 2018 Jan 19;9:27. doi: 10.3389/fmicb.2018.00027 (PMC5780447; doi:10.3389/fmicb.2018.00027)
Supplement: Table S3 — Orthologous regulatory interactions evidenced in both A. nidulans and N. crassa. [file Table3.XLSX]

## Sheet: Sheet1
Table S3 Regulatory interactions supported by low-throughput experiment in A. nidulans and/or N. crassa.
A. nidulans				N. crassa				S. cerevisiae (orthologs of A. nidulans proteins)
TF ID	TF name	Target ID	Target name	TF ID	TF name	Target ID	Target name	TF ID	TF name	Target ID	Target name	Regulation evidence in YEASTRACT
Regulatory interactions supported by low-throughput experiment in both A. nidulans and N. crassa.
AN7468	AcuK	AN1918	AcuF	NCU03938	AOD-5	NCU09873	ACU-6	YBR239C	ERT1	YKR097W	PCK1	Yes
AN7468	AcuK	AN2099	AodA	NCU03938	AOD-5	NCU07953	AOD-1
AN6293	AcuM	AN1918	AcuF	NCU03352	AOD-2	NCU09873	ACU-6	YPL133C	RDS2	YKR097W	PCK1	Yes
AN6293	AcuM	AN2099	AodA	NCU03352	AOD-2	NCU07953	AOD-1
AN8667	AreA	AN1006	NiaD	NCU09068	NIT-2	NCU05298	NIT-3
AN8667	AreA	AN0399	NrtB	NCU09068	NIT-2	NCU07205	NIT-10
AN2911	AtfA	AN8637	CatA	NCU01345	ASL-1;ATF-1	NCU08791	CAT-1
AN5808	ClrA	AN1273	CbhD	NCU07705	CLR-1	NCU09680	GH6-2;CBH-2
AN3369	ClrB	AN0494	CbhB	NCU08042	CLR-2	NCU07340	CBH-1
AN3369	ClrB	AN1273	CbhD	NCU08042	CLR-2	NCU09680	GH6-2;CBH-2
AN3369	ClrB	AN1818	XlnC	NCU08042	CLR-2	NCU05924	GH10-1
AN3675	CpcA	AN4409	ArgB	NCU04050	CPC-1	NCU01667	ARG-12	YEL009C	GCN4	YJL088W	ARG3	Yes
AN3675	CpcA	AN3675	CpcA	NCU04050	CPC-1	NCU04050	CPC-1	YEL009C	GCN4	YEL009C	GCN4	Yes
AN6195	CreA	AN3613	XlnA	NCU08807	CRE-1	NCU02855	GH11-1
AN0689	FacB	AN5634	AcuD	NCU06656	ACU-15	NCU04230	ACU-3
AN0689	FacB	AN6653	AcuE	NCU06656	ACU-15	NCU10007	ACU-9
AN0689	FacB	AN5626	FacA	NCU06656	ACU-15	NCU06836	ACU-5
AN4361	MetR	AN6359	SconB	NCU03536	CYS-3	NCU08563	SCON-2	YNL103W	MET4	YIL046W	MET30	Yes
AN4361	MetR	AN2302	SconC	NCU03536	CYS-3	NCU08991	SCON-3
AN7513	NapA	AN9339	CatB	NCU03905	NAP-1;NcAp-1	NCU00355	CAT-3
AN7513	NapA	AN0932	GlrA	NCU03905	NAP-1;NcAp-1	NCU03339	GLR-1
AN7513	NapA	AN2846	GpxA	NCU03905	NAP-1;NcAp-1	NCU09534	HYR-1;GPX-2	YHL009C	YAP3	YKL026C	GPX1	Yes
AN7513	NapA	AN4905	GstA	NCU03905	NAP-1;NcAp-1	NCU04109	GST-2
AN7513	NapA	AN0241	SodA	NCU03905	NAP-1;NcAp-1	NCU02133	SOD-1
AN7513	NapA	AN0170	TrxA;ThiO	NCU03905	NAP-1;NcAp-1	NCU06556	TRX-1
AN7513	NapA	AN3581	TrxR	NCU03905	NAP-1;NcAp-1	NCU08352	CYS-9
AN0098	NirA	AN1006	NiaD	NCU08294	NIT-4	NCU05298	NIT-3
AN0098	NirA	AN0399	NrtB	NCU08294	NIT-4	NCU07205	NIT-10
AN2855	PacC	AN2855	PacC	NCU00090	PACC;PAC-3	NCU00090	PACC;PAC-3	YHL027W	RIM101	YHL027W	RIM101	Yes
AN2855	PacC	AN1844	PalF	NCU00090	PACC;PAC-3	NCU03021	PAL-6	YHL027W	RIM101	YGL045W	RIM8	Yes
AN1134	QutA	AN1134	QutA	NCU06028	qa-1F	NCU06028	qa-1F
AN1134	QutA	AN1135	QutE	NCU06028	qa-1F	NCU06023	qa-2
AN1132	QutR	AN1134	QutA	NCU06027	qa-1S	NCU06028	qa-1F
AN1132	QutR	AN1137	QutB	NCU06027	qa-1S	NCU06025	qa-3
AN0176	SreA	AN9339	CatB	NCU07728	SRE	NCU00355	CAT-3
AN0176	SreA	AN5823	SidA	NCU07728	SRE	NCU07117	ONO
AN0891	UaY	AN5613	HxA	NCU07669	PCO1	NCU03350	XDH-1
AN7610	XlnR	AN9064	XdhA	NCU06971	XLR-1	NCU00891	NCU00891
AN7610	XlnR	AN8790	XkiA	NCU06971	XLR-1	NCU11353	XYK-1
AN7610	XlnR	AN9365	XlnB	NCU06971	XLR-1	NCU07225	GH11-2
Regulatory interactions supported by high-throughput experiment in N. crassa and low-throughput experiment in A. nidulans.
AN3369	ClrB	AN10124	AN10124	NCU08042	CLR-2	NCU00130	GH1-1
AN3369	ClrB	AN1285	EglA	NCU08042	CLR-2	NCU00762	GH5-1
AN3369	ClrB	AN3368	MndB	NCU08042	CLR-2	NCU00890	GH2-1
AN3369	ClrB	AN3418	EglB	NCU08042	CLR-2	NCU04854	GH7-2
AN3369	ClrB	AN3860	AN3860	NCU08042	CLR-2	NCU07760	GH61-2
AN3369	ClrB	AN7230	AN7230	NCU08042	CLR-2	NCU00206	CDH-1
AN5673	RhaR	AN5672	LraC	NCU09033	PDR-1	NCU09034	NCU09034
AN6195	CreA	AN0554	AldA	NCU08807	CRE-1	NCU03415	NCU03415
AN6195	CreA	AN1285	EglA	NCU08807	CRE-1	NCU00762	GH5-1
AN6195	CreA	AN1810	OtaA	NCU08807	CRE-1	NCU00194	OTA	YER028C,YGL209W	MIG3,MIG2	YLR438W	CAR2	Yes
AN6195	CreA	AN4577	FmdS	NCU08807	CRE-1	NCU02361	NCU02361
AN6195	CreA	AN5626	FacA	NCU08807	CRE-1	NCU06836	ACU-5	YER028C	MIG3	YAL054C,YLR153C	ACS1,ACS2	Yes
AN6195	CreA	AN5860	MstE	NCU08807	CRE-1	NCU01633	HXT13
AN6195	CreA	AN6669	MstC	NCU08807	CRE-1	NCU04537	NCU04537
AN6195	CreA	AN8979	AlcA	NCU08807	CRE-1	NCU01754	ADH-1
AN6293	AcuM	AN5604	AcuG	NCU03352	AOD-2	NCU04797	FBP-1	YPL133C	RDS2	YLR377C	FBP1	Yes
AN6293	AcuM	AN6499	MdhC	NCU03352	AOD-2	NCU06211	TCA-16	YPL133C	RDS2	YOL126C	MDH2	Yes
AN7610	XlnR	AN0250	XtrD	NCU06971	XLR-1	NCU06138	NCU06138
AN7610	XlnR	AN0423	XyrA	NCU06971	XLR-1	NCU08384	XR
AN7610	XlnR	AN3613	XlnA	NCU06971	XLR-1	NCU02855	GH11-1
Regulatory interactions supported by high-throughput experiment in A. nidulans and low-throughput experiment in N. crassa.
AN2911	AtfA	AN9285	CcgA	NCU01345	ASL-1;ATF-1	NCU03753	CCG-1
AN2911	AtfA	AN5021	AN5021	NCU01345	ASL-1;ATF-1	NCU09559	CCG-9
AN7513	NapA	AN0330	AN0330	NCU03905	NAP-1;NcAp-1	NCU07452	MIG-2
AN3369	ClrB	AN2814	AN2814	NCU08042	CLR-2	NCU00801	CDT-1
AN3369	ClrB	AN5282	CbhC	NCU08042	CLR-2	NCU09680	GH6-2;CBH-2
AN6195	CreA	AN0013	AN0013	NCU08807	CRE-1	NCU08114	CDT-2
